# Supplementary material for: Gene Expression Signature in Adipose Tissue of Acromegaly Patients
Source: PLoS One. 2015 Jun 18;10(6):e0129359. doi: 10.1371/journal.pone.0129359 (PMC4472931; doi:10.1371/journal.pone.0129359)
Supplement: S1 Table — Calculated expression, and expression changes for each gene are shown along with raw p-value, adjusted p-values and the fold change. (CSV) [file pone.0129359.s005.csv]

	baseMean	log2FoldChange	lfcSE	stat	pvalue	padj	external_gene_id
ENSG00000000003	271.9852808	0.105096894	0.113575127	0.925351324	0.35478319	0.675805874	TSPAN6
ENSG00000000005	296.2724276	-0.225845366	0.271081586	-0.833126915	0.404773156	0.71611284	TNMD
ENSG00000000419	139.45331	0.160060901	0.087538047	1.828472388	0.067478686	0.320434959	DPM1
ENSG00000000457	112.0404491	0.075008742	0.10316121	0.727102193	0.467163355	0.756306802	SCYL3
ENSG00000000460	53.06009381	0.086477673	0.118449067	0.730083196	0.465339332	0.754996715	C1orf112
ENSG00000000938	125.0550247	-0.512320469	0.253351883	-2.022169572	0.043158837	0.260532751	FGR
ENSG00000000971	1178.958955	-0.301072999	0.208305228	-1.445345376	0.148360898	0.462322152	CFH
ENSG00000001036	285.1207948	0.050108833	0.086738894	0.577697395	0.563468439	0.816208649	FUCA2
ENSG00000001084	428.4849576	0.06028489	0.132933112	0.45349792	0.650190241	0.861184155	GCLC
ENSG00000001167	119.5724721	0.020769207	0.108507426	0.191408162	0.848205826	0.943032606	NFYA
ENSG00000001460	58.1116533	0.271902302	0.144608731	1.880262005	0.060072379	0.303839173	STPG1
ENSG00000001461	109.8224965	0.207887868	0.112314532	1.85094364	0.064177662	0.312665114	NIPAL3
ENSG00000001497	223.180164	-0.063769558	0.092185826	-0.691750138	0.489094254	0.772438171	LAS1L
ENSG00000001561	244.9969455	0.535928773	0.100456962	5.334909226	9.56E-08	4.61E-05	ENPP4
ENSG00000001617	225.3654813	-0.206350871	0.205118168	-1.006009719	0.314410895	0.643138943	SEMA3F
ENSG00000001626	2.576052415	-0.283965908	0.271367933	-1.046423965	0.295365333	NA	CFTR
ENSG00000001629	351.2685093	0.147726423	0.085480013	1.728198411	0.083952659	0.359579779	ANKIB1
ENSG00000001630	12.03633104	0.093798228	0.229385106	0.408911588	0.682604544	0.877150943	CYP51A1
ENSG00000001631	235.8792665	0.103155518	0.071011331	1.452662795	0.146317402	0.459440017	KRIT1
ENSG00000002016	79.96142179	0.234647033	0.100104029	2.344031855	0.019076542	0.172538133	RAD52
ENSG00000002330	178.0589804	0.026804677	0.084300386	0.317966241	0.750510545	0.906364365	BAD
ENSG00000002549	513.9089179	0.019719915	0.128302279	0.153698864	0.87784718	0.956057032	LAP3
ENSG00000002586	1296.66395	-0.071508613	0.093842935	-0.762003165	0.446058115	0.742902614	CD99
ENSG00000002587	13.6029139	-0.492791856	0.22331104	-2.206750975	0.027331462	0.208774331	HS3ST1
ENSG00000002726	1.281945952	-0.0202346	0.259782117	-0.077890659	0.93791503	NA	AOC1
ENSG00000002745	0.567722666	-0.485744891	0.210422757	-2.308423755	0.020975579	NA	WNT16
ENSG00000002746	4.139631741	0.206094326	0.26300212	0.783622297	0.433261768	NA	HECW1
ENSG00000002822	97.11368021	0.030495857	0.099986294	0.305000371	0.76036587	0.910949172	MAD1L1
ENSG00000002834	1533.295012	-0.097229645	0.057364177	-1.694954068	0.090084135	0.371696041	LASP1
ENSG00000002919	125.3982206	0.134853028	0.086859986	1.55253339	0.12053465	0.422576923	SNX11
ENSG00000002933	138.4529501	-0.494139216	0.214939901	-2.298964569	0.021506951	0.183543963	TMEM176A
ENSG00000003056	542.9113223	-0.180134606	0.108624251	-1.658327719	0.097251337	0.387298187	M6PR
ENSG00000003096	18.61714766	-0.16170158	0.218228996	-0.740972022	0.458710404	0.751289379	KLHL13
ENSG00000003137	362.2856562	-0.317202815	0.183417099	-1.729407004	0.083736277	0.359224144	CYP26B1
ENSG00000003147	149.9256508	0.1474167	0.186839688	0.789001	0.430111422	0.732200685	ICA1
ENSG00000003249	14.50434916	-0.131839576	0.267275864	-0.493271537	0.621820737	0.849254194	DBNDD1
ENSG00000003393	167.8203212	-0.033214382	0.068109378	-0.487662386	0.625788999	0.851257586	ALS2
ENSG00000003400	182.8835254	-0.035542493	0.142320715	-0.249735205	0.802792131	0.927719373	CASP10
ENSG00000003402	2063.344659	-0.075920463	0.090083302	-0.842780642	0.399351136	0.712888018	CFLAR
ENSG00000003436	284.1042755	-0.14370012	0.149480775	-0.961328432	0.336387056	0.660590328	TFPI
ENSG00000003509	104.8309914	0.181278906	0.084971905	2.133398166	0.032892077	0.229016347	NDUFAF7
ENSG00000003756	1079.157147	0.0154175	0.06312859	0.244223737	0.807057544	0.928985992	RBM5
ENSG00000003987	10.82382433	-0.238654649	0.211820079	-1.126685678	0.2598754	0.592930597	MTMR7
ENSG00000003989	288.8321949	-0.059526757	0.172728049	-0.344627042	0.730374773	0.899229853	SLC7A2
ENSG00000004059	351.7908047	0.089719432	0.071493023	1.254939685	0.209500656	0.537655153	ARF5
ENSG00000004139	14.89876684	-0.230389744	0.190220403	-1.211172624	0.225829252	0.558611567	SARM1
ENSG00000004142	25.06881918	0.247270933	0.159774904	1.547620606	0.121713667	0.424209826	POLDIP2
ENSG00000004399	2012.295412	-0.021341367	0.070132043	-0.304302656	0.760897322	0.91108324	PLXND1
ENSG00000004455	501.0340935	0.187890646	0.102293961	1.836771636	0.066243615	0.318624765	AK2
ENSG00000004468	40.71795636	0.208538823	0.268065737	0.777939117	0.436604906	0.73680461	CD38
ENSG00000004478	187.5348335	-0.046278849	0.109147401	-0.424003218	0.671563467	0.871930743	FKBP4
ENSG00000004487	272.0074977	0.106941455	0.070779463	1.51091081	0.130811176	0.437709374	KDM1A
ENSG00000004534	752.3471859	-0.155033256	0.094313755	-1.64380324	0.100216852	0.391772484	RBM6
ENSG00000004660	74.13134101	-0.312491832	0.200358734	-1.559661641	0.118839861	0.420168362	CAMKK1
ENSG00000004700	352.4426327	0.089551642	0.057547184	1.556142907	0.119674114	0.421040072	RECQL
ENSG00000004766	116.4450706	-0.020648273	0.102339104	-0.201763272	0.840101796	0.93995279	CCDC132
ENSG00000004776	3411.593343	0.251434959	0.112310543	2.238747602	0.025172343	0.200729899	HSPB6
ENSG00000004777	84.19589507	-0.339168625	0.126548071	-2.680156418	0.007358776	0.106109815	ARHGAP33
ENSG00000004779	194.1917648	0.129035018	0.091762457	1.406185295	0.159669109	0.477568868	NDUFAB1
ENSG00000004799	3122.006948	-0.020210657	0.224626503	-0.089974498	0.928307481	0.975125845	PDK4
ENSG00000004809	0.840377716	-0.404467812	0.21136096	-1.913635391	0.05566676	NA	SLC22A16
ENSG00000004838	6.719903113	-0.268766021	0.252168966	-1.065817201	0.286506283	0.61807234	ZMYND10
ENSG00000004846	12.67931346	-0.147465249	0.270944537	-0.544263602	0.58626009	0.829539745	ABCB5
ENSG00000004848	0	NA	NA	NA	NA	NA	ARX
ENSG00000004864	89.3908468	-0.210189085	0.097436787	-2.15718406	0.030991326	0.222824275	SLC25A13
ENSG00000004866	134.7514875	-0.211522477	0.098411433	-2.149368945	0.031605165	0.224727071	ST7
ENSG00000004897	377.3882622	0.136571554	0.094728068	1.441722148	0.149380773	0.463613591	CDC27
ENSG00000004939	2.829690558	0.353985068	0.234509545	1.509469768	0.131178775	NA	SLC4A1
ENSG00000004948	4.700825042	-0.374318579	0.271017677	-1.381159275	0.167229993	NA	CALCR
ENSG00000004961	75.81558978	-0.005887638	0.101196753	-0.058180106	0.953605167	0.986009875	HCCS
ENSG00000004975	174.4400987	-0.005900777	0.082793733	-0.071270812	0.943182225	0.981243996	DVL2
ENSG00000005001	0.305784153	-0.02637802	0.142706419	-0.184841158	0.853353624	NA	PRSS22
ENSG00000005007	598.784427	0.150657445	0.070316843	2.142551314	0.032149144	0.226273506	UPF1
ENSG00000005020	411.1911334	0.08176465	0.090688894	0.901594969	0.367272064	0.687001146	SKAP2
ENSG00000005022	514.7135924	0.249220727	0.10680364	2.333447885	0.019624651	0.174481217	SLC25A5
ENSG00000005059	81.21260722	-0.36186799	0.176600798	-2.049073357	0.040454942	0.254117524	CCDC109B
ENSG00000005073	25.52932897	0.023339326	0.257481814	0.09064456	0.927775024	0.975125845	HOXA11
ENSG00000005075	53.87667007	-0.282418113	0.114195688	-2.473106644	0.013394417	0.143552081	POLR2J
ENSG00000005100	122.1091974	0.051405426	0.09679361	0.531082845	0.595361372	0.83554316	DHX33
ENSG00000005102	322.3384446	-0.211544765	0.183550539	-1.152515084	0.249109475	0.58223152	MEOX1
ENSG00000005108	68.7721251	-0.448565982	0.174403172	-2.572005874	0.010111118	0.124441712	THSD7A
ENSG00000005156	66.4275698	-0.060786638	0.108677927	-0.559328283	0.575937697	0.82349411	LIG3
ENSG00000005175	72.91072462	-0.048832222	0.131696744	-0.370792931	0.710791767	0.892399356	RPAP3
ENSG00000005187	25.94771987	0.030972378	0.169713622	0.18249789	0.85519201	0.946252058	ACSM3
ENSG00000005189	31.04655703	0.369890906	0.188476079	1.962535026	0.049700227	0.277262086	AC004381.6
ENSG00000005194	113.1601054	-0.123152489	0.091574325	-1.344836438	0.17867806	0.503378888	CIAPIN1
ENSG00000005238	190.1425285	-0.35221201	0.099369758	-3.544458755	0.00039342	0.017615901	FAM214B
ENSG00000005243	309.7984798	0.147807986	0.114428297	1.291708341	0.196458168	0.522915248	COPZ2
ENSG00000005249	3466.837059	0.068678039	0.148764163	0.461657145	0.644327208	0.859102944	PRKAR2B
ENSG00000005302	180.8045379	-0.107774395	0.097822953	-1.101729107	0.270579459	0.604422507	MSL3
ENSG00000005339	564.4931071	-0.022004229	0.070643988	-0.31148056	0.755435319	0.908390951	CREBBP
ENSG00000005379	69.87464834	-0.144565903	0.226088411	-0.639421995	0.522548444	0.793631721	BZRAP1
ENSG00000005381	0.724033851	0.155321802	0.225658281	0.688305348	0.491260515	NA	MPO
ENSG00000005421	0.757191457	0.249711248	0.229665548	1.087282139	0.27691214	NA	PON1
ENSG00000005436	124.8000204	0.160006285	0.103785688	1.541698936	0.123146771	0.426858631	GCFC2
ENSG00000005448	23.71786483	-0.150415324	0.173879257	-0.865056169	0.38700796	0.703920778	WDR54
ENSG00000005469	68.76444819	0.050357968	0.126792021	0.397169845	0.691242217	0.883272731	CROT
ENSG00000005471	11.98458905	0.494149263	0.213614097	2.313280204	0.020707238	0.180744895	ABCB4
ENSG00000005483	471.7404117	-0.019527042	0.089847437	-0.217335553	0.827946852	0.936227714	KMT2E
ENSG00000005486	3.918633439	0.275857018	0.265641442	1.038456258	0.29905769	NA	RHBDD2
ENSG00000005513	7.955023586	-0.059660347	0.26950582	-0.22136942	0.824804801	0.93551392	SOX8
ENSG00000005700	291.4560712	0.194319045	0.093141106	2.086286642	0.036952666	0.243341189	IBTK
ENSG00000005801	86.01053824	0.154020711	0.100900701	1.526458293	0.12689577	0.432691687	ZNF195
ENSG00000005810	1046.634571	0.284592202	0.114153906	2.493057062	0.012664849	0.140500347	MYCBP2
ENSG00000005812	477.971078	-0.017209319	0.082298723	-0.209107965	0.834363957	0.938702552	FBXL3
ENSG00000005844	80.12941338	-0.408858473	0.220466433	-1.854515755	0.063665408	0.311507383	ITGAL
ENSG00000005882	481.0294404	0.296656988	0.219235854	1.353140842	0.17601064	0.499865811	PDK2
ENSG00000005884	221.3817901	-0.321686765	0.196514691	-1.636960392	0.101638746	0.393225556	ITGA3
ENSG00000005889	244.9088873	-0.067838881	0.156633434	-0.433106003	0.664937762	0.86831602	ZFX
ENSG00000005893	632.3128039	-0.002683964	0.093599984	-0.028674834	0.977123928	0.992286698	LAMP2
ENSG00000005955	33.07742294	0.028395915	0.156917992	0.180960226	0.856398796	0.946533856	GGNBP2
ENSG00000005961	12.61377236	0.405728058	0.239079025	1.697045809	0.089688	0.370957013	ITGA2B
ENSG00000005981	2.324717418	0.076899621	0.271512617	0.283226696	0.777003065	NA	ASB4
ENSG00000006007	395.8512502	-0.145450371	0.077035253	-1.888101417	0.059012337	0.30200846	GDE1
ENSG00000006015	176.8767037	-0.127721904	0.098776535	-1.293038914	0.195997601	0.52219991	C19orf60
ENSG00000006016	33.82114519	-0.299734291	0.214102232	-1.399958741	0.161525674	0.480797611	CRLF1
ENSG00000006025	60.84610558	-0.318728533	0.135490239	-2.352409551	0.018652225	0.171124893	OSBPL7
ENSG00000006042	107.2340331	-0.154381228	0.144132259	-1.071108088	0.284120832	0.615934506	TMEM98
ENSG00000006047	93.54989448	0.162000871	0.187442554	0.864269441	0.387439893	0.704304464	YBX2
ENSG00000006059	0	NA	NA	NA	NA	NA	KRT33A
ENSG00000006071	5.103872401	0.218802472	0.270444448	0.809047747	0.418487683	0.724536367	ABCC8
ENSG00000006074	52.3977567	-0.231896375	0.254995302	-0.909414304	0.363131474	0.683955394	CCL18
ENSG00000006075	21.55724673	-0.337876138	0.264033936	-1.279669358	0.200661446	0.52682795	CCL3
ENSG00000006114	278.737611	0.142109296	0.082682025	1.718744759	0.085660858	0.363382857	SYNRG
ENSG00000006116	0	NA	NA	NA	NA	NA	CACNG3
ENSG00000006118	36.54138587	-0.204052555	0.183202945	-1.113806083	0.265362387	0.599023683	TMEM132A
ENSG00000006125	386.429538	0.071120395	0.07027955	1.011964294	0.311555126	0.640520824	AP2B1
ENSG00000006128	0.942228777	0.139701415	0.230184886	0.606909589	0.543910914	NA	TAC1
ENSG00000006194	203.4050514	-0.076729885	0.08079819	-0.949648561	0.342290855	0.665190576	ZNF263
ENSG00000006210	222.0766958	-0.062165499	0.188213647	-0.330292196	0.741179189	0.902890586	CX3CL1
ENSG00000006282	298.8727932	0.148413091	0.161980024	0.916243168	0.359539369	0.68053532	SPATA20
ENSG00000006283	2.421181437	0.166899342	0.264193037	0.631732556	0.527561651	NA	CACNA1G
ENSG00000006327	23.50066883	-0.302622444	0.26770847	-1.130417891	0.258300179	0.591161373	TNFRSF12A
ENSG00000006377	0.755300936	-0.178564241	0.214381261	-0.832928401	0.404885111	NA	DLX6
ENSG00000006432	5.694549895	0.118104048	0.267601594	0.441342843	0.658964814	0.865312469	MAP3K9
ENSG00000006451	350.5476039	0.117603877	0.076075232	1.545889159	0.122131339	0.425288255	RALA
ENSG00000006453	58.22799068	-0.14228961	0.194381935	-0.732010461	0.464162183	0.754102712	BAIAP2L1
ENSG00000006459	238.7497769	-0.154373188	0.14704321	-1.04984914	0.293787478	0.62424412	KDM7A
ENSG00000006468	37.50790774	0.22124441	0.14863007	1.48855753	0.136603922	0.444951565	ETV1
ENSG00000006530	27.90804732	0.153851441	0.148276591	1.037597638	0.299457418	0.630017677	AGK
ENSG00000006534	81.4394846	-0.319816299	0.138346476	-2.311705419	0.020793923	0.180744895	ALDH3B1
ENSG00000006555	2.722771531	-0.321386871	0.27155706	-1.183496648	0.236612374	NA	TTC22
ENSG00000006576	137.6223895	0.008450934	0.107144443	0.07887422	0.937132669	0.978487718	PHTF2
ENSG00000006606	0	NA	NA	NA	NA	NA	CCL26
ENSG00000006607	177.498866	0.054099727	0.070981293	0.762168809	0.44595926	0.742902614	FARP2
ENSG00000006611	0.104566005	0.021557331	0.090120577	0.239205425	0.810946296	NA	USH1C
ENSG00000006625	122.1200704	0.889826431	0.194859049	4.566513249	4.96E-06	0.000912195	GGCT
ENSG00000006634	18.47074422	0.199591561	0.182028044	1.096487969	0.272865286	0.60686633	DBF4
ENSG00000006638	32.29576295	-0.152249731	0.224519065	-0.678114937	0.497698821	0.778161767	TBXA2R
ENSG00000006652	341.3505128	-0.135233525	0.113360327	-1.192952847	0.232887841	0.565679744	IFRD1
ENSG00000006659	0	NA	NA	NA	NA	NA	LGALS14
ENSG00000006695	62.66302762	0.077682549	0.128852157	0.602881243	0.546587695	0.807447615	COX10
ENSG00000006704	3.550858174	-0.133327348	0.263167459	-0.506625509	0.612417606	NA	GTF2IRD1
ENSG00000006712	228.1298619	-0.021618483	0.08932088	-0.242031683	0.808755614	0.929562783	PAF1
ENSG00000006715	363.4644864	0.149955241	0.05501512	2.725709609	0.006416342	0.0970493	VPS41
ENSG00000006740	39.72421209	-0.00348774	0.141573827	-0.024635487	0.980345713	0.993401385	ARHGAP44
ENSG00000006744	349.3877377	-0.030958533	0.077294008	-0.400529534	0.688766535	0.881486468	ELAC2
ENSG00000006747	67.58038668	-0.446340592	0.271197935	-1.645811176	0.099802641	0.39116428	SCIN
ENSG00000006756	200.6196737	-0.258772745	0.134401604	-1.925369469	0.054183152	0.288778805	ARSD
ENSG00000006757	94.721746	-0.188609218	0.147682624	-1.277125319	0.201558007	0.527805868	PNPLA4
ENSG00000006788	0.211338868	0.048058691	0.141909125	0.338658215	0.734867222	NA	MYH13
ENSG00000006831	1012.402934	0.192154808	0.135568491	1.417400209	0.156365952	0.472150251	ADIPOR2
ENSG00000006837	6.172213271	0.271933409	0.252020725	1.079012086	0.28058234	0.613302434	CDKL3
ENSG00000007001	1.214186927	0.143757869	0.255935257	0.561696232	0.574323002	NA	UPP2
ENSG00000007038	0.373633856	-0.240541806	0.159608878	-1.50707034	0.131792628	NA	PRSS21
ENSG00000007047	147.3369899	0.10489997	0.09125473	1.149529129	0.250337863	0.583273132	MARK4
ENSG00000007062	1.071714565	-0.389778086	0.218118603	-1.787000652	0.073937383	NA	PROM1
ENSG00000007080	224.6426777	-0.041820286	0.102010884	-0.409959059	0.68183598	0.877026234	CCDC124
ENSG00000007129	2.767571519	0.251951607	0.267152607	0.943099935	0.345629789	NA	CEACAM21
ENSG00000007168	993.9649277	0.004444801	0.051109689	0.086965925	0.930698597	0.975311875	PAFAH1B1
ENSG00000007171	8.051717874	0.618386664	0.268695941	2.301436567	0.021366967	0.182922739	NOS2
ENSG00000007174	19.8175515	0.403059478	0.224989504	1.791459026	0.073219664	0.334788736	DNAH9
ENSG00000007202	1128.132022	0.103418223	0.070474598	1.467453904	0.14225262	0.452829702	KIAA0100
ENSG00000007216	0	NA	NA	NA	NA	NA	SLC13A2
ENSG00000007237	543.6726217	-0.326156199	0.199525903	-1.634655928	0.102121196	0.39385391	GAS7
ENSG00000007255	58.59851233	-0.108107328	0.1607877	-0.672360686	0.501354105	0.780599692	TRAPPC6A
ENSG00000007264	28.73120796	-0.372530849	0.271007713	-1.374613459	0.169251314	0.490180613	MATK
ENSG00000007306	0	NA	NA	NA	NA	NA	CEACAM7
ENSG00000007312	19.63963959	-0.258889366	0.234361641	-1.104657591	0.269307986	0.603390556	CD79B
ENSG00000007314	417.0496179	0.089398288	0.187472923	0.476859734	0.633462007	0.854323277	SCN4A
ENSG00000007341	98.06445642	0.067766062	0.131428355	0.515612191	0.606125294	0.84103654	ST7L
ENSG00000007350	0	NA	NA	NA	NA	NA	TKTL1
ENSG00000007372	12.70570379	-0.123482027	0.204850534	-0.602790848	0.546647836	0.807447615	PAX6
ENSG00000007376	57.14044717	-0.092018207	0.130683212	-0.704131811	0.481350691	0.766879669	RPUSD1
ENSG00000007384	225.5137578	-0.301849514	0.098274824	-3.071483645	0.002129978	0.05122485	RHBDF1
ENSG00000007392	354.561548	-0.053966539	0.09308071	-0.579782207	0.562061498	0.815353573	LUC7L
ENSG00000007402	18.41100865	0.062870279	0.201805084	0.311539621	0.755390427	0.908390951	CACNA2D2
ENSG00000007516	107.5086491	0.009814808	0.135866314	0.072238717	0.942411934	0.980817436	BAIAP3
ENSG00000007520	181.089018	-0.025856994	0.079242686	-0.326301333	0.74419638	0.904159699	TSR3
ENSG00000007541	197.5606539	0.069524167	0.0950194	0.731683918	0.464361514	0.754102712	PIGQ
ENSG00000007545	111.8768301	-0.058438497	0.099253919	-0.58877773	0.556010387	0.811887297	CRAMP1L
ENSG00000007866	148.2924857	-0.150380259	0.162258877	-0.92679218	0.354034446	0.675068145	TEAD3
ENSG00000007908	17.54817877	-0.090418973	0.254594537	-0.355148914	0.722478034	0.896151905	SELE
ENSG00000007923	236.019805	-0.040151398	0.082183423	-0.48855836	0.625154399	0.850857227	DNAJC11
ENSG00000007933	114.874185	0.048573889	0.242490668	0.200312407	0.84123626	0.940067709	FMO3
ENSG00000007944	339.5987318	0.450802914	0.202225158	2.229212817	0.025799748	0.202880515	MYLIP
ENSG00000007952	0.941250094	0.102066574	0.233017902	0.43802031	0.66137156	NA	NOX1
ENSG00000007968	3.260341141	-0.200922478	0.271333152	-0.74050103	0.458996036	NA	E2F2
ENSG00000008018	594.4188727	-0.08684611	0.087660266	-0.990712368	0.32182605	0.647744521	PSMB1
ENSG00000008056	2.266998848	0.255607401	0.270415008	0.945241179	0.344535761	NA	SYN1
ENSG00000008083	111.7224541	-0.129035512	0.115013166	-1.121919491	0.261896673	0.595298516	JARID2
ENSG00000008086	12.48870944	0.136162372	0.225559584	0.603664758	0.546066549	0.807063829	CDKL5
ENSG00000008118	0.735693025	-0.196254003	0.211644197	-0.927282703	0.353779772	NA	CAMK1G
ENSG00000008128	55.74569481	-0.071445025	0.173389073	-0.412050328	0.680302535	0.876670037	CDK11A
ENSG00000008130	622.8943925	-0.17123059	0.069421387	-2.466539445	0.01364257	0.144403316	NADK
ENSG00000008196	0.228362491	-0.057978762	0.142887443	-0.405765273	0.684915077	NA	TFAP2B
ENSG00000008197	0	NA	NA	NA	NA	NA	TFAP2D
ENSG00000008226	146.2507888	-0.210220558	0.163934222	-1.282347	0.199720947	0.526138007	DLEC1
ENSG00000008256	529.139037	-0.214041997	0.085012183	-2.51778027	0.011809697	0.135561192	CYTH3
ENSG00000008277	137.3499821	-0.042540003	0.228703129	-0.186005337	0.852440576	0.945211886	ADAM22
ENSG00000008282	621.0702703	0.123638622	0.063319372	1.95261922	0.050864732	0.280063705	SYPL1
ENSG00000008283	183.2446244	-0.289417521	0.15180959	-1.90645084	0.056591738	0.295144344	CYB561
ENSG00000008294	801.2016716	0.093028045	0.063072986	1.474926921	0.140232192	0.450579901	SPAG9
ENSG00000008300	13.71566359	-0.484552103	0.221235106	-2.190213446	0.028508761	0.213337685	CELSR3
ENSG00000008311	165.5201618	0.404887614	0.202312591	2.001297162	0.045360375	0.267508751	AASS
ENSG00000008323	316.3149716	0.643408246	0.232617675	2.765947366	0.005675769	0.090999499	PLEKHG6
ENSG00000008324	36.66043767	-0.183120866	0.139589494	-1.311852781	0.189569812	0.516980081	SS18L2
ENSG00000008382	62.14174285	-0.048397431	0.129389274	-0.374045155	0.708370722	0.89154097	MPND
ENSG00000008394	3843.381725	0.067444114	0.09362891	0.720334293	0.471319195	0.760020994	MGST1
ENSG00000008405	96.93339806	0.023103736	0.142433428	0.162207261	0.871142642	0.95305998	CRY1
ENSG00000008438	0.671824119	-0.387226695	0.216467715	-1.788842712	0.07364015	NA	PGLYRP1
ENSG00000008441	1589.165034	0.030912423	0.10203903	0.302947049	0.761930215	0.911610626	NFIX
ENSG00000008513	381.7032371	-0.021885552	0.133544354	-0.163882269	0.869823826	0.952510453	ST3GAL1
ENSG00000008516	35.44385195	0.0682664	0.258630608	0.26395329	0.791815912	0.923188578	MMP25
ENSG00000008517	106.9424709	0.065953513	0.189359563	0.348297769	0.727616569	0.898249882	IL32
ENSG00000008710	977.0759366	-0.019030698	0.097258339	-0.195671637	0.844867186	0.941646781	PKD1
ENSG00000008735	9.355208314	0.220020907	0.23274303	0.94533833	0.344486176	0.666761926	MAPK8IP2
ENSG00000008838	305.2513096	-0.180719636	0.061332286	-2.946566131	0.003213237	0.066270579	MED24
ENSG00000008853	128.7116022	-0.006335853	0.117150944	-0.054082814	0.956869185	0.98763295	RHOBTB2
ENSG00000008869	261.1942644	0.17852279	0.107167997	1.665821834	0.095748906	0.383559184	HEATR5B
ENSG00000008952	1260.715387	0.141451872	0.071819811	1.969538353	0.048891303	0.276432933	SEC62
ENSG00000008988	3837.859112	0.090120873	0.113079204	0.796971238	0.425467736	0.728258312	RPS20
ENSG00000009307	5817.92731	0.039475327	0.089034286	0.4433722	0.657496541	0.864635582	CSDE1
ENSG00000009335	484.1957433	0.065228852	0.065810408	0.991163162	0.321605915	0.647530945	UBE3C
ENSG00000009413	387.8642378	0.158365595	0.118505618	1.336355169	0.181433212	0.506720514	REV3L
ENSG00000009694	67.57234348	-0.010383077	0.231785508	-0.044796057	0.964269868	0.99095482	TENM1
ENSG00000009709	0.063474843	-0.036399894	0.066689595	-0.545810692	0.585196073	NA	PAX7
ENSG00000009724	38.79397633	0.103856336	0.137114737	0.757441087	0.448785648	0.74448698	MASP2
ENSG00000009765	2.773518198	-0.107367784	0.270234133	-0.397313925	0.69113598	NA	IYD
ENSG00000009780	132.7284862	0.068350616	0.157064622	0.435175125	0.663435317	0.867751097	FAM76A
ENSG00000009790	38.71188034	-0.361926545	0.230527523	-1.569992777	0.116416792	0.417786809	TRAF3IP3
ENSG00000009830	119.3968622	-0.146753997	0.097200464	-1.509807578	0.131092531	0.438112333	POMT2
ENSG00000009844	158.3303186	0.300037496	0.083443923	3.595678223	0.000323548	0.015292114	VTA1
ENSG00000009950	23.00126382	-0.039730065	0.188102088	-0.211215437	0.832719166	0.937870557	MLXIPL
ENSG00000009954	9.909886748	-0.12318494	0.238546111	-0.516398863	0.60557586	0.84070358	BAZ1B
ENSG00000010017	283.2543126	0.152442197	0.071156678	2.142345626	0.03216568	0.226273506	RANBP9
ENSG00000010030	3.558324331	-0.095328776	0.271501276	-0.351117229	0.725500403	NA	ETV7
ENSG00000010072	53.70797206	0.205269046	0.112145141	1.830387347	0.067192038	0.320327527	SPRTN
ENSG00000010165	163.6277889	-0.066307038	0.08744058	-0.758309682	0.448265613	0.744302454	METTL13
ENSG00000010219	30.17943068	-0.30450533	0.18192573	-1.673789239	0.094172028	0.379700724	DYRK4
ENSG00000010244	569.0280606	0.02381138	0.065161712	0.365419799	0.714798064	0.893464761	ZNF207
ENSG00000010256	469.7619761	0.12307902	0.109281154	1.126260256	0.260055375	0.593241791	UQCRC1
ENSG00000010270	127.8692979	-0.058802654	0.089622016	-0.656118403	0.511747945	0.786845564	STARD3NL
ENSG00000010278	411.1033045	-0.070073253	0.188735053	-0.371278421	0.710430169	0.892324072	CD9
ENSG00000010282	1.119568338	0.226155949	0.245056955	0.922870965	0.356074453	NA	HHATL
ENSG00000010292	179.5002707	-0.064946049	0.09454954	-0.686899679	0.492145949	0.774461348	NCAPD2
ENSG00000010295	296.5998501	-0.233308793	0.117537076	-1.984980412	0.047146651	0.271472171	IFFO1
ENSG00000010310	71.55682828	0.181278648	0.215794884	0.840050722	0.400879948	0.713657011	GIPR
ENSG00000010318	58.49871736	0.222805676	0.15087488	1.476757933	0.139740537	0.44995837	PHF7
ENSG00000010319	2802.279038	-0.276169404	0.187149444	-1.475662432	0.140034536	0.450307135	SEMA3G
ENSG00000010322	915.3312237	-0.048478711	0.075034479	-0.646085798	0.518223792	0.791177777	NISCH
ENSG00000010327	1732.965609	-0.25684327	0.20076354	-1.279332241	0.200780084	0.52682795	STAB1
ENSG00000010361	115.8130525	0.202712102	0.139644974	1.451624764	0.146605969	0.459672791	FUZ
ENSG00000010379	0.804710919	0.093383307	0.223074925	0.418618571	0.675494915	NA	SLC6A13
ENSG00000010404	14.83728555	-0.537248617	0.269546588	-1.993156805	0.046244279	0.270626454	IDS
ENSG00000010438	0.172911826	0.18155674	0.116148567	1.563142315	0.118019125	NA	PRSS3
ENSG00000010539	46.01809983	0.072644386	0.146017984	0.497503002	0.618834386	0.847697863	ZNF200
ENSG00000010610	34.22079605	-0.001274248	0.193820741	-0.006574365	0.994754453	0.997906818	CD4
ENSG00000010626	0.419554584	0.199510866	0.186842242	1.067803857	0.285608998	NA	LRRC23
ENSG00000010671	0	NA	NA	NA	NA	NA	BTK
ENSG00000010704	126.9627853	0.042094877	0.092521209	0.454975426	0.649126918	0.860558673	HFE
ENSG00000010803	286.4089588	0.084839439	0.114962165	0.73797704	0.460528402	0.75209973	SCMH1
ENSG00000010810	542.1392569	-0.335523732	0.091615994	-3.662283387	0.000249977	0.012744151	FYN
ENSG00000010818	254.1914081	0.03020264	0.104757067	0.288311238	0.773108505	0.916457227	HIVEP2
ENSG00000010932	47.81426464	0.785517699	0.206392061	3.805949201	0.000141261	0.008902083	FMO1
ENSG00000011007	346.7051569	0.084843277	0.103969651	0.816038871	0.414477904	0.721559436	TCEB3
ENSG00000011009	132.9317733	-0.162462875	0.103852731	-1.564358244	0.117733461	0.418648869	LYPLA2
ENSG00000011021	246.8239749	-0.000536612	0.112023018	-0.004790197	0.99617799	0.998472434	CLCN6
ENSG00000011028	756.3333864	0.257383589	0.193647887	1.329131925	0.183804449	0.508549179	MRC2
ENSG00000011052	0	NA	NA	NA	NA	NA	NME2
ENSG00000011083	1.477517027	-0.44525235	0.258868937	-1.719991417	0.085434002	NA	SLC6A7
ENSG00000011105	410.5019015	-0.027668417	0.114956552	-0.240685861	0.809798598	0.929699897	TSPAN9
ENSG00000011114	235.5474544	0.025553782	0.090226431	0.283218368	0.777009449	0.918020565	BTBD7
ENSG00000011132	85.99931317	-0.036050902	0.100823236	-0.357565415	0.720668564	0.895375999	APBA3
ENSG00000011143	64.19073348	0.181436304	0.140350215	1.292739768	0.196101079	0.522338467	MKS1
ENSG00000011198	334.009883	0.98344467	0.211289601	4.654486861	3.25E-06	0.000680157	ABHD5
ENSG00000011201	135.735082	0.632126158	0.179387264	3.523807336	0.000425393	0.018676595	KAL1
ENSG00000011243	310.3246	0.031944811	0.056465588	0.565739446	0.571570916	0.820698661	AKAP8L
ENSG00000011258	170.345287	0.077790747	0.087713854	0.886869557	0.375149133	0.694409766	MBTD1
ENSG00000011260	79.48572223	-0.125941827	0.106871672	-1.17843976	0.238621335	0.570545162	UTP18
ENSG00000011275	267.4374796	-0.07234992	0.066536111	-1.087378248	0.27686968	0.610367533	RNF216
ENSG00000011295	217.5267506	0.013894068	0.07561651	0.18374384	0.854214415	0.946022831	TTC19
ENSG00000011304	759.1794975	-0.182875904	0.044402025	-4.118638819	3.81E-05	0.003602614	PTBP1
ENSG00000011332	0.752309699	0.293441816	0.238891795	1.228346148	0.219317054	NA	DPF1
ENSG00000011347	63.70827442	-0.187478529	0.150554988	-1.245249537	0.213040039	0.542950947	SYT7
ENSG00000011376	71.52233893	-0.08796819	0.141081586	-0.623527083	0.53293821	0.798234476	LARS2
ENSG00000011405	481.2985855	0.005768611	0.109833846	0.05252125	0.958113363	0.988167836	PIK3C2A
ENSG00000011422	37.88125284	-0.51034311	0.237920083	-2.145019047	0.031951324	0.225587534	PLAUR
ENSG00000011426	5.854090258	0.097438681	0.26121079	0.373027012	0.70912834	0.891982161	ANLN
ENSG00000011451	370.4473366	0.014875872	0.075884915	0.196032	0.84458512	0.941409487	WIZ
ENSG00000011454	409.8418012	0.063123805	0.050069209	1.260731014	0.207405776	0.535205199	RABGAP1
ENSG00000011465	10633.66417	-0.187358929	0.176440149	-1.061883758	0.28828846	0.619249252	DCN
ENSG00000011478	32.0308219	0.441771608	0.157854559	2.798598986	0.005132484	0.085932799	QPCTL
ENSG00000011485	174.7083143	-0.057133168	0.102333447	-0.558303954	0.576636845	0.82384609	PPP5C
ENSG00000011523	472.9540361	-0.003965077	0.082315283	-0.048169394	0.961581242	0.990168989	CEP68
ENSG00000011566	282.6027361	-0.011527619	0.089853967	-0.128292824	0.897917244	0.963445622	MAP4K3
ENSG00000011590	1.843829518	0.317688864	0.267539898	1.187444811	0.235052214	NA	ZBTB32
ENSG00000011600	235.9186093	-0.353056559	0.222975809	-1.583385031	0.113333733	0.412768994	TYROBP
ENSG00000011638	222.751665	-0.187695737	0.13962874	-1.344248597	0.178868012	0.503614636	TMEM159
ENSG00000011677	0.111791177	0.013362892	0.091099259	0.146684974	0.883380679	NA	GABRA3
ENSG00000012048	45.06343371	-0.044432437	0.139946027	-0.317496949	0.750866554	0.906523338	BRCA1
ENSG00000012061	257.041333	-0.12653866	0.077096581	-1.64130054	0.100735044	0.392088503	ERCC1
ENSG00000012124	23.43546873	-0.153881939	0.238889418	-0.644155525	0.519474588	0.792190016	CD22
ENSG00000012174	110.1248804	0.246191306	0.123684293	1.990481568	0.046537912	0.270826125	MBTPS2
ENSG00000012211	8.188168717	-0.191858047	0.229205247	-0.837057832	0.402560061	0.714669796	PRICKLE3
ENSG00000012223	32.28834616	0.179743923	0.196776838	0.913440452	0.361010939	0.68194295	LTF
ENSG00000012232	214.0975817	-0.039475738	0.081348997	-0.485263978	0.627489104	0.851999979	EXTL3
ENSG00000012504	0.051784616	0.053597192	0.064451872	0.831584722	0.405643389	NA	NR1H4
ENSG00000012660	2373.144066	0.59008784	0.154312872	3.823970308	0.00013132	0.008677302	ELOVL5
ENSG00000012779	1.711872236	-0.141376266	0.263999233	-0.535517715	0.592291911	NA	ALOX5
ENSG00000012817	223.5462936	0.126774432	0.186884043	0.678358782	0.497544237	0.778009437	KDM5D
ENSG00000012822	1352.447033	0.024615491	0.0895401	0.274910251	0.783385191	0.919182762	CALCOCO1
ENSG00000012963	159.9479317	0.119465266	0.07782663	1.535017845	0.124779445	0.429999443	UBR7
ENSG00000012983	287.4019673	0.051775218	0.080179284	0.645743079	0.518445757	0.791330303	MAP4K5
ENSG00000013016	22.55650818	-0.331247521	0.219602872	-1.508393391	0.131453873	0.438701059	EHD3
ENSG00000013275	226.3637253	-0.125538993	0.076470052	-1.641675262	0.100657321	0.392088503	PSMC4
ENSG00000013288	471.5034488	-0.358611436	0.076335588	-4.697827638	2.63E-06	0.000559247	MAN2B2
ENSG00000013293	5.091836234	-0.366591848	0.264451807	-1.3862331	0.165675737	0.486764113	SLC7A14
ENSG00000013297	84.9642009	-0.684694376	0.256989355	-2.664290811	NA	NA	CLDN11
ENSG00000013306	311.2696465	0.08967719	0.086962009	1.031222609	0.302436441	0.63244064	SLC25A39
ENSG00000013364	657.7755907	-0.374626138	0.143648707	-2.607932554	0.00910909	0.118324804	MVP
ENSG00000013374	458.7775278	0.041808422	0.064358379	0.649618933	0.5159384	0.78989467	NUB1
ENSG00000013375	383.5428796	0.771518703	0.192163806	4.014901237	5.95E-05	0.005028044	PGM3
ENSG00000013392	65.61768069	0.795450727	0.181197547	4.389964108	1.13E-05	0.001498237	RWDD2A
ENSG00000013441	1053.431743	-0.069682429	0.154706508	-0.450416922	0.652409846	0.862696991	CLK1
ENSG00000013503	55.6488257	-0.047547789	0.123044584	-0.386427319	0.699180221	0.886522045	POLR3B
ENSG00000013523	163.1972111	-0.109723146	0.074183585	-1.479075808	0.139120055	0.449063834	ANGEL1
ENSG00000013561	371.4974584	0.05256539	0.084219333	0.624148732	0.532529912	0.797886314	RNF14
ENSG00000013563	3.927783713	-0.029191339	0.255631206	-0.114193177	0.909084661	NA	DNASE1L1
ENSG00000013573	82.64031745	-0.55457862	0.213477632	-2.597830112	0.00938149	0.119814424	DDX11
ENSG00000013583	268.9784061	-0.011513331	0.082661755	-0.139282436	0.889226968	0.959697859	HEBP1
ENSG00000013588	27.01217797	-0.350876075	0.258084807	-1.359537895	0.173976203	0.496887132	GPRC5A
ENSG00000013619	1.194769969	0.074505286	0.233609178	0.318931331	0.749778585	NA	MAMLD1
ENSG00000013725	17.62268919	-0.483379773	0.252737054	-1.912579754	0.055801874	0.293045951	CD6
ENSG00000013810	49.92039572	0.128836557	0.142318868	0.905266878	0.365324019	0.685525758	TACC3
ENSG00000014123	289.9162693	0.155294262	0.086809322	1.788912286	0.073628943	0.33598296	UFL1
ENSG00000014138	55.49527712	0.083643047	0.120364966	0.6949119	0.487110515	0.770993991	POLA2
ENSG00000014164	109.8241375	-0.049540285	0.127153199	-0.389611	0.696824217	0.885636903	ZC3H3
ENSG00000014216	502.5597636	-0.020856884	0.061576926	-0.338712652	0.734826208	0.900473024	CAPN1
ENSG00000014257	3.713494682	-0.26337835	0.271359929	-0.970586742	0.331754111	NA	ACPP
ENSG00000014641	1546.299298	0.171242737	0.167975035	1.0194535	0.307987718	0.637038897	MDH1
ENSG00000014824	266.716658	0.102559702	0.068811342	1.490447639	0.136106574	0.444715	SLC30A9
ENSG00000014914	0.338939646	-0.034349472	0.162954972	-0.210791184	0.833050218	NA	MTMR11
ENSG00000014919	242.9723168	0.036573884	0.089334125	0.40940552	0.68224209	0.877043362	COX15
ENSG00000015133	166.2897296	-0.190279335	0.141592255	-1.343854123	0.178995564	0.503614636	CCDC88C
ENSG00000015153	74.1915849	0.142055574	0.119816589	1.18560856	0.23577692	0.568328605	YAF2
ENSG00000015171	664.4708729	-0.032624636	0.051608671	-0.632154162	0.527286147	0.79624462	ZMYND11
ENSG00000015285	0	NA	NA	NA	NA	NA	WAS
ENSG00000015413	0.913290485	-0.099851015	0.217957496	-0.458121502	0.646865152	NA	DPEP1
ENSG00000015475	95.36813322	-0.075238323	0.108167566	-0.695571927	0.486696952	0.770963729	BID
ENSG00000015479	1199.409354	0.134821039	0.056704099	2.377624222	0.017424573	0.165145763	MATR3
ENSG00000015520	9.709161867	0.823180998	0.255257353	3.22490611	0.00126014	0.037047568	NPC1L1
ENSG00000015532	132.509104	0.016510389	0.110028315	0.150055816	0.880720579	0.95684959	XYLT2
ENSG00000015568	3.726555127	-0.078940611	0.262973308	-0.300184882	0.764036136	NA	RGPD5
ENSG00000015592	0.562310695	-0.087090045	0.204475398	-0.42591943	0.670166556	NA	STMN4
ENSG00000015676	507.9152044	0.057240337	0.071444395	0.801187239	0.423023258	0.726310871	NUDCD3
ENSG00000016082	0.281081155	-0.170876429	0.137740173	-1.240570743	0.214764365	NA	ISL1
ENSG00000016391	10.99690457	-0.188635267	0.25658074	-0.735188722	0.462224567	0.753148288	CHDH
ENSG00000016402	8.432586459	0.060876192	0.264032063	0.230563632	0.817653823	0.932726147	IL20RA
ENSG00000016490	0	NA	NA	NA	NA	NA	CLCA1
ENSG00000016602	1.150754769	0.467143902	0.257464428	1.814401726	0.0696159	NA	CLCA4
ENSG00000016864	248.000125	-0.057185253	0.073342025	-0.779706489	0.435563658	0.736234014	GLT8D1
ENSG00000017260	570.7382936	0.461900502	0.092821864	4.976203678	6.48E-07	0.000194885	ATP2C1
ENSG00000017373	9.349510383	0.334383186	0.262622638	1.273245856	0.202930813	0.528814718	SRCIN1
ENSG00000017427	1230.163875	1.49088427	0.233399977	6.387679588	1.68E-10	2.87E-07	IGF1
ENSG00000017483	0.378192265	-0.073451521	0.164983057	-0.445206451	0.656170566	NA	SLC38A5
ENSG00000017621	2.873010985	-0.119398949	0.271168526	-0.440312711	0.659710636	NA	MAGIX
ENSG00000017797	521.509048	-0.110048579	0.059938365	-1.836029039	0.066353362	0.318756691	RALBP1
ENSG00000018189	246.4523493	-0.068330504	0.064737166	-1.055506574	0.291193705	0.621761366	RUFY3
ENSG00000018236	41.15068837	0.635142121	0.252417096	2.516240503	0.011861421	0.135907125	CNTN1
ENSG00000018280	49.70046897	-0.279299575	0.265138954	-1.0534083	0.292153902	0.622737067	SLC11A1
ENSG00000018408	460.7582082	0.2422453	0.100152947	2.418753584	0.015573786	0.154624637	WWTR1
ENSG00000018510	300.282319	0.155487182	0.096512329	1.611060303	0.107166579	0.40221912	AGPS
ENSG00000018610	116.0625627	-0.11247289	0.097225503	-1.15682497	0.247343878	0.58045203	CXorf56
ENSG00000018625	1731.196665	0.824850049	0.271269165	3.040707	0.002360234	0.054086707	ATP1A2
ENSG00000018699	74.88095438	-0.132464283	0.112076659	-1.181907857	0.237242264	0.568903706	TTC27
ENSG00000018869	20.01773388	-0.06184863	0.175793521	-0.351825424	0.724969191	0.897214549	ZNF582
ENSG00000019102	10.56426661	0.016041203	0.268321006	0.059783628	0.952327966	0.985492995	VSIG2
ENSG00000019144	794.2628244	0.10475721	0.128142832	0.817503467	0.413640769	0.721024221	PHLDB1
ENSG00000019169	147.0382772	-0.679482031	0.264106996	-2.572752862	0.010089322	0.124285843	MARCO
ENSG00000019186	0.047674834	0.050970023	0.062880884	0.810580564	0.417606582	NA	CYP24A1
ENSG00000019485	31.10379413	0.062169673	0.159887341	0.388834245	0.697398766	0.885923395	PRDM11
ENSG00000019505	0.545469153	-0.239140079	0.185987137	-1.285788271	0.198516965	NA	SYT13
ENSG00000019549	149.3764269	0.2965802	0.130283189	2.276427242	0.022820451	0.189988976	SNAI2
ENSG00000019582	5141.350605	-0.43043224	0.223213287	-1.928345066	0.05381222	0.287703039	CD74
ENSG00000019991	74.19917886	-0.176087236	0.218184259	-0.807057473	0.419633372	0.724667665	HGF
ENSG00000019995	319.1127646	0.081587318	0.084039268	0.970823762	0.331636048	0.656328858	ZRANB1
ENSG00000020129	81.46949521	-0.20899554	0.145242871	-1.438938367	0.150167986	0.464322825	NCDN
ENSG00000020181	1245.563948	0.26024142	0.113013532	2.302745646	0.021293158	0.182913982	GPR124
ENSG00000020256	57.00349342	-0.130653998	0.124658963	-1.048091493	0.294596455	0.624965306	ZFP64
ENSG00000020426	69.90904852	0.18002008	0.107185115	1.679524995	0.093049772	0.377524141	MNAT1
ENSG00000020577	461.8752677	-0.566306844	0.209117981	-2.708073405	0.006767505	0.100566901	SAMD4A
ENSG00000020633	27.45274376	-0.41974933	0.212211953	-1.977972133	0.04793185	0.273055851	RUNX3
ENSG00000020922	81.44280206	0.109176871	0.092892695	1.175300934	0.239874341	0.572072008	MRE11A
ENSG00000021300	4.127139768	-0.458201759	0.268133736	-1.708855313	0.087477754	NA	PLEKHB1
ENSG00000021355	278.9508054	-0.103533904	0.090945537	-1.138416541	0.25494659	0.588291742	SERPINB1
ENSG00000021461	3.274869677	-0.068875625	0.266819348	-0.258135798	0.796302105	NA	CYP3A43
ENSG00000021488	2.718915154	0.418834495	0.271525657	1.54252272	0.122946621	NA	SLC7A9
ENSG00000021574	106.7617616	0.003822523	0.09137462	0.041833529	0.966631406	0.990963042	SPAST
ENSG00000021645	16.08401386	0.687033847	0.260561032	2.636748257	0.008370493	0.113759417	NRXN3
ENSG00000021762	242.0472677	-0.19198788	0.075104713	-2.556269422	0.010580116	0.12730815	OSBPL5
ENSG00000021776	198.8408013	0.073419882	0.073511888	0.998748427	0.317916575	0.645786105	AQR
ENSG00000021826	53.36898822	0.325587163	0.210013409	1.550316069	0.121065672	0.423246917	CPS1
ENSG00000021852	0.076279159	0.06577288	0.071248102	0.923152735	0.355927616	NA	C8B
ENSG00000022267	12919.232	-0.457400057	0.124044604	-3.687383745	0.000226572	0.012142094	FHL1
ENSG00000022277	427.2729823	0.051815071	0.065205121	0.794647253	0.426818723	0.729261684	RTFDC1
ENSG00000022355	0	NA	NA	NA	NA	NA	GABRA1
ENSG00000022556	0	NA	NA	NA	NA	NA	NLRP2
ENSG00000022567	73.44365564	-0.130251061	0.142365922	-0.914903368	0.360242362	0.681058199	SLC45A4
ENSG00000022840	738.9672483	0.097946827	0.057986619	1.689128085	0.091194887	0.373802161	RNF10
ENSG00000022976	107.0757152	0.104078394	0.090765055	1.146679131	0.251514258	0.584733063	ZNF839
ENSG00000023041	184.8109822	0.041995528	0.081702764	0.514003756	0.607249365	0.841531028	ZDHHC6
ENSG00000023171	16.1358766	-0.421943056	0.238726519	-1.767474594	0.07714878	0.344876583	GRAMD1B
ENSG00000023191	939.2848427	-0.27234281	0.052577085	-5.179876524	2.22E-07	8.40E-05	RNH1
ENSG00000023228	572.5740019	0.179217757	0.129334924	1.385687263	0.165842419	0.486912525	NDUFS1
ENSG00000023287	390.4159097	0.196254256	0.085752002	2.288625927	0.022101096	0.186842519	RB1CC1
ENSG00000023318	315.8748908	0.05780551	0.06008075	0.962130291	0.33598416	0.660194158	ERP44
ENSG00000023330	266.2369949	-0.194963057	0.120021422	-1.624402163	0.104290006	0.398406829	ALAS1
ENSG00000023445	65.39621305	-0.052703409	0.236269314	-0.223064975	0.823484937	0.935128853	BIRC3
ENSG00000023516	419.885222	0.215419367	0.07187313	2.997216993	0.002724567	0.059319942	AKAP11
ENSG00000023572	35.01512134	0.061000392	0.147369118	0.413929277	0.678925902	0.87614132	GLRX2
ENSG00000023608	38.13580393	0.150735859	0.154817213	0.973637599	0.330236511	0.655273963	SNAPC1
ENSG00000023697	126.1073515	0.031894303	0.102133035	0.312281947	0.754826259	0.908291837	DERA
ENSG00000023734	505.8101021	0.109908733	0.073120601	1.503115837	0.132809176	0.440424128	STRAP
ENSG00000023839	29.66913129	-0.848569763	0.23389263	-3.628031211	0.000285591	0.013932688	ABCC2
ENSG00000023892	36.07756947	-0.430189695	0.222481072	-1.933601319	0.053162165	0.285912047	DEF6
ENSG00000023902	23.81282634	-0.252976718	0.211881922	-1.193951404	0.232496978	0.565032827	PLEKHO1
ENSG00000023909	164.1131475	-0.131521316	0.150670954	-0.872904253	0.382715268	0.700677844	GCLM
ENSG00000024048	353.5743444	0.142320744	0.080690489	1.763785857	0.07776804	0.345827688	UBR2
ENSG00000024422	3447.731842	0.057335081	0.084825686	0.675916495	0.499093664	0.779028176	EHD2
ENSG00000024526	1.345841351	0.358652119	0.232422386	1.543104886	0.122805329	NA	DEPDC1
ENSG00000024862	114.5919756	0.073881832	0.095733374	0.771745826	0.440264983	0.739223751	CCDC28A
ENSG00000025039	188.9862864	0.062267578	0.177408349	0.350984487	0.725599987	0.897373429	RRAGD
ENSG00000025156	64.80788296	0.199143181	0.114709129	1.736070895	0.0825513	0.356726443	HSF2
ENSG00000025293	221.4401996	0.005063622	0.083787196	0.060434315	0.951809729	0.98530697	PHF20
ENSG00000025423	4.459719992	-0.329377475	0.270908644	-1.215824898	0.224051632	NA	HSD17B6
ENSG00000025434	489.8862551	0.120838273	0.133182575	0.907312939	0.364241334	0.684786461	NR1H3
ENSG00000025708	321.3121934	-0.201567499	0.197883685	-1.018616054	0.30838528	0.637276518	TYMP
ENSG00000025770	159.5053017	-0.093474047	0.077292559	-1.209353761	0.226526965	0.55919276	NCAPH2
ENSG00000025772	47.41094926	-0.199842923	0.133297596	-1.499223764	0.133815592	0.441789435	TOMM34
ENSG00000025796	672.1260921	0.062648463	0.074793837	0.837615309	0.402246792	0.714428932	SEC63
ENSG00000025800	396.7907051	0.029434319	0.086150562	0.341661366	0.73260575	0.899578843	KPNA6
ENSG00000026025	25293.54858	-0.077043411	0.112311057	-0.685982428	0.492724189	0.774819482	VIM
ENSG00000026036	27.3458145	-0.078377272	0.163957645	-0.478033654	0.632626252	0.854127013	RTEL1-TNFRSF6B
ENSG00000026103	69.26346977	-0.028029118	0.162018454	-0.172999537	0.862651791	0.949588572	FAS
ENSG00000026297	140.4392286	-0.394811789	0.172541512	-2.288213331	0.022125101	0.186842519	RNASET2
ENSG00000026508	1003.292447	-0.140898453	0.169760138	-0.829985499	0.406546982	0.716954671	CD44
ENSG00000026559	3.12339348	-0.391472428	0.271556762	-1.441586003	0.149419199	NA	KCNG1
ENSG00000026652	90.04980369	-0.096285888	0.125534697	-0.767006183	0.443077839	0.741294533	AGPAT4
ENSG00000026751	27.6619455	-0.318317396	0.265263762	-1.200003321	0.230138051	0.562583359	SLAMF7
ENSG00000026950	290.9207061	-0.195446807	0.098607477	-1.982068838	0.047471537	0.271932968	BTN3A1
ENSG00000027001	58.0792826	0.27543349	0.116731286	2.359551572	0.018297037	0.169890364	MIPEP
ENSG00000027075	203.7606454	0.058667735	0.127494029	0.460160646	0.645400916	0.859414979	PRKCH
ENSG00000027644	2.595492411	-0.178354213	0.263366282	-0.677209748	0.498272884	NA	INSRR
ENSG00000027697	840.7656299	-0.037175709	0.100058595	-0.371539389	0.710235824	0.892324072	IFNGR1
ENSG00000027847	126.4339721	0.032805022	0.10374816	0.316198587	0.751851781	0.907052366	B4GALT7
ENSG00000027869	4.352788924	-0.355388853	0.270204802	-1.315257353	0.188423426	NA	SH2D2A
ENSG00000028116	117.8701516	0.20809675	0.086238153	2.413047375	0.015819763	0.156268952	VRK2
ENSG00000028137	539.0680185	-0.261614463	0.138745119	-1.885575978	0.059352117	0.302132018	TNFRSF1B
ENSG00000028203	288.5031534	0.139626942	0.073372558	1.90298588	0.057042388	0.297039396	VEZT
ENSG00000028277	45.75930682	-0.349479258	0.242160201	-1.443173803	0.148971517	0.46313289	POU2F2
ENSG00000028310	199.4984426	-0.240395408	0.074468581	-3.228145435	0.001245956	0.036709858	BRD9
ENSG00000028528	1309.710639	0.060285353	0.061538447	0.979637207	0.327265232	0.653378459	SNX1
ENSG00000028839	55.14027007	-0.108894107	0.110643575	-0.984188258	0.325022958	0.65056412	TBPL1
ENSG00000029153	37.07538387	0.477733049	0.211634038	2.257354508	0.023985932	0.195039728	ARNTL2
ENSG00000029363	621.846904	0.016897495	0.06202912	0.272412288	0.785305025	0.920087017	BCLAF1
ENSG00000029364	319.4947327	0.199927987	0.070663143	2.8293107	0.004664839	0.082038482	SLC39A9
ENSG00000029534	22.62472374	-0.059881443	0.187497481	-0.319371985	0.749444452	0.905919739	ANK1
ENSG00000029559	0	NA	NA	NA	NA	NA	IBSP
ENSG00000029639	28.44750074	0.162007728	0.141574116	1.144331552	0.252486163	0.586091687	TFB1M
ENSG00000029725	484.3544933	0.032327469	0.078510953	0.411757443	0.680517217	0.876670037	RABEP1
ENSG00000029993	0	NA	NA	NA	NA	NA	HMGB3
ENSG00000030066	244.6938779	-0.038993656	0.078871119	-0.494397145	0.62102573	0.849254194	NUP160
ENSG00000030110	39.74613575	0.034466163	0.135337767	0.25466774	0.798979735	0.926235005	BAK1
ENSG00000030304	0.217962794	-0.067238434	0.142252512	-0.472669574	0.636448937	NA	MUSK
ENSG00000030419	35.30655524	0.149893924	0.151708404	0.988039692	0.32313321	0.648668051	IKZF2
ENSG00000030582	1248.548785	-0.196729372	0.129748	-1.516242044	0.12945816	0.436508417	GRN
ENSG00000031003	246.8581185	0.035800883	0.085364083	0.419390468	0.674930789	0.873553096	FAM13B
ENSG00000031081	534.0311117	-0.034359111	0.136600251	-0.251530367	0.801404087	0.927134978	ARHGAP31
ENSG00000031691	30.86842606	0.224859089	0.169167618	1.329208817	0.183779087	0.508549179	CENPQ
ENSG00000031698	464.1046188	-0.009180242	0.05124093	-0.179158379	0.857813343	0.94692687	SARS
ENSG00000031823	258.294902	-0.04741215	0.05699685	-0.831838073	0.40550035	0.71638908	RANBP3
ENSG00000032219	205.8124833	0.163948738	0.080099155	2.046822316	0.040675534	0.254535984	ARID4A
ENSG00000032389	45.63602757	-0.115389418	0.179854637	-0.641570437	0.521152133	0.793594076	TSSC1
ENSG00000032444	247.3477057	0.003293424	0.107400514	0.030664877	0.975536802	0.991714584	PNPLA6
ENSG00000032742	61.32745292	-0.049231791	0.112964878	-0.435815019	0.662970946	0.867560135	IFT88
ENSG00000033011	77.76426125	9.28E-05	0.10091451	0.000919755	0.999266142	0.999606551	ALG1
ENSG00000033030	147.1477972	0.033664881	0.074916473	0.449365531	0.653167992	0.86289652	ZCCHC8
ENSG00000033050	182.7883861	-0.114444431	0.070116138	-1.632212424	0.102634744	0.395544774	ABCF2
ENSG00000033100	189.5935736	-0.163974146	0.088960455	-1.843225125	0.065296148	0.315965577	CHPF2
ENSG00000033122	5.467968633	0.103116031	0.255076223	0.404255756	0.686024657	0.879631464	LRRC7
ENSG00000033170	97.7444782	0.145496369	0.127879694	1.137759756	0.255220814	0.58846767	FUT8
ENSG00000033178	201.3213997	0.136580951	0.086980235	1.570252717	0.11635633	0.417786809	UBA6
ENSG00000033327	529.1883614	0.076366984	0.119475564	0.639184963	0.522702613	0.793645061	GAB2
ENSG00000033627	348.8010149	0.225234017	0.073404115	3.068411323	0.002152002	0.05157227	ATP6V0A1
ENSG00000033800	110.3081813	0.005289503	0.125451887	0.042163597	0.966368282	0.990963042	PIAS1
ENSG00000033867	88.8638633	-0.146039907	0.141502627	-1.032064987	0.302041675	0.632210366	SLC4A7
ENSG00000034053	7.730959883	-0.579877899	0.250288905	-2.316834221	0.020512764	0.179701319	APBA2
ENSG00000034152	180.710703	-0.076302406	0.127949088	-0.596349751	0.550941602	0.809609963	MAP2K3
ENSG00000034239	1.927828382	0.112236334	0.260952418	0.430102678	0.667120952	NA	EFCAB1
ENSG00000034510	2224.033617	-0.294001665	0.114996158	-2.55662162	0.010569412	0.12730815	TMSB10
ENSG00000034533	62.96545658	-0.057602962	0.125221879	-0.460007172	0.645511073	0.859414979	ASTE1
ENSG00000034677	412.1458419	-0.179606911	0.095768191	-1.875433898	0.060733055	0.304717416	RNF19A
ENSG00000034693	65.73602798	-0.130803088	0.104144019	-1.25598272	0.209122235	0.537364485	PEX3
ENSG00000034713	393.6700493	0.082751586	0.068352058	1.210667066	0.226023029	0.558776875	GABARAPL2
ENSG00000034971	493.5626914	0.050092094	0.221320615	0.226332708	0.820942661	0.933634514	MYOC
ENSG00000035115	144.856713	0.133038518	0.079113821	1.681609068	0.092644671	0.376891591	SH3YL1
ENSG00000035141	95.00120174	-0.020665763	0.087089499	-0.237293401	0.812429181	0.930397201	FAM136A
ENSG00000035403	1548.980658	0.107447409	0.119125113	0.901971096	0.367072222	0.686816094	VCL
ENSG00000035499	1.272428097	0.237390928	0.259461767	0.914936065	0.360225195	NA	DEPDC1B
ENSG00000035664	396.0432711	0.373790318	0.201072289	1.858984749	0.0630293	0.31049393	DAPK2
ENSG00000035681	251.275221	0.013472411	0.073301063	0.18379558	0.854173824	0.946022831	NSMAF
ENSG00000035687	166.088161	-0.035188186	0.090966409	-0.386826148	0.698884918	0.886522045	ADSS
ENSG00000035720	1.780633729	-0.045526673	0.251852809	-0.180766986	0.856550477	NA	STAP1
ENSG00000035862	5046.579221	-0.150505699	0.136030053	-1.106415065	0.268546908	0.602617553	TIMP2
ENSG00000035928	369.8828896	0.356180179	0.082661478	4.308901652	1.64E-05	0.001965264	RFC1
ENSG00000036054	263.6080565	0.15417445	0.06741208	2.287044861	0.022193205	0.187170944	TBC1D23
ENSG00000036257	325.2528102	0.082789834	0.074399618	1.112772298	0.265806236	0.599692971	CUL3
ENSG00000036448	0.312064213	0.25963181	0.158491491	1.638143529	0.101391756	NA	MYOM2
ENSG00000036473	1.128745543	0.044748303	0.201214886	0.222390621	0.824009813	NA	OTC
ENSG00000036530	30.93791726	0.448134422	0.158784668	2.822277665	0.004768387	0.083321293	CYP46A1
ENSG00000036549	180.7655162	0.084685124	0.067013969	1.263693603	0.206340022	0.533385059	ZZZ3
ENSG00000036565	0.323365293	-0.041526309	0.162963271	-0.254820051	0.798862088	NA	SLC18A1
ENSG00000036672	12.94362522	-0.073134136	0.249555242	-0.293057903	0.769477894	0.915094172	USP2
ENSG00000036828	0	NA	NA	NA	NA	NA	CASR
ENSG00000037042	159.8281277	0.064127152	0.093047858	0.689184614	0.490707098	0.773269856	TUBG2
ENSG00000037241	29.96418611	-0.193973555	0.145243267	-1.335508074	0.181710114	0.506761601	RPL26L1
ENSG00000037280	266.0161962	-0.129407017	0.14529715	-0.890636997	0.373123944	0.692684493	FLT4
ENSG00000037474	267.7613834	-0.049586937	0.078294898	-0.633335478	0.52651459	0.795616851	NSUN2
ENSG00000037637	164.5488559	0.045831965	0.066428732	0.689941887	0.490230733	0.773026203	FBXO42
ENSG00000037749	200.2225337	-0.087984858	0.081138396	-1.084380048	0.278196327	0.610718632	MFAP3
ENSG00000037757	248.9006561	-0.30585549	0.121217524	-2.523195321	0.011629379	0.13477494	MRI1
ENSG00000037897	30.87658147	-0.316842415	0.182590862	-1.735258884	0.082694961	0.356894042	METTL1
ENSG00000037965	85.41357791	0.275556766	0.118512917	2.325120109	0.020065539	0.177358515	HOXC8
ENSG00000038002	84.42545471	0.199717461	0.155408093	1.285116216	0.198751676	0.525321905	AGA
ENSG00000038210	107.2704448	-0.032921361	0.099575703	-0.330616408	0.740934251	0.902837438	PI4K2B
ENSG00000038219	344.3581256	0.113544478	0.096807061	1.172894597	0.240838076	0.573628678	BOD1L1
ENSG00000038274	345.7041188	0.121821554	0.05935103	2.052560065	0.040115264	0.253622375	MAT2B
ENSG00000038295	53.76524868	-0.137672366	0.258137824	-0.533328917	0.593805913	0.834233264	TLL1
ENSG00000038358	189.8923012	0.050492123	0.076424421	0.660680478	0.508817246	0.786065185	EDC4
ENSG00000038382	790.0618767	-0.132985388	0.146211267	-0.909542684	0.363063738	0.683955394	TRIO
ENSG00000038427	684.6269437	-0.076569864	0.234229946	-0.326900404	0.743743216	0.904159214	VCAN
ENSG00000038532	136.6775789	-0.100627697	0.100557013	-1.000702933	0.316970449	0.645121888	CLEC16A
ENSG00000038945	256.5424044	-0.326445138	0.262687613	-1.242712342	0.213973854	0.543845557	MSR1
ENSG00000039068	2.430091529	-0.231822606	0.270712167	-0.856343506	0.391807804	NA	CDH1
ENSG00000039123	664.3786025	-0.026208174	0.096926226	-0.270393008	0.786857918	0.920087017	SKIV2L2
ENSG00000039139	4.846929193	-0.154177732	0.271470748	-0.567934973	0.570079124	0.819532555	DNAH5
ENSG00000039319	248.6274444	0.134820553	0.087599403	1.539057891	0.123790164	0.428543162	ZFYVE16
ENSG00000039523	537.7608244	-0.278276069	0.100782202	-2.761162813	0.005759596	0.091481465	FAM65A
ENSG00000039537	470.8146069	1.0441929	0.2715459	3.845364259	0.000120373	0.008111504	C6
ENSG00000039560	75.0153037	-0.137635784	0.1638485	-0.840018579	0.400897969	0.713657011	RAI14
ENSG00000039600	1.417988783	0.096152383	0.259233427	0.370910434	0.710704244	NA	SOX30
ENSG00000039650	145.1625219	-0.0021725	0.072224009	-0.03008002	0.976003236	0.991846655	PNKP
ENSG00000039987	1.270344439	0.304924879	0.262232776	1.162802317	0.244909717	NA	BEST2
ENSG00000040199	101.8005997	0.325763234	0.125715598	2.591271412	0.009562204	0.121289911	PHLPP2
ENSG00000040275	37.12181639	0.134763562	0.143253357	0.940735802	0.346840267	0.668629049	SPDL1
ENSG00000040341	241.0207301	0.598393366	0.132560197	4.514125497	6.36E-06	0.001057571	STAU2
ENSG00000040487	62.69834014	-0.218209988	0.120504846	-1.810798441	0.070172058	0.326656264	PQLC2
ENSG00000040531	120.4169951	-0.146508223	0.07883844	-1.858334867	0.063121475	0.31049393	CTNS
ENSG00000040608	6.869068436	-0.613356509	0.253347769	-2.42100616	0.015477615	0.153894299	RTN4R
ENSG00000040633	107.3695521	-0.022644396	0.103804482	-0.218144687	0.827316381	0.936166562	PHF23
ENSG00000040731	0.262946982	0.09581658	0.146688572	0.653197304	0.513629088	NA	CDH10
ENSG00000040933	205.7776043	-0.034072885	0.082857374	-0.411223331	0.680908782	0.876851669	INPP4A
ENSG00000041353	8.819110483	0.064696564	0.263405065	0.24561625	0.805979309	0.928610334	RAB27B
ENSG00000041357	367.3148045	-0.075899472	0.073249097	-1.036183046	0.300116755	0.630657306	PSMA4
ENSG00000041515	42.92135307	0.18821333	0.187079649	1.006059882	0.314386766	0.643138943	MYO16
ENSG00000041802	189.214575	-0.133963772	0.1425856	-0.939532265	0.347457535	0.669172431	LSG1
ENSG00000041880	187.2201096	0.036828129	0.105157187	0.3502198	0.726173748	0.897643662	PARP3
ENSG00000041982	229.7982873	-0.469710886	0.271541054	-1.729796942	0.083666561	0.359224144	TNC
ENSG00000041988	180.358603	0.023225942	0.091793235	0.253024547	0.800249245	0.926444457	THAP3
ENSG00000042062	99.59280175	-1.0915471	0.238254193	-4.581439195	4.62E-06	0.000873034	FAM65C
ENSG00000042088	51.2476493	0.10687937	0.124724921	0.856920725	0.391488698	0.707468058	TDP1
ENSG00000042286	1002.032714	0.215132169	0.110298207	1.950459357	0.051121393	0.280703672	AIFM2
ENSG00000042304	2.407893702	0.308929747	0.271519636	1.137780498	0.25521215	NA	C2orf83
ENSG00000042317	71.97205878	0.222348187	0.106864516	2.080654978	0.037465498	0.244829744	SPATA7
ENSG00000042429	121.5759611	0.022470017	0.075421918	0.297924231	0.765760993	0.913064002	MED17
ENSG00000042445	4299.67885	0.053714039	0.099741016	0.538535111	0.590207672	0.832200604	RETSAT
ENSG00000042493	277.3865764	0.019727055	0.222068274	0.08883329	0.929214401	0.975125845	CAPG
ENSG00000042753	196.4179795	0.143908342	0.102144622	1.408868523	0.158874049	0.476132441	AP2S1
ENSG00000042781	2.283252009	-0.06635818	0.264523318	-0.250859471	0.80192276	NA	USH2A
ENSG00000042813	0.236719278	0.285312145	0.143631776	1.986413827	0.046987393	NA	ZPBP
ENSG00000042832	3.464371712	-0.008178999	0.271550789	-0.030119592	0.975971676	NA	TG
ENSG00000042980	22.51454023	-0.559928381	0.246993279	-2.266978209	0.023391557	0.191926385	ADAM28
ENSG00000043039	0.993654165	0.403244677	0.242707669	1.661441845	0.09662474	NA	BARX2
ENSG00000043093	207.485726	0.08899455	0.087395829	1.01829287	0.308538796	0.637286137	DCUN1D1
ENSG00000043143	260.983269	-0.422783911	0.115342706	-3.665458578	0.000246896	0.012682058	JADE2
ENSG00000043355	0.387426521	-0.251409178	0.162631325	-1.545884087	0.122132564	NA	ZIC2
ENSG00000043462	124.8973845	-0.399838351	0.188798673	-2.117802764	0.034191775	0.234103348	LCP2
ENSG00000043514	67.60096616	-0.075830507	0.134362726	-0.564371601	0.572501262	0.821264451	TRIT1
ENSG00000043591	57.16752982	0.485026453	0.194461473	2.494203328	0.012624021	0.140161639	ADRB1
ENSG00000044012	0	NA	NA	NA	NA	NA	GUCA2B
ENSG00000044090	262.2479166	0.230567303	0.109428546	2.107012402	0.035116505	0.236285645	CUL7
ENSG00000044115	2116.834251	-0.052735151	0.055904525	-0.943307372	0.345523706	0.667360418	CTNNA1
ENSG00000044446	409.1841574	0.342214803	0.157853351	2.167928654	0.030164115	0.220039624	PHKA2
ENSG00000044459	67.40754496	-0.114168358	0.119587032	-0.954688445	0.339735275	0.662722351	CNTLN
ENSG00000044524	81.16411328	-0.25377445	0.214547426	-1.182836146	0.236874092	0.568704368	EPHA3
ENSG00000044574	1031.835939	-0.151832532	0.116613095	-1.302019576	0.192909694	0.519688729	HSPA5
ENSG00000046604	527.3337879	0.170121663	0.134118187	1.268445888	0.204638763	0.531085385	DSG2
ENSG00000046647	78.1832395	-0.006355029	0.116680006	-0.054465453	0.956564332	0.987473864	GEMIN8
ENSG00000046651	118.7133985	-0.041673897	0.089235594	-0.467009802	0.640492865	0.856368639	OFD1
ENSG00000046653	75.79670583	1.022078389	0.183624469	5.566133932	2.60E-08	1.65E-05	GPM6B
ENSG00000046774	0	NA	NA	NA	NA	NA	MAGEC2
ENSG00000046889	344.6726245	0.393786613	0.158973379	2.477060102	0.013246959	0.142656337	PREX2
ENSG00000047056	149.5279391	-0.042607561	0.088613301	-0.480825795	0.630640316	0.853346218	WDR37
ENSG00000047188	208.4396205	-0.002609634	0.074129615	-0.03520366	0.971917344	0.991312224	YTHDC2
ENSG00000047230	104.1706964	-0.03201879	0.09517929	-0.336405009	0.736565473	0.901284702	CTPS2
ENSG00000047249	196.5971274	0.14082056	0.104474783	1.347890426	0.177693628	0.502026912	ATP6V1H
ENSG00000047315	807.0606775	0.173690716	0.080166915	2.166613449	0.030264341	0.220416378	POLR2B
ENSG00000047346	538.5416199	0.088621828	0.170114271	0.520954692	0.602398334	0.839039135	FAM214A
ENSG00000047365	39.96651995	-0.358336597	0.206488711	-1.735381057	0.082673333	0.356894042	ARAP2
ENSG00000047410	744.9975941	0.075362266	0.10980414	0.686333556	0.492502793	0.774754192	TPR
ENSG00000047457	116.6169884	-0.463593017	0.218717618	-2.119596126	0.034040119	0.23366319	CP
ENSG00000047578	119.7933554	-0.139222144	0.08797082	-1.5825946	0.113513895	0.412810884	KIAA0556
ENSG00000047579	73.64884164	-0.136505338	0.119555585	-1.141772987	0.253548394	0.5874155	DTNBP1
ENSG00000047597	0	NA	NA	NA	NA	NA	XK
ENSG00000047617	46.13935966	-0.216375695	0.194574287	-1.112046706	0.266118069	0.600205773	ANO2
ENSG00000047621	89.72430023	0.141610665	0.102097568	1.387013114	0.165437764	0.486676477	C12orf4
ENSG00000047634	142.1933811	0.028045826	0.098115106	0.285846153	0.774995957	0.917119358	SCML1
ENSG00000047644	265.8849749	-0.070389858	0.070008296	-1.005450235	0.314680101	0.643156987	WWC3
ENSG00000047648	139.7059859	-0.274810601	0.112661996	-2.439248457	0.014717845	0.149861403	ARHGAP6
ENSG00000047662	89.96458158	0.049020856	0.144857337	0.338407818	0.735055883	0.900511266	FAM184B
ENSG00000047849	3127.554472	-0.037265349	0.085226761	-0.437249393	0.661930492	0.867115567	MAP4
ENSG00000047932	294.8818013	0.097971591	0.059243838	1.653700941	0.098188291	0.388632568	GOPC
ENSG00000047936	0.106772863	0.014465577	0.0903744	0.160062774	0.872831625	NA	ROS1
ENSG00000048028	91.81952937	-0.010205727	0.103781131	-0.098338949	0.921663151	0.972551118	USP28
ENSG00000048052	149.7500537	-0.034691156	0.128407909	-0.270163702	0.787034316	0.920087017	HDAC9
ENSG00000048140	144.3747715	-0.270037774	0.100731731	-2.680761765	0.007345479	0.106109815	TSPAN17
ENSG00000048162	122.7673812	0.051712937	0.084491897	0.612046115	0.540507247	0.803538883	NOP16
ENSG00000048342	116.1147641	0.065615819	0.108950452	0.602253753	0.54700524	0.807466274	CC2D2A
ENSG00000048392	194.7691056	-0.076562993	0.121298285	-0.631196007	0.527912372	0.796396389	RRM2B
ENSG00000048405	104.9383945	0.01295235	0.098026695	0.132130849	0.894880796	0.962325596	ZNF800
ENSG00000048462	0.648594116	-0.11909691	0.191009165	-0.623514112	0.532946732	NA	TNFRSF17
ENSG00000048471	334.2835836	0.14678798	0.097702151	1.50240274	0.132993129	0.44063268	SNX29
ENSG00000048540	322.6498491	-0.041437875	0.193861375	-0.21375003	0.830741995	0.937163745	LMO3
ENSG00000048544	189.1292514	0.19930351	0.072982196	2.730851088	0.006317101	0.096616152	MRPS10
ENSG00000048545	0	NA	NA	NA	NA	NA	GUCA1A
ENSG00000048649	242.7273185	0.118721152	0.076593864	1.550008656	0.121139438	0.423350459	RSF1
ENSG00000048707	555.5372535	0.023861448	0.069414879	0.343751208	0.731033397	0.899306516	VPS13D
ENSG00000048740	958.7234463	0.162644229	0.100503354	1.618296531	0.105598708	0.400504211	CELF2
ENSG00000048828	871.7927984	0.054556717	0.056987415	0.957346748	0.338392267	0.66182761	FAM120A
ENSG00000048991	158.8590775	0.236743811	0.103894213	2.27870065	0.022684866	0.189475405	R3HDM1
ENSG00000049089	16.08050862	0.143280445	0.227806239	0.628957513	0.529376872	0.796757848	COL9A2
ENSG00000049130	200.0251029	0.068374738	0.117604856	0.581393831	0.560975054	0.814817871	KITLG
ENSG00000049167	50.25757314	0.129242639	0.122361839	1.056233219	0.290861677	0.621761366	ERCC8
ENSG00000049192	17.33368319	-0.165794589	0.259569921	-0.638728046	0.522999864	0.793782638	ADAMTS6
ENSG00000049239	1086.760066	0.009566526	0.085855166	0.11142633	0.911278282	0.968557818	H6PD
ENSG00000049245	944.0299614	0.117943133	0.050093097	2.354478761	0.018548704	0.170659483	VAMP3
ENSG00000049246	636.0131295	0.441870598	0.180348537	2.450092497	0.014281952	0.14783721	PER3
ENSG00000049247	116.7469884	0.331929806	0.201764784	1.645132509	0.099942488	0.391383465	UTS2
ENSG00000049249	0.676260139	-0.002215552	0.229052487	-0.009672682	0.992282437	NA	TNFRSF9
ENSG00000049283	3.359859433	-0.006996758	0.270757172	-0.025841449	0.979383801	NA	EPN3
ENSG00000049323	240.8565466	-0.127307113	0.217665697	-0.584874487	0.558632115	0.813707902	LTBP1
ENSG00000049449	459.7808967	0.063707048	0.099518074	0.640155551	0.522071477	0.793631721	RCN1
ENSG00000049540	39.25891616	-0.38107702	0.247779202	-1.537970167	0.124055909	0.429026686	ELN
ENSG00000049541	1.905439472	-0.035297562	0.270716421	-0.130385745	0.896261244	NA	RFC2
ENSG00000049618	463.67289	0.188739009	0.06210783	3.038892349	0.002374497	0.054254546	ARID1B
ENSG00000049656	472.4722722	-0.011063985	0.072795635	-0.151986931	0.879197243	0.956492397	CLPTM1L
ENSG00000049759	234.1640247	0.30319265	0.152055054	1.993966275	0.04615574	0.270459593	NEDD4L
ENSG00000049768	0	NA	NA	NA	NA	NA	FOXP3
ENSG00000049769	0	NA	NA	NA	NA	NA	PPP1R3F
ENSG00000049860	534.2806952	-0.21229766	0.104848064	-2.024812395	0.042886632	0.260148321	HEXB
ENSG00000049883	43.63381427	0.308386754	0.124555679	2.475894765	0.013290275	0.142896696	PTCD2
ENSG00000050030	6.484598736	0.312198301	0.262436861	1.189612997	0.234198535	0.567546815	KIAA2022
ENSG00000050130	207.6880729	0.096800451	0.089419568	1.082542146	0.279011698	0.61129647	JKAMP
ENSG00000050165	122.8957712	0.068656742	0.256693264	0.267466083	0.789110325	0.921373284	DKK3
ENSG00000050327	16.94475164	0.158300188	0.197355819	0.802105499	0.422491935	0.726202492	ARHGEF5
ENSG00000050344	65.26339545	-0.14148751	0.130452865	-1.084587224	0.278104516	0.610672475	NFE2L3
ENSG00000050393	204.4171973	-0.109984504	0.114210505	-0.962998139	0.335548457	0.659850563	MCUR1
ENSG00000050405	2367.622733	0.112128975	0.098870292	1.134101784	0.256751856	0.589857596	LIMA1
ENSG00000050426	425.0797373	0.244753106	0.135721625	1.803346423	0.071333826	0.330720723	LETMD1
ENSG00000050438	7.864395758	-0.131930799	0.245110587	-0.538250105	0.590404393	0.832200604	SLC4A8
ENSG00000050555	8.385834145	-0.728064314	0.266874319	-2.728116798	0.006369705	0.096984815	LAMC3
ENSG00000050628	1035.80495	0.596534982	0.133912668	4.454656839	8.40E-06	0.001256903	PTGER3
ENSG00000050730	0.863932368	0.002242447	0.231619728	0.009681588	0.992275331	NA	TNIP3
ENSG00000050748	269.1878398	0.097228181	0.066689995	1.457912562	0.144864646	0.456986687	MAPK9
ENSG00000050767	7.470075382	-0.115561133	0.239993514	-0.481517735	0.630148578	0.853320976	COL23A1
ENSG00000050820	202.0585027	-0.133472848	0.133266022	-1.001551978	0.316560024	0.644725454	BCAR1
ENSG00000051009	289.6949154	-0.147145316	0.085998721	-1.711017497	0.087077883	0.366307418	FAM160A2
ENSG00000051108	481.659285	-0.012332396	0.067552066	-0.182561346	0.855142216	0.946252058	HERPUD1
ENSG00000051128	87.04562052	-0.434289774	0.143809045	-3.019905828	0.002528533	0.056391527	HOMER3
ENSG00000051180	3.701186134	-0.04518703	0.263839329	-0.171267227	0.864013648	NA	RAD51
ENSG00000051341	6.402309451	0.317317153	0.238705618	1.329324191	0.183741037	0.508549179	POLQ
ENSG00000051382	242.1999093	0.132411193	0.106482909	1.243497146	0.213684692	0.543821746	PIK3CB
ENSG00000051523	264.1597146	-0.334066485	0.172147424	-1.940583696	0.052308793	0.283676213	CYBA
ENSG00000051596	12.7081969	-0.184292503	0.232830601	-0.791530421	0.428634531	0.730874764	THOC3
ENSG00000051620	952.4754453	-0.085837422	0.160758765	-0.533951742	0.593374922	0.834070495	HEBP2
ENSG00000051825	77.48897777	0.487810539	0.125033358	3.901443171	9.56E-05	0.006958185	MPHOSPH9
ENSG00000052126	153.117402	-0.044623678	0.093643213	-0.476528693	0.633697771	0.854533551	PLEKHA5
ENSG00000052344	0.901362827	0.061271702	0.222525879	0.27534641	0.783050112	NA	PRSS8
ENSG00000052723	207.281135	0.195093262	0.094332282	2.068149499	0.038625967	0.248462046	SIKE1
ENSG00000052749	64.9498285	-0.172680063	0.159443869	-1.083014755	0.278801874	0.611294418	RRP12
ENSG00000052795	415.0427328	0.539149592	0.11766339	4.58213546	4.60E-06	0.000873034	FNIP2
ENSG00000052802	94.06076388	0.336506366	0.132043208	2.548456459	0.010820079	0.128969281	MSMO1
ENSG00000052841	495.9959668	-0.027841117	0.060794119	-0.457957411	0.646983039	0.859493881	TTC17
ENSG00000052850	8.08791724	-0.16318876	0.249358439	-0.65443448	0.512831926	0.787967636	ALX4
ENSG00000053108	0.162989772	-0.0035942	0.093778203	-0.038326605	0.969427279	NA	FSTL4
ENSG00000053254	1154.881288	-0.119494631	0.108608362	-1.100234169	0.271230107	0.604945799	FOXN3
ENSG00000053328	2.188716942	-0.090625267	0.260119589	-0.34839847	0.727540951	NA	METTL24
ENSG00000053371	223.782882	0.158453421	0.138928624	1.140538333	0.254062092	0.587727069	AKR7A2
ENSG00000053372	103.9927605	-0.035494634	0.108069322	-0.328443198	0.742576586	0.903334326	MRTO4
ENSG00000053438	450.263887	0.341436558	0.223442432	1.528073945	0.12649418	0.432405519	NNAT
ENSG00000053501	120.97499	0.037194725	0.091506608	0.406470367	0.684397026	0.878454721	USE1
ENSG00000053524	25.96469577	0.42720108	0.169613348	2.518676067	0.011779697	0.1355412	MCF2L2
ENSG00000053702	49.31455168	-0.11401331	0.217773203	-0.523541502	0.600597478	0.837851708	NRIP2
ENSG00000053747	240.9168079	-0.227686681	0.144415307	-1.57661044	0.114885189	0.415025794	LAMA3
ENSG00000053770	133.2543087	0.265568142	0.082911189	3.20304345	0.001359835	0.038221559	AP5M1
ENSG00000053900	189.8647854	-0.004029924	0.079364841	-0.050777195	0.959503063	0.988777023	ANAPC4
ENSG00000053918	52.65293608	-0.286438712	0.206556259	-1.386734604	0.165522705	0.486676477	KCNQ1
ENSG00000054116	232.6490204	-0.007454035	0.069070362	-0.107919449	0.914059589	0.96977234	TRAPPC3
ENSG00000054118	786.3674378	0.099278958	0.052007043	1.908952191	0.056268259	0.294280765	THRAP3
ENSG00000054148	205.0868352	0.022144883	0.068159894	0.324896082	0.745259722	0.904515934	PHPT1
ENSG00000054179	5.53310337	-0.00909362	0.265657679	-0.034230593	0.972693271	0.991312224	ENTPD2
ENSG00000054219	18.43204175	-0.060648262	0.198045797	-0.306233524	0.759426849	0.910356342	LY75
ENSG00000054267	245.5508464	0.148618837	0.071272146	2.085230285	0.037048402	0.243570968	ARID4B
ENSG00000054277	48.13879797	-0.010770528	0.18668543	-0.057693459	0.953992804	0.986009875	OPN3
ENSG00000054282	151.6019292	0.111605862	0.072944616	1.530008212	0.126014696	0.432031315	SDCCAG8
ENSG00000054356	0.328362609	-0.044986244	0.175618076	-0.256159528	0.797827658	NA	PTPRN
ENSG00000054392	27.11113743	-0.066896857	0.163437584	-0.409311342	0.682311193	0.877043362	HHAT
ENSG00000054523	439.1096247	-0.101197887	0.079200071	-1.277749949	0.201337607	0.527528192	KIF1B
ENSG00000054598	72.32504305	-0.223515362	0.20764205	-1.076445558	0.281728037	0.614139018	FOXC1
ENSG00000054611	183.7983468	-0.10668159	0.068256607	-1.562948921	0.11806461	0.419196834	TBC1D22A
ENSG00000054654	839.6512299	-0.019820607	0.094626953	-0.209460482	0.834088782	0.938470532	SYNE2
ENSG00000054690	56.23488112	0.492732361	0.182405048	2.701308792	0.006906718	0.101637023	PLEKHH1
ENSG00000054793	1479.211581	-0.093908422	0.101107957	-0.928793582	0.352996071	0.674139887	ATP9A
ENSG00000054796	0	NA	NA	NA	NA	NA	SPO11
ENSG00000054803	1.36238284	0.533095435	0.217195326	2.454451687	0.014109962	NA	CBLN4
ENSG00000054938	0.256506941	0.140252956	0.129929847	1.079451402	0.280386547	NA	CHRDL2
ENSG00000054965	389.6742319	-0.030597231	0.098822548	-0.309617914	0.756851532	0.909130167	FAM168A
ENSG00000054967	27.52625187	-0.339957451	0.230954087	-1.471969845	0.141029021	0.451584811	RELT
ENSG00000054983	207.3867418	-0.009146642	0.091498278	-0.099965183	0.920371967	0.971848826	GALC
ENSG00000055044	144.7545232	-0.113899879	0.081881739	-1.391029064	0.164216614	0.484794826	NOP58
ENSG00000055070	540.3706421	-0.111324671	0.04590496	-2.425112041	0.015303663	0.153059118	SZRD1
ENSG00000055118	3.745305287	-0.4657647	0.224409801	-2.075509615	NA	NA	KCNH2
ENSG00000055130	352.5368187	0.018825783	0.064331541	0.292636896	0.769799709	0.915094172	CUL1
ENSG00000055147	125.1835344	0.124137524	0.078577944	1.579801123	0.114152418	0.413553368	FAM114A2
ENSG00000055163	46.15203309	-0.446920569	0.236634249	-1.888655473	0.058938009	0.301943611	CYFIP2
ENSG00000055208	466.3880233	-0.090782943	0.066801967	-1.358986081	0.174150999	0.496969267	TAB2
ENSG00000055211	466.8815433	0.068261889	0.067584913	1.010016664	0.312487306	0.641547327	GINM1
ENSG00000055332	405.9582209	0.206732924	0.08229999	2.511943484	0.012006832	0.13711157	EIF2AK2
ENSG00000055483	307.9281418	-0.103292546	0.091660754	-1.126900457	0.25978457	0.592922128	USP36
ENSG00000055609	560.7295734	0.0505241	0.064154778	0.787534488	0.430969047	0.732490165	KMT2C
ENSG00000055732	155.5715371	0.497314888	0.242350344	2.052049441	0.040164858	0.253796781	MCOLN3
ENSG00000055813	78.38649787	-0.347326654	0.157820666	-2.200767883	0.02775246	0.210087594	CCDC85A
ENSG00000055917	642.0078019	0.13224226	0.05658918	2.336882426	0.019445298	0.173794748	PUM2
ENSG00000055950	208.400177	0.046518499	0.090442495	0.514343381	0.607011937	0.841495721	MRPL43
ENSG00000055955	3.726432171	-0.302164428	0.266344743	-1.134486175	0.25659067	NA	ITIH4
ENSG00000055957	0.900138677	-0.344826283	0.237387728	-1.452586814	0.146338509	NA	ITIH1
ENSG00000056050	78.21115304	-0.018066567	0.098533378	-0.183354791	0.854519646	0.9462069	C4orf27
ENSG00000056097	559.4628328	0.003639053	0.06664194	0.05460605	0.956452319	0.987473864	ZFR
ENSG00000056277	24.00961135	-0.107099893	0.184149804	-0.581591133	0.560842117	0.814817871	ZNF280C
ENSG00000056291	0.892739312	-0.261512146	0.22080165	-1.184375869	0.236264308	NA	NPFFR2
ENSG00000056487	0.346414949	0.059825654	0.142786638	0.41898636	0.675226101	NA	PHF21B
ENSG00000056558	121.5292475	-0.140203921	0.118075157	-1.187412531	0.23506494	0.568328605	TRAF1
ENSG00000056586	269.1033663	0.11198738	0.088729789	1.262117055	0.206906669	0.53432244	RC3H2
ENSG00000056661	171.4066129	-0.314386085	0.114054763	-2.756448549	0.00584328	0.0924869	PCGF2
ENSG00000056736	9.324102228	0.166077235	0.235643576	0.704781507	0.480946219	0.766495719	IL17RB
ENSG00000056972	126.3377501	-0.194302529	0.108456852	-1.791519165	0.073210022	0.334788736	TRAF3IP2
ENSG00000056998	2158.514012	-0.063877069	0.197739683	-0.323036167	0.746667852	0.904641104	GYG2
ENSG00000057019	302.7101357	0.27100333	0.094092283	2.880186567	0.003974399	0.075663665	DCBLD2
ENSG00000057149	0	NA	NA	NA	NA	NA	SERPINB3
ENSG00000057252	163.6877227	0.216762119	0.106387845	2.037470726	0.041602893	0.2573356	SOAT1
ENSG00000057294	66.33055771	0.574235729	0.263691708	2.177678369	0.02942999	0.217245678	PKP2
ENSG00000057468	6.237399363	0.757904393	0.269664652	2.810544084	0.004945781	0.084575346	MSH4
ENSG00000057593	0.922207972	-0.326103598	0.236787523	-1.377199242	0.168450656	NA	F7
ENSG00000057608	922.4601183	0.135921465	0.059279488	2.292892027	0.021854222	0.185345589	GDI2
ENSG00000057657	39.03116876	-0.144949119	0.198652734	-0.729660834	0.465597527	0.755118973	PRDM1
ENSG00000057663	157.9004228	0.088708541	0.080744406	1.098633903	0.271927783	0.605707902	ATG5
ENSG00000057704	97.03738073	0.285625826	0.151062774	1.89077573	0.058654288	0.301397573	TMCC3
ENSG00000057757	214.6448105	0.074216296	0.083102225	0.89307231	0.37181845	0.691608738	PITHD1
ENSG00000057935	222.2173089	0.207130614	0.082155013	2.521216984	0.011694971	0.135022856	MTA3
ENSG00000058056	200.7340406	0.196462875	0.134034388	1.465764704	0.1427124	0.453666788	USP13
ENSG00000058063	361.0987908	0.367405204	0.109744399	3.347826468	0.00081448	0.028354734	ATP11B
ENSG00000058085	25.07138213	-0.638704125	0.194577412	-3.282519382	0.001028839	0.032675688	LAMC2
ENSG00000058091	164.5914829	0.323005119	0.142406409	2.268192295	0.023317489	0.191885464	CDK14
ENSG00000058262	971.1800773	0.208615881	0.08016965	2.60218025	0.009263315	0.119745722	SEC61A1
ENSG00000058272	411.3130168	0.025801381	0.112755272	0.228826384	0.819003859	0.932855217	PPP1R12A
ENSG00000058335	3.412927277	-0.414023818	0.247950682	-1.669782935	0.094962318	NA	RASGRF1
ENSG00000058404	2.36491265	-0.26810607	0.246311841	-1.088482266	0.276382261	NA	CAMK2B
ENSG00000058453	241.4175508	-0.222200416	0.08328175	-2.668056512	0.007629142	0.10840813	CROCC
ENSG00000058600	229.7673387	-0.015148873	0.070139053	-0.215983428	0.829000666	0.936616622	POLR3E
ENSG00000058668	2705.426511	-0.033051292	0.121096441	-0.272933632	0.784904233	0.920087017	ATP2B4
ENSG00000058673	952.0297316	0.063309418	0.045201015	1.400619406	0.161327915	0.480552033	ZC3H11A
ENSG00000058729	103.2169586	0.197273622	0.093089559	2.119180968	0.034075176	0.233785936	RIOK2
ENSG00000058799	89.65995975	-0.094505746	0.112430756	-0.840568443	0.400589744	0.713595792	YIPF1
ENSG00000058804	82.88952594	0.126960501	0.105162924	1.207274349	0.227326506	0.559965327	NDC1
ENSG00000058866	13.45095183	-0.313726263	0.265146341	-1.183219283	0.236722253	0.568500935	DGKG
ENSG00000059122	389.6428307	-0.01763632	0.170849189	-0.103227417	0.91778248	0.970922136	FLYWCH1
ENSG00000059145	294.3117493	-0.066968626	0.112378121	-0.595922279	0.551227149	0.809679934	UNKL
ENSG00000059377	76.93443	-0.427764954	0.196303671	-2.179098087	0.029324382	0.21693668	TBXAS1
ENSG00000059378	155.6172415	-0.204121085	0.127993184	-1.594780893	0.110761241	0.40869667	PARP12
ENSG00000059573	186.4826372	0.187646301	0.142104128	1.320484522	0.1866733	0.512711252	ALDH18A1
ENSG00000059588	215.7891723	-0.077909489	0.101638063	-0.766538511	0.443355946	0.7413611	TARBP1
ENSG00000059691	113.23614	0.056451056	0.111268929	0.507338896	0.611917051	0.844340081	PET112
ENSG00000059728	104.8549502	0.097809406	0.175679921	0.556747779	0.577699767	0.824109121	MXD1
ENSG00000059758	169.2278573	0.045286532	0.094705051	0.478184973	0.632518557	0.854127013	CDK17
ENSG00000059769	61.38256138	0.044655563	0.129835048	0.343940747	0.730890848	0.899273859	DNAJC25
ENSG00000059804	85.01821059	-0.234394945	0.212914146	-1.100889491	0.270944756	0.604612918	SLC2A3
ENSG00000059915	19.63718275	0.147029371	0.177346951	0.829049332	0.407076493	0.717511232	PSD
ENSG00000060069	103.2243812	-0.073615222	0.116228714	-0.633365196	0.526495187	0.795616851	CTDP1
ENSG00000060138	817.9870964	-0.180324196	0.107360984	-1.679606403	0.093033921	0.377524141	YBX3
ENSG00000060140	1.575162289	-0.331171049	0.256491113	-1.291159935	0.196648225	NA	STYK1
ENSG00000060237	1835.037383	-0.075643931	0.08745606	-0.86493642	0.387073687	0.703920778	WNK1
ENSG00000060339	310.3864091	-0.101519121	0.087213735	-1.164026752	0.24441317	0.577407534	CCAR1
ENSG00000060491	254.5197433	0.136175958	0.095341461	1.428297376	0.153206283	0.468218213	OGFR
ENSG00000060558	33.72813088	-0.467174623	0.229671712	-2.034097361	0.04194178	0.257739698	GNA15
ENSG00000060566	0.149624311	0.051233299	0.096160181	0.532791205	0.594178122	NA	CREB3L3
ENSG00000060642	88.67575102	0.143649962	0.144434228	0.994570081	0.319945405	0.646719754	PIGV
ENSG00000060656	153.278271	-0.069517641	0.136673223	-0.508641267	0.611003697	0.843647996	PTPRU
ENSG00000060688	95.21499474	0.162353511	0.094225355	1.723034218	0.084882337	0.361350079	SNRNP40
ENSG00000060709	7.919613969	-0.529586325	0.253589152	-2.088363487	0.036765059	0.242379209	RIMBP2
ENSG00000060718	11.50869999	-0.060596008	0.245400127	-0.24692737	0.804964434	0.928338208	COL11A1
ENSG00000060749	168.9636029	0.233477426	0.074092533	3.151160001	0.001626234	0.043102448	QSER1
ENSG00000060762	215.9756901	0.196052829	0.114864629	1.706816362	0.08785619	0.367403521	MPC1
ENSG00000060971	396.3653703	0.096374913	0.078667654	1.225089456	0.220541517	0.551521392	ACAA1
ENSG00000060982	133.9784928	-0.245438964	0.211736345	-1.15917257	0.24638585	0.57946602	BCAT1
ENSG00000061273	878.2117361	-0.282020384	0.087841237	-3.210569376	0.001324723	0.037724117	HDAC7
ENSG00000061337	36.32469806	-0.353801149	0.224325163	-1.577179948	0.114754126	0.414662372	LZTS1
ENSG00000061455	17.26098433	-0.455259223	0.264384884	-1.721956322	0.085077431	0.361898122	PRDM6
ENSG00000061492	0.062674233	0.059688113	0.067944215	0.878487053	0.379679461	NA	WNT8A
ENSG00000061656	4.574381709	0.240018936	0.260383633	0.921789643	0.356638311	NA	SPAG4
ENSG00000061676	980.9616876	0.089438362	0.082384072	1.085626875	0.277644105	0.610547908	NCKAP1
ENSG00000061794	169.0200699	0.073465925	0.091103137	0.806403891	0.420010004	0.724702266	MRPS35
ENSG00000061918	117.1819291	-0.157516692	0.149906384	-1.050767066	0.293365585	0.623854452	GUCY1B3
ENSG00000061936	347.4581113	-0.129408004	0.065152993	-1.986217323	0.047009198	0.271127113	SFSWAP
ENSG00000061938	365.8795186	0.261980383	0.091271027	2.870356482	0.004100093	0.076979948	TNK2
ENSG00000061987	402.078405	0.27461879	0.069614847	3.944830742	7.99E-05	0.006278248	MON2
ENSG00000062038	1.261035517	-0.167289189	0.253879047	-0.658932633	0.509939029	NA	CDH3
ENSG00000062096	0.2033059	0.055235047	0.141586848	0.390114249	0.696452067	NA	ARSF
ENSG00000062194	404.5977423	0.120156185	0.057674445	2.083352245	0.037219128	0.243804989	GPBP1
ENSG00000062282	3820.934581	0.192044655	0.226684744	0.847188261	0.396890195	0.711437918	DGAT2
ENSG00000062370	24.09399589	0.226757035	0.15092967	1.502401984	0.132993324	0.44063268	ZNF112
ENSG00000062485	1455.888383	0.354981392	0.152975442	2.320512283	0.020313181	0.178389047	CS
ENSG00000062524	3.922154866	0.371848825	0.266281535	1.396449908	0.162579055	NA	LTK
ENSG00000062582	36.16299919	-0.110050419	0.143286369	-0.768045275	0.442460288	0.740990334	MRPS24
ENSG00000062598	230.0978751	-0.155422687	0.078382899	-1.982864736	0.047382541	0.271910262	ELMO2
ENSG00000062650	272.265812	0.148222006	0.070968098	2.08857233	0.036746238	0.242379209	WAPAL
ENSG00000062716	377.5528552	0.099055209	0.173535558	0.570806413	0.568130875	0.818608815	VMP1
ENSG00000062725	344.3657573	0.156708584	0.078801434	1.988651424	0.046739691	0.270886288	APPBP2
ENSG00000062822	61.82023736	-0.161449264	0.136375101	-1.183861744	0.236467796	0.568328605	POLD1
ENSG00000063015	1.502298532	0.093521372	0.261122845	0.358150864	0.720230416	NA	SEZ6
ENSG00000063046	2010.628837	0.141249077	0.098278086	1.437238786	0.150650156	0.464789193	EIF4B
ENSG00000063127	28.18372788	-0.2045083	0.19678616	-1.03924128	0.298692536	0.629276423	SLC6A16
ENSG00000063169	78.19710148	-0.103301779	0.118180339	-0.874102917	0.382062209	0.700421655	GLTSCR1
ENSG00000063176	96.07265736	0.16508614	0.109610301	1.506118847	0.132036667	0.439686264	SPHK2
ENSG00000063177	1322.777376	-0.179079106	0.106941133	-1.674557772	0.09402103	0.379429074	RPL18
ENSG00000063180	20.31907916	-0.477392567	0.240986402	-1.980993793	0.04759197	0.272194072	CA11
ENSG00000063241	147.9997598	0.298434061	0.097280877	3.067756686	0.002156721	0.051594538	ISOC2
ENSG00000063244	496.9063467	-0.180090157	0.054313869	-3.315730584	0.000914039	0.030337861	U2AF2
ENSG00000063245	449.1757901	-0.062923027	0.052462713	-1.199385681	0.230378013	0.562583359	EPN1
ENSG00000063322	234.2005063	-0.042613449	0.083401518	-0.510943329	0.60939074	0.842990523	MED29
ENSG00000063438	6.028281936	0.134765368	0.271225086	0.496876487	0.619276154	0.848132307	AHRR
ENSG00000063515	0	NA	NA	NA	NA	NA	GSC2
ENSG00000063587	0	NA	NA	NA	NA	NA	ZNF275
ENSG00000063601	0	NA	NA	NA	NA	NA	MTMR1
ENSG00000063660	381.9035055	-0.316485296	0.166075091	-1.90567589	0.056692269	0.295442255	GPC1
ENSG00000063761	45.52408687	-0.377385853	0.150823878	-2.502162503	0.012343725	0.138747142	ADCK1
ENSG00000063854	215.0343985	-0.042646877	0.141375399	-0.301656987	0.762913561	0.911973318	HAGH
ENSG00000063978	259.1937003	-0.129738127	0.068678325	-1.889069482	0.058882519	0.301886573	RNF4
ENSG00000064012	151.3653824	-0.166991883	0.112647872	-1.482423771	0.138227573	0.447418662	CASP8
ENSG00000064042	1288.354739	0.024407229	0.147979721	0.164936312	0.868994111	0.952194558	LIMCH1
ENSG00000064102	68.96244469	0.131139307	0.133332352	0.983552046	0.325335813	0.650958561	ASUN
ENSG00000064115	230.5336837	-0.016147208	0.063433979	-0.254551398	0.799069602	0.926235005	TM7SF3
ENSG00000064195	1.012639177	-0.096023202	0.224085119	-0.428512176	0.668278271	NA	DLX3
ENSG00000064199	17.14541157	-0.18588985	0.202893575	-0.916193872	0.359565219	0.68053532	SPA17
ENSG00000064201	14.74334718	-0.119059941	0.235565145	-0.50542257	0.61326207	0.84501737	TSPAN32
ENSG00000064205	934.7758242	-0.849234244	0.228996787	-3.708498505	0.000208492	0.011678978	WISP2
ENSG00000064218	19.02937957	-0.405303447	0.268688162	-1.50845294	0.131438642	0.438701059	DMRT3
ENSG00000064225	115.2493314	0.506720388	0.207487174	2.442176919	0.01459899	0.149345398	ST3GAL6
ENSG00000064270	4.276639856	0.280211426	0.26553473	1.05527223	0.291300838	NA	ATP2C2
ENSG00000064300	63.48831966	-0.466643553	0.269218649	-1.733325515	0.083037828	0.358033233	NGFR
ENSG00000064309	274.2741019	-0.05667377	0.126271524	-0.448824628	0.653558171	0.86289652	CDON
ENSG00000064313	164.0437543	0.189361469	0.075621513	2.504068761	0.012277417	0.138346696	TAF2
ENSG00000064393	891.1125671	-0.317918961	0.169826919	-1.872017484	0.061204185	0.305841176	HIPK2
ENSG00000064419	262.8620197	0.094712192	0.073305097	1.292027376	0.196347664	0.522723334	TNPO3
ENSG00000064489	0.792901983	0.020846392	0.23694523	0.087979792	0.929892738	NA	MEF2BNB-MEF2B
ENSG00000064490	115.5337887	-0.072207644	0.105373261	-0.685255854	0.493182484	0.775017314	RFXANK
ENSG00000064545	97.22086071	0.058591904	0.097757056	0.599362397	0.548931247	0.808401183	TMEM161A
ENSG00000064547	26.28271007	-0.279389646	0.242415943	-1.15252175	0.249106738	0.58223152	LPAR2
ENSG00000064601	883.1916388	-0.12311718	0.08305677	-1.482325637	0.13825367	0.447418662	CTSA
ENSG00000064607	590.9988659	-0.115948713	0.065470244	-1.771013914	0.076558388	0.343524767	SUGP2
ENSG00000064651	142.7029391	0.216517549	0.148143387	1.46154043	0.143867189	0.455889973	SLC12A2
ENSG00000064652	63.9706684	-0.013484293	0.149575366	-0.090150496	0.928167623	0.975125845	SNX24
ENSG00000064655	35.33480365	-0.362482012	0.219878182	-1.64855835	0.099238147	0.389839765	EYA2
ENSG00000064666	497.7876677	0.250567361	0.122204383	2.050395868	0.040325816	0.254064571	CNN2
ENSG00000064687	136.2365003	0.216512357	0.105518388	2.051892203	0.04018014	0.253796781	ABCA7
ENSG00000064692	44.62658371	-0.404901251	0.222172557	-1.822462935	0.068384773	0.322988733	SNCAIP
ENSG00000064703	74.70291899	0.01333939	0.120111476	0.111058416	0.911570024	0.968644261	DDX20
ENSG00000064726	430.6998691	0.0372234	0.066272494	0.56167194	0.574339556	0.822418476	BTBD1
ENSG00000064763	91.89708282	-0.329269553	0.133570431	-2.465138069	0.013696046	0.144407889	FAR2
ENSG00000064787	4.817688381	0.090148171	0.25454268	0.354157388	0.723220936	0.896583186	BCAS1
ENSG00000064835	0.277295221	0.019766511	0.143805294	0.137453293	0.890672509	NA	POU1F1
ENSG00000064886	52.99728327	-0.154798202	0.249174117	-0.62124511	NA	NA	CHI3L2
ENSG00000064932	312.3020236	-0.076757223	0.142597176	-0.538280106	0.590383684	0.832200604	SBNO2
ENSG00000064933	107.9803431	-0.083257467	0.10129762	-0.82190941	0.411128457	0.720041953	PMS1
ENSG00000064961	296.6796508	0.112124196	0.053539321	2.094240135	0.036238594	0.240506945	HMG20B
ENSG00000064989	407.9083312	0.571647666	0.18529609	3.08504981	0.002035181	0.049557923	CALCRL
ENSG00000064995	134.9871671	0.030027024	0.09396988	0.319538816	0.749317962	0.905919739	TAF11
ENSG00000064999	326.2843189	-0.253096613	0.114163343	-2.216969188	0.026625197	0.206743972	ANKS1A
ENSG00000065000	601.1948041	0.04664391	0.056992854	0.818416821	0.41311922	0.720823618	AP3D1
ENSG00000065029	203.6892347	-0.095528322	0.099987244	-0.955405095	0.339372879	0.662449087	ZNF76
ENSG00000065054	754.1769865	-0.182877574	0.188890337	-0.968167971	0.332960488	0.657325331	SLC9A3R2
ENSG00000065057	50.9045739	-0.22246292	0.147428407	-1.508955591	0.131310132	0.438624175	NTHL1
ENSG00000065060	246.3479984	0.101496593	0.128688009	0.788702805	0.430285728	0.732222694	UHRF1BP1
ENSG00000065135	346.1623455	0.067231804	0.063967115	1.051036994	0.293241599	0.623785693	GNAI3
ENSG00000065150	908.2002805	0.20146062	0.078219379	2.575584507	0.010007082	0.123608344	IPO5
ENSG00000065154	425.5635152	0.036363637	0.073606413	0.494028106	0.62128633	0.849254194	OAT
ENSG00000065183	166.7229416	0.031381534	0.08479578	0.370083679	0.711320142	0.892399356	WDR3
ENSG00000065243	437.7729908	0.351532615	0.077293422	4.54802759	5.42E-06	0.000957278	PKN2
ENSG00000065268	99.68889455	0.21190438	0.140130975	1.512188006	0.130486041	0.437302436	WDR18
ENSG00000065308	401.4133211	-0.38083778	0.144000736	-2.644693287	0.008176499	0.112422737	TRAM2
ENSG00000065320	71.49178264	-0.887568883	0.263002737	-3.374751507	0.000738824	0.026962113	NTN1
ENSG00000065325	50.02105339	-0.109066334	0.174630294	-0.624555634	0.532262746	0.797800702	GLP2R
ENSG00000065328	7.754517481	0.36482072	0.253197094	1.440856663	0.149625181	0.464046017	MCM10
ENSG00000065357	80.01671677	-0.345273657	0.179374363	-1.924877393	0.054244699	0.28888061	DGKA
ENSG00000065361	9.7576226	0.03226026	0.255884159	0.126073688	0.899673595	0.964093959	ERBB3
ENSG00000065371	0.186628226	0.242354963	0.133628635	1.813645429	0.069732332	NA	ROPN1
ENSG00000065413	56.17689193	-0.126634644	0.172526304	-0.734001949	0.46294755	0.753604646	ANKRD44
ENSG00000065427	495.2664509	0.110751316	0.080527118	1.375329444	0.169029332	0.4899547	KARS
ENSG00000065457	92.39905568	-0.225798839	0.154621757	-1.460330315	0.144199314	0.456368535	ADAT1
ENSG00000065485	80.68655594	-0.130010981	0.168282348	-0.772576462	0.439773079	0.738906373	PDIA5
ENSG00000065491	51.84316295	-0.064358276	0.128675591	-0.500159164	0.61696301	0.846347206	TBC1D22B
ENSG00000065518	273.6535417	-0.060716435	0.115703314	-0.524759688	0.599750258	0.837433059	NDUFB4
ENSG00000065526	541.7328741	-0.210106016	0.090808812	-2.313718354	0.020683176	0.180744895	SPEN
ENSG00000065534	996.5104244	-0.285170871	0.218357734	-1.305980173	0.1915593	0.518316623	MYLK
ENSG00000065548	283.5936682	0.046182997	0.075688401	0.610172714	0.541747403	0.804301514	ZC3H15
ENSG00000065559	137.4346383	0.102698858	0.08344136	1.230790798	0.218401118	0.549108981	MAP2K4
ENSG00000065600	20.16272707	-0.085463248	0.208489014	-0.409917272	0.681866635	0.877026234	TMEM206
ENSG00000065609	0.623752583	0.235733279	0.211899747	1.11247551	0.265933754	NA	SNAP91
ENSG00000065613	521.8454362	0.046480957	0.062007103	0.749606982	0.453491445	0.748175279	SLK
ENSG00000065615	100.9904341	-0.140735402	0.110557767	-1.272958079	0.203032918	0.528814718	CYB5R4
ENSG00000065618	1.541850979	-0.092649851	0.243889077	-0.3798852	0.704030634	NA	COL17A1
ENSG00000065621	4.129272289	-0.169899839	0.261722592	-0.649160006	0.516234959	NA	GSTO2
ENSG00000065665	64.45577753	-0.070135413	0.117893033	-0.594907189	0.551905512	0.810396265	SEC61A2
ENSG00000065675	7.443121844	-0.408305983	0.250882826	-1.627476814	0.103635869	0.397137053	PRKCQ
ENSG00000065717	324.9210192	-0.154211982	0.149420691	-1.032065786	0.302041301	0.632210366	TLE2
ENSG00000065802	213.0516699	-0.064814516	0.080296098	-0.807193852	0.419554807	0.724667665	ASB1
ENSG00000065809	681.9454716	-0.155860084	0.159561786	-0.976800823	0.328667769	0.65397247	FAM107B
ENSG00000065833	550.9244768	0.674713181	0.192344351	3.507839864	0.000451761	0.019206106	ME1
ENSG00000065882	276.0111475	0.020375317	0.117011085	0.174131515	0.861762106	0.949130657	TBC1D1
ENSG00000065883	302.6925132	0.022962627	0.064156002	0.357918616	0.720404219	0.895211085	CDK13
ENSG00000065911	123.3148966	-0.044306923	0.20412353	-0.217059361	0.828162084	0.936227714	MTHFD2
ENSG00000065923	5.923327616	0.080758966	0.27120651	0.297776651	0.765873636	0.913118327	SLC9A7
ENSG00000065970	264.785617	-0.07016211	0.11248455	-0.623748867	0.532792525	0.798191927	FOXJ2
ENSG00000065978	1739.618531	-0.106170532	0.036758991	-2.888287423	0.003873457	0.074682016	YBX1
ENSG00000065989	200.0367648	-0.078408329	0.086620382	-0.90519492	0.365362133	0.685525758	PDE4A
ENSG00000066027	950.2406255	0.069416472	0.108322748	0.64083005	0.521633107	0.793631721	PPP2R5A
ENSG00000066032	0.224438954	-0.056914025	0.142785624	-0.398597725	0.690189638	NA	CTNNA2
ENSG00000066044	241.9786057	-0.01030274	0.073587454	-0.140006752	0.888654656	0.959419985	ELAVL1
ENSG00000066056	596.7757743	-0.061200768	0.130275285	-0.46978034	0.638511962	0.85569764	TIE1
ENSG00000066084	196.8610096	0.056105466	0.093467489	0.600267174	0.548328192	0.808065665	DIP2B
ENSG00000066117	262.9783748	-0.176491221	0.072128031	-2.446915818	0.014408449	0.148694317	SMARCD1
ENSG00000066135	226.0329695	0.177558284	0.068517208	2.591440736	0.0095575	0.121289911	KDM4A
ENSG00000066136	192.7877931	-0.001918765	0.084637732	-0.022670332	0.981913241	0.993670155	NFYC
ENSG00000066185	8.874667469	0.256486844	0.232210829	1.104542994	0.269357664	0.603390556	ZMYND12
ENSG00000066230	27.62026505	0.006248179	0.224451378	0.02783756	0.977791709	0.992299367	SLC9A3
ENSG00000066248	4.553633548	-0.030321309	0.271556624	-0.11165741	0.91109505	NA	NGEF
ENSG00000066279	3.386379326	0.579803975	0.268410202	2.160141342	0.030761729	NA	ASPM
ENSG00000066294	161.0925338	-0.255834737	0.24319633	-1.051967917	0.292814269	0.623237889	CD84
ENSG00000066322	432.1027799	0.03234514	0.109691539	0.294873609	0.768090433	0.914498872	ELOVL1
ENSG00000066336	137.8370027	-0.465360858	0.218636415	-2.12846912	0.033298208	0.230899237	SPI1
ENSG00000066379	0.24490699	-0.22123168	0.154720827	-1.429876534	0.152752458	NA	ZNRD1
ENSG00000066382	20.81727961	-0.337499446	0.200929754	-1.679688742	0.093017891	0.377524141	MPPED2
ENSG00000066405	5.725675466	-0.231753211	0.265480433	-0.872957784	0.382686088	0.700677844	CLDN18
ENSG00000066422	168.6863137	0.01934061	0.080730068	0.239571331	0.810662592	0.92971522	ZBTB11
ENSG00000066427	146.2767799	0.233423096	0.099304125	2.350588123	0.018743769	0.171345682	ATXN3
ENSG00000066455	270.3120958	0.014623058	0.092552421	0.157997577	0.874458708	0.954235365	GOLGA5
ENSG00000066468	68.53314378	-0.184866573	0.241370424	-0.765903997	0.443733428	0.74160462	FGFR2
ENSG00000066557	95.28151561	0.107424943	0.091757832	1.170744132	0.24170164	0.574796218	LRRC40
ENSG00000066583	232.8385496	0.402159277	0.153925312	2.612690992	0.008983248	0.1175769	ISOC1
ENSG00000066629	189.8631158	-0.107489384	0.135104454	-0.795602071	0.426263362	0.728932854	EML1
ENSG00000066651	55.88649623	0.245515406	0.117473239	2.089968816	0.036620601	0.24186299	TRMT11
ENSG00000066654	281.3299584	0.099518647	0.065622054	1.516542703	0.129382181	0.436360319	THUMPD1
ENSG00000066697	42.35307463	-0.118377459	0.14629589	-0.809164624	0.41842046	0.724536367	MSANTD3
ENSG00000066735	214.1335474	-0.020724279	0.166847037	-0.124211249	0.901148016	0.964124926	KIF26A
ENSG00000066739	289.2677935	0.152678531	0.077744101	1.963860022	0.049546327	0.276976211	ATG2B
ENSG00000066777	324.2522179	0.188788607	0.067047442	2.815746595	0.004866403	0.084334008	ARFGEF1
ENSG00000066813	1.570852985	-0.097111681	0.267907117	-0.362482646	0.71699139	NA	ACSM2B
ENSG00000066827	45.62833583	-0.196820911	0.134399344	-1.464448445	0.14307146	0.454595871	ZFAT
ENSG00000066855	90.02792465	0.152668618	0.107218922	1.423896228	0.154476514	0.470094859	MTFR1
ENSG00000066923	80.53952616	-0.052060598	0.098766277	-0.52710904	0.598117869	0.836492391	STAG3
ENSG00000066926	141.0536976	0.113804871	0.102841324	1.106606433	0.268464125	0.602617553	FECH
ENSG00000066933	262.4868984	0.063441204	0.100440984	0.631626672	0.527630854	0.79624462	MYO9A
ENSG00000067048	236.2781644	0.172139481	0.195291629	0.881448333	0.378075207	0.697149481	DDX3Y
ENSG00000067057	178.9105246	-0.41878048	0.139999645	-2.991296723	0.002777954	0.060021449	PFKP
ENSG00000067064	188.5807892	0.072117642	0.104135084	0.692539336	0.488598692	0.772340935	IDI1
ENSG00000067066	382.7804817	0.036582053	0.066567695	0.549546638	0.582630367	0.827399896	SP100
ENSG00000067082	1441.871433	-0.441267977	0.180595432	-2.443406077	0.014549356	0.149345398	KLF6
ENSG00000067113	912.8483291	-0.244373598	0.151522378	-1.612788823	0.106790395	0.401888543	PPAP2A
ENSG00000067141	205.7051556	0.425531984	0.17075635	2.49204193	0.012701104	0.140597529	NEO1
ENSG00000067167	955.3198903	-0.075626672	0.057908391	-1.305970878	0.191562461	0.518316623	TRAM1
ENSG00000067177	0	NA	NA	NA	NA	NA	PHKA1
ENSG00000067182	770.8398266	-0.078568508	0.115055764	-0.682873294	0.494686911	0.776287456	TNFRSF1A
ENSG00000067191	38.17745511	-0.378885651	0.169452676	-2.235937845	0.025355843	0.201356821	CACNB1
ENSG00000067208	141.1937222	0.262874934	0.08756616	3.00201511	0.002681989	0.059168929	EVI5
ENSG00000067221	92.61637647	-0.066435121	0.101491489	-0.654588104	0.512732985	0.787967636	STOML1
ENSG00000067225	1089.709367	-0.139523691	0.113199987	-1.232541581	0.217746844	0.548477062	PKM
ENSG00000067248	230.8632534	0.26517321	0.078845978	3.363179936	0.000770501	0.027527724	DHX29
ENSG00000067334	216.3900298	0.016700384	0.079398886	0.21033525	0.833406025	0.937990137	DNTTIP2
ENSG00000067365	77.55742898	0.13051768	0.142110647	0.918422952	0.358397479	0.679647045	METTL22
ENSG00000067369	209.2852893	0.112213739	0.094792717	1.183780176	0.236500091	0.568328605	TP53BP1
ENSG00000067445	202.0838796	0.206226938	0.14147815	1.457659273	0.144934483	0.45709977	TRO
ENSG00000067533	92.59390801	-0.076994188	0.097839323	-0.786945223	0.431313933	0.732781485	RRP15
ENSG00000067560	3223.378772	-0.045067527	0.064049503	-0.703635852	0.481659578	0.767003998	RHOA
ENSG00000067596	208.5858537	-0.042311619	0.078823744	-0.536787733	0.591414246	0.832591862	DHX8
ENSG00000067606	12.44420089	-0.399645761	0.220355724	-1.813639118	0.069733304	0.32571579	PRKCZ
ENSG00000067646	48.98640367	0.173438942	0.181109993	0.957644246	0.33824218	0.66170861	ZFY
ENSG00000067704	792.6294631	0.235018726	0.096175886	2.443634628	0.014540144	0.149345398	IARS2
ENSG00000067715	5.123737232	-0.047130389	0.268150257	-0.175761118	0.860481617	0.948427546	SYT1
ENSG00000067798	106.2003601	0.132179748	0.171620125	0.770187923	0.441188427	0.739588284	NAV3
ENSG00000067829	0	NA	NA	NA	NA	NA	IDH3G
ENSG00000067836	48.76133177	0.109733787	0.128007125	0.857247488	0.391308123	0.707409451	ROGDI
ENSG00000067840	0	NA	NA	NA	NA	NA	PDZD4
ENSG00000067842	0	NA	NA	NA	NA	NA	ATP2B3
ENSG00000067900	442.9051793	0.026196954	0.092440571	0.28339239	0.776876061	0.918020565	ROCK1
ENSG00000067955	144.2541045	-0.11372518	0.096482531	-1.178712647	0.238512618	0.570530073	CBFB
ENSG00000067992	11.04436569	-0.171120052	0.259751136	-0.658784617	0.510034087	0.786516823	PDK3
ENSG00000068001	3.477804935	-0.381012854	0.271357206	-1.404100741	0.160288853	NA	HYAL2
ENSG00000068024	155.6735023	-0.043665034	0.088203883	-0.495046616	0.620567215	0.849050656	HDAC4
ENSG00000068028	159.9389383	-0.342941715	0.108861951	-3.150244064	0.001631341	0.043102448	RASSF1
ENSG00000068078	22.38234025	-0.108795592	0.270275894	-0.402535316	0.687290103	0.880673339	FGFR3
ENSG00000068079	119.4387465	0.013526553	0.103705723	0.130432073	0.896224592	0.963085904	IFI35
ENSG00000068097	77.29327507	0.04038251	0.100472224	0.401927105	0.687737674	0.880843091	HEATR6
ENSG00000068120	205.0855481	-0.061788654	0.084507038	-0.731165771	0.464677905	0.754346528	COASY
ENSG00000068137	274.3437858	0.225406849	0.132670556	1.698996799	0.089319787	0.370805584	PLEKHH3
ENSG00000068305	575.5009042	-0.086165696	0.056909127	-1.514092734	0.130002321	0.437260093	MEF2A
ENSG00000068308	0	NA	NA	NA	NA	NA	OTUD5
ENSG00000068323	3.980854895	-0.072552979	0.270435221	-0.268282286	0.78848204	NA	TFE3
ENSG00000068354	0	NA	NA	NA	NA	NA	TBC1D25
ENSG00000068366	491.3527704	0.11638607	0.160998275	0.722902591	0.469739732	0.75872107	ACSL4
ENSG00000068383	185.7723921	0.065111997	0.102551634	0.634919152	0.525481146	0.795355201	INPP5A
ENSG00000068394	0	NA	NA	NA	NA	NA	GPKOW
ENSG00000068400	103.8364073	-0.143012249	0.09739796	-1.468329005	0.142014876	0.45261473	GRIPAP1
ENSG00000068438	0	NA	NA	NA	NA	NA	FTSJ1
ENSG00000068489	19.02070433	0.122709248	0.187601865	0.654093964	0.51305127	0.787967636	PRR11
ENSG00000068615	21.16333648	-0.050900114	0.263922649	-0.192859971	0.847068635	0.942893597	REEP1
ENSG00000068650	225.8562115	0.052871763	0.097940811	0.539833829	0.589311635	0.831523788	ATP11A
ENSG00000068654	237.6769248	-0.115235468	0.088209918	-1.306377683	0.191424151	0.518316623	POLR1A
ENSG00000068697	2034.393091	-0.000890786	0.060669635	-0.014682566	0.988285428	0.995405231	LAPTM4A
ENSG00000068724	282.7283081	-0.330997513	0.114548655	-2.88958009	0.003857567	0.074520212	TTC7A
ENSG00000068745	302.3938972	0.071519688	0.164595393	0.434518166	0.663912206	0.868098339	IP6K2
ENSG00000068781	2.242655285	0.794413119	0.256350195	3.098937062	0.001942163	NA	STON1-GTF2A1L
ENSG00000068784	78.48082598	0.314236502	0.131797835	2.384231139	0.017114849	0.162800366	SRBD1
ENSG00000068793	833.0272881	-0.073964415	0.053951565	-1.37094104	0.170393336	0.49228598	CYFIP1
ENSG00000068796	108.5642708	0.302643609	0.114591971	2.641054211	0.008264849	0.113066462	KIF2A
ENSG00000068831	163.6162882	0.126993205	0.107025896	1.186565219	0.235399162	0.568328605	RASGRP2
ENSG00000068878	248.1768979	0.113303056	0.088682137	1.277631094	0.201379532	0.527528192	PSME4
ENSG00000068885	63.33763316	-0.030378428	0.124120258	-0.244749955	0.806650045	0.928865614	IFT80
ENSG00000068903	401.9618859	-0.041755183	0.092653685	-0.450658635	0.6522356	0.862674314	SIRT2
ENSG00000068912	339.8945114	-0.045557842	0.059865292	-0.761005916	0.446653534	0.743348563	ERLEC1
ENSG00000068971	142.0547624	-0.168292722	0.088827636	-1.894598672	0.058145591	0.299575239	PPP2R5B
ENSG00000068976	175.4351582	1.213802593	0.246995523	4.914269616	8.91E-07	0.000242604	PYGM
ENSG00000068985	0	NA	NA	NA	NA	NA	PAGE1
ENSG00000069011	4.263443488	-0.344847205	0.270527631	-1.274720828	0.202408072	NA	PITX1
ENSG00000069018	0.160916546	-0.013133644	0.118779985	-0.110571184	0.9119564	NA	TRPC7
ENSG00000069020	545.7620433	-0.04441862	0.136084753	-0.326404094	0.744118641	0.904159699	MAST4
ENSG00000069122	1256.591406	0.002895996	0.12845032	0.022545654	0.982012695	0.993670155	GPR116
ENSG00000069188	3.609509673	-0.288696933	0.271179978	-1.064595308	0.287059104	NA	SDK2
ENSG00000069206	0	NA	NA	NA	NA	NA	ADAM7
ENSG00000069248	269.0382988	0.091718831	0.066843076	1.372151552	0.170016264	0.491559342	NUP133
ENSG00000069275	1437.727187	0.154884856	0.066641449	2.324151986	0.02011735	0.177470747	NUCKS1
ENSG00000069329	559.7447596	0.137833923	0.0543149	2.5376816	0.011158946	0.131625276	VPS35
ENSG00000069345	434.2352112	0.181281949	0.068297349	2.654304334	0.007947211	0.110837544	DNAJA2
ENSG00000069399	115.7149872	-0.282939108	0.245694707	-1.15158813	0.249490362	0.582521192	BCL3
ENSG00000069424	145.0814066	-0.303404158	0.231708783	-1.309420187	0.190392057	0.517491871	KCNAB2
ENSG00000069431	587.1825904	0.05336637	0.123465055	0.43223866	0.665567964	0.86837319	ABCC9
ENSG00000069482	1.773405013	-0.228647376	0.252458524	-0.905682933	0.365103699	NA	GAL
ENSG00000069493	55.46994017	-0.131598001	0.1628727	-0.807980719	0.419101682	0.724667665	CLEC2D
ENSG00000069509	43.93825442	-0.248228767	0.140616237	-1.765292346	0.077514645	0.345604111	FUNDC1
ENSG00000069535	946.4117403	0.127080916	0.120391397	1.055564766	0.291167105	0.621761366	MAOB
ENSG00000069667	149.2456859	0.321692446	0.127777458	2.51759936	0.011815764	0.135561192	RORA
ENSG00000069696	2.783440605	-0.178800056	0.269226468	-0.664125103	0.506610245	NA	DRD4
ENSG00000069702	1386.287079	0.003330963	0.120252477	0.027699744	0.977901628	0.992299367	TGFBR3
ENSG00000069712	55.58342109	0.358879277	0.145572685	2.4652927	0.013690137	0.144407889	KIAA1107
ENSG00000069764	0.684751344	0.138991088	0.218409108	0.636379541	0.524529073	NA	PLA2G10
ENSG00000069812	4.486259911	0.288199385	0.269630106	1.068869458	0.285128496	NA	HES2
ENSG00000069849	331.424788	-0.068690001	0.111775829	-0.614533581	0.538862789	0.801978036	ATP1B3
ENSG00000069869	122.8969074	-0.104567902	0.089833884	-1.164014038	0.244418323	0.577407534	NEDD4
ENSG00000069943	115.4736417	-0.065900342	0.111099938	-0.593162729	0.553072253	0.810902576	PIGB
ENSG00000069956	120.5174076	0.164887162	0.108806196	1.515420713	0.129665895	0.436884199	MAPK6
ENSG00000069966	65.14525816	0.017375242	0.137235702	0.126608756	0.899250067	0.964046622	GNB5
ENSG00000069974	94.10174397	-0.371730586	0.134083083	-2.772389906	0.005564634	0.089852665	RAB27A
ENSG00000069998	124.5808563	-0.083120601	0.125133154	-0.664257225	0.506525693	0.784489592	CECR5
ENSG00000070010	233.5696387	-0.135666601	0.079630202	-1.703707871	0.088435677	0.368466965	UFD1L
ENSG00000070018	249.3940952	0.079510316	0.113868884	0.698262008	0.485013354	0.769553768	LRP6
ENSG00000070019	9.018371356	-0.026299438	0.241089043	-0.109085993	0.913134285	0.969190599	GUCY2C
ENSG00000070031	0.322630196	-0.234924527	0.158320256	-1.483856417	0.137847016	NA	SCT
ENSG00000070047	266.8017833	-0.120188259	0.072348338	-1.661244235	0.096664405	0.38575077	PHRF1
ENSG00000070061	265.8470411	-0.056924231	0.082688214	-0.688420124	0.491188255	0.773377044	IKBKAP
ENSG00000070081	210.7850172	0.029890521	0.091873415	0.325344615	0.744920268	0.904488974	NUCB2
ENSG00000070087	225.5777594	-0.105826409	0.105630741	-1.001852378	0.316414895	0.644573415	PFN2
ENSG00000070159	149.9214207	1.045084743	0.230342864	4.537083225	5.70E-06	0.000995379	PTPN3
ENSG00000070182	143.876984	1.067906595	0.27099179	3.940734125	8.12E-05	0.006282605	SPTB
ENSG00000070190	22.16034728	-0.23087278	0.259012723	-0.891356907	0.372737728	0.692374841	DAPP1
ENSG00000070193	82.40389349	0.715235384	0.264316477	2.705981077	0.006810293	0.100762721	FGF10
ENSG00000070214	352.4038424	0.213004664	0.093937212	2.26752168	0.023358376	0.191885464	SLC44A1
ENSG00000070269	110.4661173	0.122885572	0.085235853	1.441712223	0.149383574	0.463613591	TMEM260
ENSG00000070366	345.8911591	-0.017226019	0.084011321	-0.205044024	0.83753773	0.939763113	SMG6
ENSG00000070367	377.4241295	0.162402064	0.081335474	1.996694135	0.04585842	0.269126745	EXOC5
ENSG00000070371	16.73865031	-0.038904024	0.197654012	-0.196828912	0.843961425	0.941099609	CLTCL1
ENSG00000070388	4.392191776	0.158162863	0.264656536	0.597615554	0.550096484	NA	FGF22
ENSG00000070404	506.5802507	-0.400907083	0.204804154	-1.957514411	0.050287019	0.278892241	FSTL3
ENSG00000070413	418.8978615	0.071628327	0.083687445	0.855902901	0.39205149	0.707866412	DGCR2
ENSG00000070423	118.6521157	-0.097072076	0.089088044	-1.089619564	0.275880761	0.609130401	RNF126
ENSG00000070444	174.5690044	-0.28706957	0.122827723	-2.33717245	0.019430219	0.173794748	MNT
ENSG00000070476	191.4020116	-0.164622833	0.091637049	-1.796465888	0.072420453	0.33314877	ZXDC
ENSG00000070495	92.36560667	-0.072233644	0.107746515	-0.670403537	0.502600581	0.780981633	JMJD6
ENSG00000070501	49.91500203	-0.161009971	0.122746119	-1.311731671	0.189610687	0.516980081	POLB
ENSG00000070526	18.33711442	-0.735378991	0.228673972	-3.215840363	0.001300632	0.037497731	ST6GALNAC1
ENSG00000070540	209.6464775	-0.076817077	0.149264376	-0.514637714	0.606806206	0.841385479	WIPI1
ENSG00000070601	12.36588083	0.190506471	0.26810096	0.710577354	0.47734618	0.764540967	FRMPD1
ENSG00000070610	363.5481158	-0.263750981	0.081690588	-3.228658148	0.001243725	0.036709858	GBA2
ENSG00000070614	1091.959353	0.008550045	0.093497933	0.091446356	0.927137929	0.974928836	NDST1
ENSG00000070669	72.35036985	-0.180639047	0.139224004	-1.29747056	0.194469328	0.52038646	ASNS
ENSG00000070718	129.9436069	0.076029456	0.100117071	0.759405524	0.44761001	0.744023538	AP3M2
ENSG00000070729	0.536129705	0.122033342	0.209002903	0.583883477	0.55929871	NA	CNGB1
ENSG00000070731	171.8392602	0.178420735	0.134156827	1.329941516	0.183537541	0.508549179	ST6GALNAC2
ENSG00000070748	0	NA	NA	NA	NA	NA	CHAT
ENSG00000070756	3460.064812	0.127555869	0.084086959	1.516951853	0.129278841	0.436119846	PABPC1
ENSG00000070759	34.10893304	0.076836595	0.148990931	0.515713239	0.606054707	0.841025249	TESK2
ENSG00000070761	90.35530406	-0.048634846	0.13441565	-0.361824281	0.717483346	0.894255385	C16orf80
ENSG00000070770	347.6767447	0.218022491	0.091943821	2.37125768	0.017727667	0.166880361	CSNK2A2
ENSG00000070778	357.5353915	-0.14257394	0.092394983	-1.543091789	0.122808507	0.426474737	PTPN21
ENSG00000070785	177.6771222	-0.118292415	0.083835231	-1.411010778	0.158241436	0.47549281	EIF2B3
ENSG00000070808	2.721580213	-0.34358417	0.255644215	-1.343993529	0.17895048	NA	CAMK2A
ENSG00000070814	205.9318853	-0.147132524	0.086600653	-1.698977081	0.089323502	0.370805584	TCOF1
ENSG00000070831	1039.873501	0.033645315	0.063615509	0.52888542	0.596884937	0.835712586	CDC42
ENSG00000070882	53.30576464	-0.289361844	0.208635121	-1.386927774	0.165463788	0.486676477	OSBPL3
ENSG00000070886	0	NA	NA	NA	NA	NA	EPHA8
ENSG00000070915	1.097126808	-0.100811939	0.241924743	-0.416707848	0.676892113	NA	SLC12A3
ENSG00000070950	50.79715724	-7.36E-05	0.139676573	-0.0005269	0.999579595	0.999606551	RAD18
ENSG00000070961	209.0531638	-0.089158923	0.139655966	-0.638418292	0.523201427	0.793782638	ATP2B1
ENSG00000070985	0.051784616	0.053597192	0.064451872	0.831584722	0.405643389	NA	TRPM5
ENSG00000071051	252.5946569	-0.099158587	0.087111306	-1.138297561	0.254996252	0.588306608	NCK2
ENSG00000071054	703.0102207	0.013896215	0.088911585	0.156292512	0.875802459	0.954940334	MAP4K4
ENSG00000071073	126.3004054	-0.179002234	0.150759211	-1.18733862	0.23509408	0.568328605	MGAT4A
ENSG00000071082	1907.352359	0.04801761	0.082041776	0.585282432	0.558357826	0.813656645	RPL31
ENSG00000071127	898.4244917	-0.165547248	0.09646108	-1.716207693	0.086124036	0.364836417	WDR1
ENSG00000071189	292.3913655	0.317512823	0.095046067	3.340620311	0.000835915	0.028556124	SNX13
ENSG00000071203	0	NA	NA	NA	NA	NA	MS4A12
ENSG00000071205	275.8232793	-0.297469921	0.113810019	-2.613741067	0.008955688	0.117382817	ARHGAP10
ENSG00000071242	459.664816	-0.29160844	0.11151582	-2.614951326	0.008924017	0.117382817	RPS6KA2
ENSG00000071243	79.81151053	-0.034942928	0.102242236	-0.341766077	0.732526941	0.899578843	ING3
ENSG00000071246	269.1619232	-0.273641289	0.13546104	-2.020073731	0.04337574	0.260906132	VASH1
ENSG00000071282	540.9418928	0.009058775	0.155919467	0.058099067	0.953669718	0.986009875	LMCD1
ENSG00000071462	4.942349319	0.011864497	0.255284709	0.046475548	0.962931223	0.990787902	WBSCR22
ENSG00000071537	863.087651	-0.005057177	0.099298566	-0.050929004	0.959382094	0.988777023	SEL1L
ENSG00000071539	10.65565914	-0.054688196	0.228366921	-0.239475122	0.810737185	0.92971522	TRIP13
ENSG00000071553	2.909180932	-0.007981043	0.108016661	-0.073887144	0.941100185	NA	ATP6AP1
ENSG00000071564	222.6465188	-0.272427966	0.08320686	-3.274104633	0.001059974	0.033031824	TCF3
ENSG00000071575	344.2445793	-0.045237949	0.121893423	-0.371127069	0.71054289	0.892324072	TRIB2
ENSG00000071626	424.1537721	0.001772904	0.086809927	0.020422829	0.983706072	0.994211774	DAZAP1
ENSG00000071655	231.1843235	-0.039195208	0.061307044	-0.639326345	0.522610654	0.793631721	MBD3
ENSG00000071677	0	NA	NA	NA	NA	NA	PRLH
ENSG00000071794	248.6118489	0.440115381	0.123796115	3.555163113	0.000377745	0.017026028	HLTF
ENSG00000071859	0.054274642	-0.03341823	0.063969766	-0.522406638	0.601387235	NA	FAM50A
ENSG00000071889	33.21539152	0.02139457	0.164428481	0.130114749	0.896475642	0.963145069	FAM3A
ENSG00000071894	14.24755679	-0.394939461	0.218025423	-1.811437654	0.070073132	0.326320722	CPSF1
ENSG00000071909	4.717912231	0.189830255	0.256679967	0.739560071	0.459566977	NA	MYO3B
ENSG00000071967	3446.982299	-0.170539192	0.133341795	-1.278962773	0.200910165	0.527035878	CYBRD1
ENSG00000071991	8.139839021	0.759057793	0.246846999	3.075013251	0.002104932	0.050892246	CDH19
ENSG00000071994	204.8092941	0.00058298	0.059906584	0.009731488	0.992235518	0.997143586	PDCD2
ENSG00000072041	5.675877778	-0.298531574	0.269727684	-1.106788779	0.268385261	0.602617553	SLC6A15
ENSG00000072042	160.043577	-0.032834556	0.088914182	-0.369283674	0.711916293	0.892399619	RDH11
ENSG00000072062	619.5006411	0.078157085	0.09111844	0.857752671	0.391029049	0.707307527	PRKACA
ENSG00000072071	346.0626287	0.321798763	0.121480196	2.648981255	0.008073481	0.111683153	LPHN1
ENSG00000072080	4.234415685	-0.356585152	0.264974822	-1.345732209	0.178388895	NA	SPP2
ENSG00000072110	1339.764339	-0.034869265	0.127183608	-0.274164776	0.783957996	0.919553274	ACTN1
ENSG00000072121	257.0004979	0.042610998	0.093075338	0.457811904	0.647087583	0.859500017	ZFYVE26
ENSG00000072133	2.000521788	0.128091965	0.267564693	0.478732689	0.632128807	NA	RPS6KA6
ENSG00000072134	259.3616634	-0.18229793	0.091755003	-1.986790079	0.046945664	0.271127113	EPN2
ENSG00000072135	376.7787279	-0.315342285	0.092338812	-3.415056762	0.000637687	0.024506947	PTPN18
ENSG00000072163	598.1825013	-0.394021176	0.135023663	-2.918163884	0.003520992	0.070069808	LIMS2
ENSG00000072182	2.115617304	-0.275290041	0.26397566	-1.042861455	0.297012464	NA	ASIC4
ENSG00000072195	117.2637736	-0.279829057	0.268467693	-1.042319298	0.297263668	0.627566164	SPEG
ENSG00000072201	124.002249	-0.163245438	0.13851253	-1.178560796	0.23857311	0.570530073	LNX1
ENSG00000072210	1031.888029	-0.044253261	0.112930542	-0.391862641	0.695159708	0.885117587	ALDH3A2
ENSG00000072274	287.8943446	-0.153757353	0.212681283	-0.722947271	0.46971228	0.75872107	TFRC
ENSG00000072310	848.7080806	0.592110758	0.236468044	2.503977904	0.01228057	0.138346696	SREBF1
ENSG00000072315	0.053796199	-0.033249564	0.063811796	-0.521056709	0.602327267	NA	TRPC5
ENSG00000072364	508.2883517	0.150972681	0.077347136	1.951884567	0.050951911	0.28011204	AFF4
ENSG00000072401	97.21167133	0.253260205	0.105783225	2.394143361	0.016659236	0.161188667	UBE2D1
ENSG00000072415	172.7361104	0.162989898	0.077408224	2.105588922	0.035240076	0.236649192	MPP5
ENSG00000072422	203.1935792	0.14476825	0.119811078	1.208304375	0.226930206	0.559495375	RHOBTB1
ENSG00000072444	0	NA	NA	NA	NA	NA	ASAH2C
ENSG00000072501	0.471305098	-0.004957711	0.200402991	-0.024738709	0.98026338	NA	SMC1A
ENSG00000072506	0	NA	NA	NA	NA	NA	HSD17B10
ENSG00000072518	153.0554816	-0.079855872	0.106779852	-0.747855248	0.454547474	0.748854228	MARK2
ENSG00000072571	3.160004223	0.012409572	0.267494522	0.046391873	0.962997914	NA	HMMR
ENSG00000072609	153.8466013	-0.097299046	0.079986117	-1.216449177	0.22381386	0.556660315	CHFR
ENSG00000072657	194.5277063	0.486181594	0.15523724	3.131861871	0.001737016	0.044865766	TRHDE
ENSG00000072682	111.8259428	-0.067476777	0.170451065	-0.395871842	0.692199575	0.883885611	P4HA2
ENSG00000072694	182.6196704	-0.277047112	0.247383009	-1.119911643	0.262751416	0.595797481	FCGR2B
ENSG00000072736	257.7585695	0.111760638	0.079934543	1.398151964	0.162067438	0.481313559	NFATC3
ENSG00000072756	131.8899159	0.105836113	0.08861482	1.194338747	0.232345487	0.564765494	TRNT1
ENSG00000072778	2794.428206	-0.140846144	0.060206659	-2.339378182	0.01931587	0.17346884	ACADVL
ENSG00000072786	306.8595332	-0.185031633	0.128269535	-1.442522061	0.149155153	0.463221524	STK10
ENSG00000072803	301.6686217	0.130669603	0.068315675	1.912732351	0.055782325	0.293045951	FBXW11
ENSG00000072818	71.19052983	-0.105708978	0.155799775	-0.678492498	0.497459479	0.777966271	ACAP1
ENSG00000072832	64.44854409	-0.100237905	0.143812462	-0.697004307	0.485800098	0.770299965	CRMP1
ENSG00000072840	232.2640976	0.02792035	0.120011404	0.232647475	0.816035159	0.93218115	EVC
ENSG00000072849	172.6170977	-0.009693247	0.073684445	-0.131550791	0.89533961	0.96251483	DERL2
ENSG00000072858	24.23531088	-0.349442066	0.175535145	-1.990724228	0.046511214	0.270826125	SIDT1
ENSG00000072864	238.7731184	-0.330795578	0.271425906	-1.218732519	NA	NA	NDE1
ENSG00000072952	261.6170108	-0.180633747	0.210831231	-0.856769398	0.391572341	0.707468058	MRVI1
ENSG00000072954	22.13762143	0.25556952	0.195926915	1.30441251	0.192092972	0.519249264	TMEM38A
ENSG00000072958	372.9456503	-0.063969217	0.078770253	-0.812098659	0.416735022	0.723535201	AP1M1
ENSG00000073008	86.36534626	-0.434305481	0.141820073	-3.062369606	0.002195921	0.051984139	PVR
ENSG00000073009	24.42070996	0.081368418	0.157059965	0.518072307	0.604407821	0.84042713	IKBKG
ENSG00000073050	134.5982647	0.192502545	0.113567778	1.695045438	0.090066801	0.371696041	XRCC1
ENSG00000073060	801.3443284	-0.309478667	0.142957524	-2.164829517	0.030400743	0.221054979	SCARB1
ENSG00000073067	1.583996715	0.042709895	0.267697627	0.159545287	0.873239282	NA	CYP2W1
ENSG00000073111	34.28097805	0.165337892	0.163019524	1.014221412	0.310477114	0.63985079	MCM2
ENSG00000073146	8.818913333	0.415695083	0.249743112	1.664490683	0.096014411	0.384283496	MOV10L1
ENSG00000073150	8.274946126	-0.324299258	0.27141169	-1.194861055	0.232141321	0.564370006	PANX2
ENSG00000073169	161.5075993	0.049537916	0.082410662	0.601110522	0.547766376	0.807821875	SELO
ENSG00000073282	3.765515121	0.119224537	0.265845283	0.448473397	0.653811581	NA	TP63
ENSG00000073331	145.9112044	0.160799073	0.119438235	1.346294793	0.178207464	0.502956667	ALPK1
ENSG00000073350	47.57584964	-0.367602959	0.139966784	-2.626358544	0.008630386	0.115513086	LLGL2
ENSG00000073417	429.6519474	0.232027025	0.095228432	2.436530983	0.014828899	0.150410562	PDE8A
ENSG00000073464	62.02611144	-0.040715531	0.139190891	-0.292515773	0.769892302	0.915104263	CLCN4
ENSG00000073536	78.98938163	-0.179770576	0.114803315	-1.565900564	0.117371898	0.418132337	NLE1
ENSG00000073578	558.6236591	0.124328792	0.120016805	1.035928192	0.300235644	0.63066114	SDHA
ENSG00000073584	360.5393116	0.165836719	0.057858145	2.866263999	0.004153477	0.077342177	SMARCE1
ENSG00000073598	4.142385123	-0.096533151	0.267125761	-0.361377169	0.717817513	NA	FNDC8
ENSG00000073605	331.9581482	0.597520441	0.258741428	2.309334248	0.020925041	0.181305953	GSDMB
ENSG00000073614	280.5429998	0.155341204	0.067707011	2.2943149	0.021772417	0.185113144	KDM5A
ENSG00000073670	11.31973947	-0.253016277	0.241219715	-1.048903803	0.294222395	0.62470933	ADAM11
ENSG00000073711	88.93225448	0.046255857	0.128058499	0.361208799	0.717943365	0.894340485	PPP2R3A
ENSG00000073712	1743.134288	0.205817656	0.092422569	2.22691988	0.025952629	0.20354498	FERMT2
ENSG00000073734	5.080765594	0.239944164	0.244293863	0.98219481	0.326003884	0.651530777	ABCB11
ENSG00000073737	45.8649315	-0.382041724	0.267413168	-1.428657109	0.153102811	0.468007067	DHRS9
ENSG00000073754	0	NA	NA	NA	NA	NA	CD5L
ENSG00000073756	11.11638316	-0.495728427	0.267525755	-1.853011977	NA	NA	PTGS2
ENSG00000073792	70.2755091	0.406040358	0.198671856	2.043773923	0.040975886	0.255152684	IGF2BP2
ENSG00000073803	97.37233559	0.386419418	0.106688092	3.621954521	0.000292386	0.014113305	MAP3K13
ENSG00000073849	285.7734334	-0.277413305	0.129615569	-2.140277656	0.032332335	0.226742781	ST6GAL1
ENSG00000073861	8.087685216	-0.173930587	0.239696312	-0.725628966	0.468066259	0.757138196	TBX21
ENSG00000073910	305.6056312	-0.237242058	0.14882797	-1.594069036	0.110920573	0.408841279	FRY
ENSG00000073921	1819.017933	-0.065463266	0.099736057	-0.656365093	0.511589245	0.786845564	PICALM
ENSG00000073969	106.7446692	-0.024590643	0.101552867	-0.242146224	0.808666862	0.929562783	NSF
ENSG00000074047	30.07171808	-0.26626778	0.226637649	-1.174861199	0.240050251	0.572252892	GLI2
ENSG00000074054	395.3007887	0.161635968	0.09477193	1.705525758	0.088096412	0.367920137	CLASP1
ENSG00000074071	152.8378021	-0.070167813	0.088731556	-0.790787589	0.429067954	0.7312474	MRPS34
ENSG00000074181	1728.983948	-0.476029554	0.192000096	-2.479319355	0.013163339	0.1423188	NOTCH3
ENSG00000074201	216.906256	0.192223133	0.077220628	2.489271815	0.012800506	0.141314263	CLNS1A
ENSG00000074211	5.694463121	-0.411335664	0.268957134	-1.529372574	0.126172108	0.432100722	PPP2R2C
ENSG00000074219	191.9169707	0.098643262	0.109829715	0.898147299	0.369107026	0.688635531	TEAD2
ENSG00000074266	89.69039264	0.089565606	0.102917519	0.870265886	0.384155117	0.701594781	EED
ENSG00000074276	0.874439683	0.192923304	0.244180352	0.790085288	0.429477961	NA	CDHR2
ENSG00000074317	0	NA	NA	NA	NA	NA	SNCB
ENSG00000074319	251.3755559	0.123177937	0.080589747	1.528456682	0.126399191	0.43238048	TSG101
ENSG00000074356	236.2075862	-0.018525889	0.075098701	-0.246687206	0.805150309	0.928395256	C17orf85
ENSG00000074370	138.2433033	0.104091264	0.1386232	0.750893532	0.452716733	0.747589491	ATP2A3
ENSG00000074410	68.54735782	0.037999799	0.232022058	0.163776666	0.869906961	0.952510453	CA12
ENSG00000074416	4940.65218	0.158540424	0.137569409	1.152439519	0.249140509	0.58223152	MGLL
ENSG00000074527	249.7576826	-0.213275325	0.166572933	-1.280372034	0.200414325	0.526792783	NTN4
ENSG00000074582	129.5975737	-0.17059892	0.077215957	-2.209373909	0.027148644	0.208369661	BCS1L
ENSG00000074590	374.5445629	-0.386251568	0.170290127	-2.268197082	0.023317197	0.191885464	NUAK1
ENSG00000074603	371.7394098	0.120930977	0.092540275	1.306792934	0.191283045	0.518316623	DPP8
ENSG00000074621	95.63039085	-0.189860397	0.093821455	-2.023635176	0.043007703	0.260532751	SLC24A1
ENSG00000074657	400.3497101	-0.142486176	0.077866685	-1.829873413	0.06726887	0.320327527	ZNF532
ENSG00000074660	338.3846476	-0.072347478	0.133360351	-0.542496159	0.587476753	0.830139475	SCARF1
ENSG00000074695	538.2336458	0.168346154	0.078639183	2.140741399	0.032294898	0.226710772	LMAN1
ENSG00000074696	265.3026393	0.199812534	0.099881513	2.000495674	0.045446767	0.267569804	PTPLAD1
ENSG00000074706	8.553193517	-0.095124802	0.262898595	-0.361830772	0.717478495	0.894255385	IPCEF1
ENSG00000074755	474.4356593	-0.10481375	0.076780568	-1.36510777	0.17221918	0.493624868	ZZEF1
ENSG00000074771	0	NA	NA	NA	NA	NA	NOX3
ENSG00000074800	2198.70664	-0.150062276	0.080748572	-1.858389225	0.063113761	0.31049393	ENO1
ENSG00000074803	0.944785127	-0.138053766	0.223714015	-0.617099318	0.537169218	NA	SLC12A1
ENSG00000074842	206.5602382	-0.055789088	0.083430563	-0.668688855	0.503693978	0.782055712	C19orf10
ENSG00000074855	184.7734851	0.508576299	0.152696254	3.330640321	0.000866465	0.029193859	ANO8
ENSG00000074935	2.441109282	0.043873814	0.271520998	0.161585344	0.8716324	NA	TUBE1
ENSG00000074964	310.02647	-0.350460983	0.121291319	-2.889415212	0.003859591	0.074520212	ARHGEF10L
ENSG00000074966	7.37235134	-0.018487567	0.245488345	-0.075309345	0.939968586	0.979472739	TXK
ENSG00000075035	25.63020766	-0.300647116	0.266816176	-1.126794936	0.259829192	0.592924554	WSCD2
ENSG00000075043	0.047674834	0.050970023	0.062880884	0.810580564	0.417606582	NA	KCNQ2
ENSG00000075073	3.665241042	0.135101281	0.27115692	0.498240213	0.618314742	NA	TACR2
ENSG00000075089	103.7126477	0.269568184	0.092905436	2.901532945	0.003713417	0.072907726	ACTR6
ENSG00000075131	17.38553658	-0.005640284	0.17534136	-0.032167446	0.974338517	0.991312224	TIPIN
ENSG00000075142	337.8732793	-0.076028724	0.064118135	-1.18576007	0.235717064	0.568328605	SRI
ENSG00000075151	467.2988632	0.00181862	0.079096369	0.022992453	0.981656293	0.993670155	EIF4G3
ENSG00000075188	51.15852941	0.070980944	0.135522183	0.52375886	0.600446271	0.837851708	NUP37
ENSG00000075213	85.3765409	-0.283183403	0.189022303	-1.498148091	0.134094779	0.442118581	SEMA3A
ENSG00000075218	5.023662197	0.011067867	0.252224014	0.043881099	0.964999181	0.990963042	GTSE1
ENSG00000075223	1095.735868	-0.190435777	0.234335624	-0.812662512	0.41641158	0.723535201	SEMA3C
ENSG00000075234	246.0621445	0.03247322	0.179935148	0.180471798	0.856782193	0.946533856	TTC38
ENSG00000075239	732.0313916	0.210094978	0.143738752	1.461644647	0.143838613	0.455889973	ACAT1
ENSG00000075240	230.0312546	0.003571534	0.123578699	0.028900886	0.976943639	0.992177633	GRAMD4
ENSG00000075275	24.15540716	-0.446031584	0.246088577	-1.812483904	0.069911459	0.326082174	CELSR1
ENSG00000075290	0.312304237	-0.139510441	0.166309096	-0.838862363	0.40154655	NA	WNT8B
ENSG00000075292	541.1333021	0.131977073	0.068962509	1.913751031	0.055651975	0.292936847	ZNF638
ENSG00000075303	75.03444235	0.060850906	0.102567112	0.593278923	0.552994502	0.810902576	SLC25A40
ENSG00000075336	98.41379045	-0.041003134	0.086721048	-0.472816398	0.636344174	0.8551221	TIMM21
ENSG00000075340	0.658567181	0.032597323	0.225799864	0.144363783	0.885213214	NA	ADD2
ENSG00000075388	0	NA	NA	NA	NA	NA	FGF4
ENSG00000075391	292.2889939	-0.040465166	0.146854457	-0.275546056	0.782896747	0.919128399	RASAL2
ENSG00000075399	87.35401975	-0.00550469	0.101106159	-0.054444652	0.956580905	0.987473864	VPS9D1
ENSG00000075407	133.8450033	0.015128488	0.086836473	0.174218126	0.861694041	0.949130657	ZNF37A
ENSG00000075413	359.5415244	0.016760107	0.062105837	0.269863629	0.787265169	0.920087017	MARK3
ENSG00000075415	1438.235637	0.154427397	0.073499026	2.101080864	0.035633868	0.238482059	SLC25A3
ENSG00000075420	761.3772167	0.044284399	0.110061604	0.40236011	0.687419022	0.880755623	FNDC3B
ENSG00000075426	475.4721383	0.018615966	0.192817326	0.096547165	0.923086017	0.973337953	FOSL2
ENSG00000075429	0	NA	NA	NA	NA	NA	CACNG5
ENSG00000075461	0.243311335	0.104575692	0.146526633	0.713697504	0.47541425	NA	CACNG4
ENSG00000075539	309.5487493	0.011378383	0.111478764	0.102067715	0.918702927	0.971361548	FRYL
ENSG00000075568	325.2311404	0.119289948	0.071980979	1.657242659	0.097470425	0.387490486	TMEM131
ENSG00000075618	283.6554062	0.014131676	0.168308868	0.083962751	0.933086048	0.976482023	FSCN1
ENSG00000075624	9013.80289	-0.156392825	0.102993985	-1.518465613	0.128897062	0.436009738	ACTB
ENSG00000075643	44.03048083	0.53655018	0.25748447	2.083815694	0.037176935	0.243804989	MOCOS
ENSG00000075651	161.008451	0.455673945	0.139623964	3.263579776	0.001100142	0.033651986	PLD1
ENSG00000075673	0.059098028	-0.035036174	0.065461041	-0.535221768	0.592496516	NA	ATP12A
ENSG00000075702	10.29923708	0.119081169	0.214847908	0.554257985	0.5794023	0.82533652	WDR62
ENSG00000075711	428.8845421	0.073222392	0.090722948	0.807098903	0.419609504	0.724667665	DLG1
ENSG00000075785	1262.549677	-0.06896717	0.042692343	-1.6154459	0.106214167	0.401043379	RAB7A
ENSG00000075790	443.8869311	0.003773942	0.070798055	0.053305734	0.957488311	0.987945737	BCAP29
ENSG00000075826	164.3121769	0.058681725	0.132099704	0.444222984	0.656881376	0.864077048	SEC31B
ENSG00000075856	219.3419309	0.027897917	0.081569095	0.342015777	0.732339019	0.899578843	SART3
ENSG00000075884	46.80298445	0.32233728	0.19596294	1.644888976	0.099992709	0.391410029	ARHGAP15
ENSG00000075886	1.403593427	0.158809864	0.258032671	0.61546417	0.538248224	NA	TUBA3D
ENSG00000075891	0	NA	NA	NA	NA	NA	PAX2
ENSG00000075914	87.58759491	-0.178829385	0.11191415	-1.59791576	0.110061726	0.407389585	EXOSC7
ENSG00000075945	172.8026421	-0.086322231	0.107473206	-0.803197691	0.42186048	0.725779177	KIFAP3
ENSG00000075975	203.0925826	0.056423878	0.064307377	0.877409095	0.380264475	0.698348628	MKRN2
ENSG00000076003	117.3213246	0.110164186	0.103806919	1.061241264	0.288580271	0.619485042	MCM6
ENSG00000076043	201.7254075	-0.06352718	0.099303931	-0.639724719	0.522351582	0.793631721	REXO2
ENSG00000076053	125.1320297	0.156548195	0.115225407	1.358625665	0.174265238	0.497191034	RBM7
ENSG00000076067	226.876987	0.146677724	0.077469965	1.893349556	0.058311399	0.300225867	RBMS2
ENSG00000076108	810.156074	-0.09975534	0.088785279	-1.123557205	0.26120092	0.594460277	BAZ2A
ENSG00000076201	316.4379422	-0.237348756	0.087831437	-2.702321225	0.00688572	0.101547589	PTPN23
ENSG00000076242	166.0226441	0.089166236	0.077222189	1.15467118	0.248225106	0.581707361	MLH1
ENSG00000076248	167.6864835	-0.115494397	0.112833901	-1.023578872	0.306034229	0.63475626	UNG
ENSG00000076258	45.44946618	-0.076915998	0.167043307	-0.460455435	0.645189352	0.859414979	FMO4
ENSG00000076321	193.2613216	0.077438798	0.077965527	0.993244077	0.320591023	0.647172624	KLHL20
ENSG00000076344	263.9103386	0.147242507	0.129718735	1.135090525	0.256337391	0.589701634	RGS11
ENSG00000076351	7.276054494	-0.109324905	0.241636593	-0.452435218	0.65095548	0.861819837	SLC46A1
ENSG00000076356	259.9359715	-0.129457128	0.109621851	-1.180942731	0.237625475	0.569263985	PLXNA2
ENSG00000076382	21.36601353	0.059840596	0.169211735	0.353643298	0.723606221	0.896684182	SPAG5
ENSG00000076513	263.137742	-0.158963169	0.073579499	-2.16042746	0.030739594	0.221989513	ANKRD13A
ENSG00000076554	46.83592719	-0.355864222	0.154284418	-2.306546737	0.021080102	0.182185616	TPD52
ENSG00000076555	5204.451579	0.047120153	0.204090938	0.230878224	0.817409409	0.932680401	ACACB
ENSG00000076604	25.84363454	-0.304196516	0.198021488	-1.53617933	0.124494404	0.42973001	TRAF4
ENSG00000076641	70.6574223	-0.326036203	0.155974895	-2.090312061	0.036589777	0.241776718	PAG1
ENSG00000076650	66.61453484	-0.132372597	0.11040121	-1.199014001	0.230522502	0.56268357	GPATCH1
ENSG00000076662	81.6001696	-0.246306339	0.173079718	-1.423080313	0.154712875	0.470367046	ICAM3
ENSG00000076685	323.4007299	0.101676661	0.07626335	1.333230985	0.182456014	0.507506451	NT5C2
ENSG00000076706	6042.628829	0.229327966	0.109120379	2.101605296	0.035587866	0.238396666	MCAM
ENSG00000076716	167.0598538	0.420828315	0.137867023	3.052421862	0.002270028	0.052940187	GPC4
ENSG00000076770	157.1099348	0.264055111	0.168271593	1.569219772	0.116596739	0.417881729	MBNL3
ENSG00000076826	1.092412777	-0.218068271	0.163433956	-1.334289861	0.182108879	NA	CAMSAP3
ENSG00000076864	1.82921198	-0.43556075	0.262594598	-1.658681305	0.097180029	NA	RAP1GAP
ENSG00000076924	248.9124815	0.093417577	0.083580665	1.117693627	0.263697866	0.59694678	XAB2
ENSG00000076928	125.9816653	-0.233643232	0.138800404	-1.683303694	0.092316316	0.376655746	ARHGEF1
ENSG00000076944	29.83947185	-0.436838201	0.217123508	-2.011934154	0.044226879	0.263922659	STXBP2
ENSG00000076984	261.8803994	0.00918187	0.064866596	0.141550056	0.887435419	0.959007366	MAP2K7
ENSG00000077009	0.115371818	-0.085653949	0.100654422	-0.85097055	0.394785712	NA	NMRK2
ENSG00000077044	193.1454701	-0.023185207	0.106847841	-0.21699275	0.828213995	0.936227714	DGKD
ENSG00000077063	64.19751009	0.10615457	0.18121973	0.585778215	0.558024565	0.813432254	CTTNBP2
ENSG00000077080	0.064128549	-0.036590955	0.066859682	-0.547279818	0.584186507	NA	ACTL6B
ENSG00000077092	21.56796781	0.778052833	0.24589171	3.164209284	0.001555049	0.04183267	RARB
ENSG00000077097	604.0923167	0.148496376	0.054417141	2.72885295	0.006355504	0.096876951	TOP2B
ENSG00000077147	1145.509344	0.067372959	0.067924956	0.991873419	0.321259277	0.64749532	TM9SF3
ENSG00000077150	186.2282261	-0.170791694	0.166320578	-1.026882521	0.304475786	0.633816241	NFKB2
ENSG00000077152	3.470353948	0.542569584	0.270502227	2.005786018	0.044879083	NA	UBE2T
ENSG00000077157	807.7586305	-0.283636267	0.202625873	-1.399802812	0.161572376	0.480831477	PPP1R12B
ENSG00000077232	467.6714886	-0.079757291	0.069616843	-1.145660848	0.25193551	0.585212655	DNAJC10
ENSG00000077235	328.6205096	0.06509857	0.065457164	0.99452171	0.319968941	0.646719754	GTF3C1
ENSG00000077238	196.125883	-0.328284055	0.16645093	-1.97225726	0.048580246	0.275416205	IL4R
ENSG00000077254	661.7856391	-0.030805181	0.07917218	-0.389090976	0.697208849	0.885923395	USP33
ENSG00000077264	21.94066786	-0.425975325	0.217500145	-1.958505934	0.050170675	0.278606207	PAK3
ENSG00000077274	36.41168732	1.27099717	0.259785762	4.892482015	9.96E-07	0.00026576	CAPN6
ENSG00000077279	3.342945389	0.905654803	0.267695243	3.383156138	0.000716579	NA	DCX
ENSG00000077312	182.2831261	0.058935264	0.107766305	0.546880255	0.584461001	0.828716995	SNRPA
ENSG00000077327	1.527259371	-0.132465829	0.264456107	-0.500899113	0.616442127	NA	SPAG6
ENSG00000077348	37.43624077	0.054785706	0.144376905	0.379463088	0.704344009	0.889051433	EXOSC5
ENSG00000077380	471.1082569	0.014684982	0.051601402	0.284584946	0.775962146	0.917352504	DYNC1I2
ENSG00000077420	425.6070754	0.195308451	0.138589394	1.40925973	0.158758382	0.476102963	APBB1IP
ENSG00000077454	247.7529002	-0.299286242	0.122808575	-2.437014198	0.014809098	0.150365678	LRCH4
ENSG00000077458	167.4731689	0.004802068	0.078823798	0.060921545	0.951421691	0.98514773	FAM76B
ENSG00000077463	45.59226173	-0.234986137	0.151393403	-1.552155726	0.120624967	0.422576923	SIRT6
ENSG00000077498	0.104111289	-0.048392514	0.076474323	-0.632794273	0.526867997	NA	TYR
ENSG00000077514	86.27475958	0.093222409	0.131160867	0.71074865	0.477240006	0.764540967	POLD3
ENSG00000077522	2.154746549	-0.366072436	0.259537605	-1.410479363	0.158398186	NA	ACTN2
ENSG00000077549	840.5120674	-0.063398813	0.064941051	-0.976251727	0.328939735	0.654101978	CAPZB
ENSG00000077585	77.07053069	-0.221256323	0.20286098	-1.090679555	0.27541391	0.608681696	GPR137B
ENSG00000077616	130.8705457	1.001181683	0.222935773	4.490897406	7.09E-06	0.001122574	NAALAD2
ENSG00000077684	386.4156482	-0.164298965	0.146562262	-1.121018212	0.26228011	0.595522413	JADE1
ENSG00000077713	142.4039196	-0.277638053	0.134410031	-2.065605157	0.038865777	0.249194987	SLC25A43
ENSG00000077721	310.0525564	-0.102692992	0.079829407	-1.286405536	0.198301568	0.524865394	UBE2A
ENSG00000077782	1599.194069	0.117917276	0.075768659	1.556280352	0.119641442	0.421040072	FGFR1
ENSG00000077800	0.099263018	0.021313802	0.08930089	0.238674012	0.81135837	NA	FKBP6
ENSG00000077809	413.6199248	0.212043815	0.069450847	3.053149457	0.002264531	0.052940187	GTF2I
ENSG00000077935	1.057340603	0.083758285	0.24764503	0.338219123	0.735198066	NA	SMC1B
ENSG00000077942	1708.170568	-0.617469288	0.213954164	-2.88598865	0.003901862	0.074887778	FBLN1
ENSG00000077943	77.79570702	-0.322174047	0.265188743	-1.214885833	NA	NA	ITGA8
ENSG00000077984	12.8088439	-0.621118808	0.235635599	-2.635929426	0.008390718	0.113759417	CST7
ENSG00000078018	81.68197079	-0.057517335	0.164429975	-0.349798353	0.726490035	0.897937197	MAP2
ENSG00000078043	136.6319514	0.028153288	0.077899245	0.361406424	0.717795646	0.894255385	PIAS2
ENSG00000078053	66.3502171	0.012125761	0.269085818	0.0450628	0.964057252	0.99095482	AMPH
ENSG00000078061	313.1154985	0.030365968	0.062641876	0.484755076	0.627850093	0.852010882	ARAF
ENSG00000078070	326.7774452	0.151977098	0.174053294	0.873164159	0.382573607	0.700677844	MCCC1
ENSG00000078081	6.83720343	-0.133599767	0.266325395	-0.50164111	0.615919996	0.845918977	LAMP3
ENSG00000078098	87.80306335	0.166221869	0.2516852	0.660435613	0.508974325	0.786218623	FAP
ENSG00000078114	39.10152897	0.071221302	0.223372086	0.318846025	0.749843276	0.90598852	NEBL
ENSG00000078124	32.38420038	0.396641355	0.168918055	2.348128824	0.018867994	0.171563886	ACER3
ENSG00000078140	382.9171575	0.072886521	0.087730126	0.830803785	0.406084484	0.716708243	UBE2K
ENSG00000078142	209.770324	-0.012077005	0.07208421	-0.167540225	0.866945	0.951256536	PIK3C3
ENSG00000078177	50.35593743	0.365211354	0.127892258	2.855617379	0.004295324	0.078550654	N4BP2
ENSG00000078237	28.45794004	0.038317625	0.223134491	0.171724346	0.863654244	0.950061546	C12orf5
ENSG00000078246	171.7893574	-0.084079825	0.101556189	-0.827914342	0.407719012	0.717806509	TULP3
ENSG00000078269	60.26794049	-0.259315616	0.200929023	-1.290583176	0.196848253	0.523748714	SYNJ2
ENSG00000078295	24.94875342	0.00889315	0.251257022	0.035394634	0.971765064	0.991312224	ADCY2
ENSG00000078304	569.4135281	-0.027739332	0.057453613	-0.482812658	0.629228762	0.852838984	PPP2R5C
ENSG00000078328	0.047478402	-0.030894414	0.06156316	-0.501832823	0.615785122	NA	RBFOX1
ENSG00000078369	1822.509021	-0.119757333	0.054104267	-2.213454477	0.026866328	0.207676144	GNB1
ENSG00000078399	49.94902614	-0.000561314	0.174935606	-0.003208691	0.997439839	0.999128051	HOXA9
ENSG00000078401	92.00408091	-0.477934876	0.246812492	-1.936429037	0.052815176	0.284495519	EDN1
ENSG00000078403	246.9033571	-0.13211773	0.086008087	-1.536108225	0.124511839	0.42973001	MLLT10
ENSG00000078487	50.25967153	0.045896786	0.187967302	0.24417431	0.807095823	0.928985992	ZCWPW1
ENSG00000078549	140.1118236	0.070540515	0.1820376	0.387505188	0.698382245	0.886522045	ADCYAP1R1
ENSG00000078579	0.263004416	-0.116104388	0.161028506	-0.721017606	0.470898683	NA	FGF20
ENSG00000078589	2.185142495	-0.153344537	0.266786276	-0.574784204	0.565437251	NA	P2RY10
ENSG00000078596	563.1988736	0.082164469	0.140342691	0.58545599	0.558241151	0.813656645	ITM2A
ENSG00000078618	758.5591476	0.238727507	0.077882931	3.065209577	0.002175175	0.051722509	NRD1
ENSG00000078668	363.6503641	-0.016520852	0.056288459	-0.293503372	0.769137422	0.915094172	VDAC3
ENSG00000078674	634.2037588	0.191701936	0.074251588	2.581789045	0.009828965	0.122520023	PCM1
ENSG00000078687	190.8431053	0.009315819	0.093372038	0.09977097	0.920526155	0.971886571	TNRC6C
ENSG00000078699	184.550441	0.08001318	0.095848034	0.834792085	0.403834783	0.715449393	CBFA2T2
ENSG00000078725	0.808413405	-0.164118859	0.232353187	-0.706333583	0.479980714	NA	BRINP1
ENSG00000078747	363.8187161	0.070128464	0.078363866	0.894908178	0.370836175	0.69025325	ITCH
ENSG00000078795	44.94917231	0.020232639	0.119994487	0.168613073	0.866100997	0.951029515	PKD2L2
ENSG00000078804	156.8172587	0.128276368	0.153527054	0.835529406	0.403419698	0.71520919	TP53INP2
ENSG00000078808	658.0422489	-0.088277902	0.058399845	-1.511611939	0.130632613	0.437434471	SDF4
ENSG00000078814	44.02274416	0.02145822	0.135693889	0.158136967	0.874348871	0.954235365	MYH7B
ENSG00000078898	9.062728226	0.760687938	0.254618396	2.987560792	NA	NA	BPIFB2
ENSG00000078900	4.57532742	-0.062721588	0.266599225	-0.235265454	0.814002706	NA	TP73
ENSG00000078902	300.563049	-0.0565766	0.078420194	-0.721454477	0.470629939	0.759480111	TOLLIP
ENSG00000078967	178.9737423	-0.081584035	0.081174985	-1.005039116	0.314878015	0.643303477	UBE2D4
ENSG00000079101	0.805907984	0.025753986	0.236667964	0.108819063	0.913346003	NA	CLUL1
ENSG00000079102	170.8021965	-0.00329896	0.100243971	-0.032909311	0.973746908	0.991312224	RUNX1T1
ENSG00000079112	1.049875126	-0.121710065	0.248782989	-0.489221815	0.624684667	NA	CDH17
ENSG00000079134	172.9437217	0.004332215	0.104868923	0.041310764	0.967048152	0.990963042	THOC1
ENSG00000079150	58.81087775	-0.211272766	0.132662715	-1.592555717	0.111259894	0.409597049	FKBP7
ENSG00000079156	21.11688273	-0.101721065	0.206919358	-0.491597627	0.623003821	0.849987773	OSBPL6
ENSG00000079215	480.3723847	0.278622285	0.155584751	1.790807157	0.073324246	0.334986217	SLC1A3
ENSG00000079246	863.3816236	0.05585539	0.048746466	1.145834635	0.251863581	0.585173675	XRCC5
ENSG00000079257	66.49104267	0.090170207	0.10932763	0.824770528	0.409501882	0.718965512	LXN
ENSG00000079263	6.344046674	-0.696805904	0.259503086	-2.685154594	0.007249627	0.105236805	SP140
ENSG00000079277	388.9413334	-0.007765013	0.08514031	-0.091202551	0.927331648	0.975037725	MKNK1
ENSG00000079308	12482.44698	0.196009129	0.129387491	1.514900145	0.129797694	0.436990492	TNS1
ENSG00000079313	193.4351751	-0.054859626	0.093113604	-0.589168748	0.555748079	0.811882667	REXO1
ENSG00000079332	1146.169135	0.321974498	0.131793239	2.443027431	0.01456463	0.149345398	SAR1A
ENSG00000079335	40.82537411	-0.28021889	0.129969688	-2.156032652	0.031081116	0.223023798	CDC14A
ENSG00000079337	1120.425086	-0.434711135	0.132998103	-3.268551396	0.001080995	0.033442068	RAPGEF3
ENSG00000079385	36.44350203	0.16493691	0.204396731	0.806944954	0.419698198	0.724667665	CEACAM1
ENSG00000079387	77.72567839	0.320383165	0.088314534	3.627751276	0.0002859	0.013932688	SENP1
ENSG00000079393	0	NA	NA	NA	NA	NA	DUSP13
ENSG00000079432	486.3538253	-0.233599132	0.102255964	-2.28445483	0.022344814	0.187983692	CIC
ENSG00000079435	6998.543368	-0.040302545	0.121588589	-0.331466503	0.740292139	0.902539776	LIPE
ENSG00000079459	637.4440831	0.167799461	0.121841558	1.377193982	0.168452282	0.489533892	FDFT1
ENSG00000079462	10.45198463	-0.461072476	0.238578966	-1.932578064	0.053288197	0.286170401	PAFAH1B3
ENSG00000079482	131.6638689	0.105156764	0.120713113	0.871129587	0.383683401	0.701332451	OPHN1
ENSG00000079557	0	NA	NA	NA	NA	NA	AFM
ENSG00000079616	94.88875766	-0.151299154	0.107558848	-1.406663953	0.159527059	0.477248864	KIF22
ENSG00000079689	17.94324721	0.225629966	0.269745881	0.836453796	0.402899659	0.714842305	SCGN
ENSG00000079691	73.17276658	-0.126073605	0.171018082	-0.73719459	0.461004023	0.75209973	LRRC16A
ENSG00000079739	1224.433087	0.119579547	0.156189902	0.765603573	0.443912218	0.741779169	PGM1
ENSG00000079785	604.9343789	0.241716879	0.07583889	3.187241794	0.001436366	0.039739471	DDX1
ENSG00000079805	736.5794646	-0.114930256	0.043789032	-2.624635673	0.008674173	0.11578896	DNM2
ENSG00000079819	1967.276567	-0.055690034	0.090544807	-0.615054967	0.538518421	0.801978036	EPB41L2
ENSG00000079841	4.918464504	-0.065059362	0.271537608	-0.239596137	0.810643359	0.92971522	RIMS1
ENSG00000079931	15.42332861	0.046681672	0.264868488	0.17624472	0.860101689	0.948270236	MOXD1
ENSG00000079950	733.3907649	0.06453198	0.056283053	1.146561459	0.251562913	0.584746307	STX7
ENSG00000079974	7.34220058	-0.178571155	0.23451828	-0.76143811	0.446395432	0.743182509	RABL2B
ENSG00000079999	299.5446057	-0.079761735	0.06667577	-1.19626267	0.231594071	0.563946064	KEAP1
ENSG00000080007	17.37327415	0.084428633	0.261821027	0.322466968	0.747098958	0.904924353	DDX43
ENSG00000080031	5.993759273	-0.15067627	0.270386373	-0.557262811	0.577347881	0.824038938	PTPRH
ENSG00000080166	10.37460753	0.441858587	0.26036884	1.697048644	0.089687464	0.370957013	DCT
ENSG00000080189	199.4685306	-0.060964128	0.087265449	-0.698605553	0.484798573	0.769553768	SLC35C2
ENSG00000080200	458.5802426	0.506484373	0.088628004	5.714721613	1.10E-08	8.80E-06	CRYBG3
ENSG00000080224	1.061081709	-0.099474161	0.225720818	-0.440695553	0.659433416	NA	EPHA6
ENSG00000080293	17.06227655	0.270516192	0.244594116	1.105979967	0.268735191	0.60273907	SCTR
ENSG00000080298	60.28531284	0.080146129	0.152624326	0.525120281	0.599499578	0.837433059	RFX3
ENSG00000080345	262.1618384	0.121453423	0.075799924	1.602289498	0.109091607	0.405947227	RIF1
ENSG00000080371	305.9996196	0.253176736	0.092081772	2.749477237	0.005969041	0.093284253	RAB21
ENSG00000080493	108.0419989	0.272185041	0.220803101	1.232704791	0.217685924	0.54843146	SLC4A4
ENSG00000080503	935.691533	0.187306682	0.063140777	2.966493127	0.003012171	0.063568482	SMARCA2
ENSG00000080511	0.510801311	-0.155188864	0.18198682	-0.85274782	0.393799166	NA	RDH8
ENSG00000080546	345.7670591	0.156084291	0.181072499	0.861998879	0.388688135	0.705160988	SESN1
ENSG00000080561	82.28423556	0.395015417	0.149779096	2.637320082	0.008356394	0.113747236	MID2
ENSG00000080572	0.212701162	0.053116451	0.14192117	0.374267288	0.708205467	NA	PIH1D3
ENSG00000080573	1378.968717	-0.066142003	0.109285086	-0.605224424	0.545029889	0.806678648	COL5A3
ENSG00000080603	631.6749106	-0.099701816	0.07528734	-1.32428396	0.185408756	0.510990885	SRCAP
ENSG00000080608	105.3300185	0.035931836	0.106831769	0.336340361	0.736614217	0.901284702	KIAA0020
ENSG00000080618	0.220967158	-0.199262259	0.148081456	-1.345626011	0.178423159	NA	CPB2
ENSG00000080644	1.181566599	-0.14474397	0.25514665	-0.567297159	0.570512307	NA	CHRNA3
ENSG00000080709	2.807497243	-0.200832827	0.270238422	-0.743169031	0.45737935	NA	KCNN2
ENSG00000080802	132.83337	0.158750762	0.079757675	1.990413598	0.046545393	0.270826125	CNOT4
ENSG00000080815	349.9292538	-0.006465667	0.063253629	-0.102218127	0.91858354	0.971361548	PSEN1
ENSG00000080819	112.8601685	0.225089406	0.092871647	2.423661199	0.015364932	0.153109415	CPOX
ENSG00000080822	285.3562079	0.009767017	0.06853086	0.142519986	0.886669294	0.958949819	CLDND1
ENSG00000080823	63.79664903	-0.088526828	0.127866604	-0.69233737	0.488725487	0.77235331	MOK
ENSG00000080824	2821.66395	-0.007893045	0.082202328	-0.096019728	0.923504904	0.973337953	HSP90AA1
ENSG00000080839	37.3075044	-0.311817666	0.147428344	-2.11504557	0.034426064	0.234186695	RBL1
ENSG00000080845	419.0596898	-0.253701475	0.107937737	-2.350442795	0.01875109	0.171345682	DLGAP4
ENSG00000080854	7.523383096	-0.697457839	0.271413288	-2.569726205	0.010177892	0.124924676	IGSF9B
ENSG00000080910	0	NA	NA	NA	NA	NA	CFHR2
ENSG00000080986	6.29635858	0.362327588	0.254565976	1.423315064	0.154644842	0.470367046	NDC80
ENSG00000081014	81.15939276	0.003537201	0.099376919	0.035593789	0.971606261	0.991312224	AP4E1
ENSG00000081019	123.9839262	0.188366261	0.083415639	2.258164811	0.023935386	0.194861529	RSBN1
ENSG00000081026	74.44992106	0.240281073	0.124425944	1.931117141	0.053468568	0.286796432	MAGI3
ENSG00000081041	19.06299713	-0.4542364	0.268466998	-1.691963647	0.090652905	0.372688547	CXCL2
ENSG00000081051	0	NA	NA	NA	NA	NA	AFP
ENSG00000081052	14.18359066	-0.129417079	0.268474333	-0.482046375	0.629773002	0.853080419	COL4A4
ENSG00000081059	39.33195711	0.358120102	0.232205116	1.54225759	0.12301101	0.426714035	TCF7
ENSG00000081087	393.6097698	0.085665205	0.098772056	0.867302029	0.385776545	0.702970593	OSTM1
ENSG00000081138	1.31135326	0.489405893	0.260756398	1.876870122	0.060535897	NA	CDH7
ENSG00000081148	3.929548889	-0.104161264	0.267683795	-0.389120543	0.697186978	NA	IMPG2
ENSG00000081154	601.3185224	0.067803018	0.064892313	1.044854381	0.296090277	0.626419155	PCNP
ENSG00000081177	159.987196	-0.01508457	0.074428971	-0.202670672	0.839392448	0.939919828	EXD2
ENSG00000081181	291.0475564	0.131609727	0.113303334	1.161569769	0.245410268	0.578323536	ARG2
ENSG00000081189	356.8299436	0.106469622	0.126424966	0.842156625	0.399700289	0.712888018	MEF2C
ENSG00000081237	195.0173081	-0.294510603	0.22894396	-1.286387303	0.198307928	0.524865394	PTPRC
ENSG00000081248	0.363430855	0.090230924	0.163677098	0.551273972	0.581445878	NA	CACNA1S
ENSG00000081277	229.8636582	-0.009928812	0.212454595	-0.046733808	0.962725385	0.990719694	PKP1
ENSG00000081307	260.391183	0.071969198	0.077099982	0.933452851	0.350586203	0.672424084	UBA5
ENSG00000081320	200.7230877	-0.043734852	0.158001708	-0.276799868	0.781933782	0.918831394	STK17B
ENSG00000081377	397.1548755	0.039398684	0.101873773	0.386740206	0.698948548	0.886522045	CDC14B
ENSG00000081386	89.06336271	0.12039528	0.106438097	1.131129581	0.258000555	0.591161373	ZNF510
ENSG00000081479	0	NA	NA	NA	NA	NA	LRP2
ENSG00000081665	147.1069208	0.133699967	0.08706766	1.535587001	0.124639704	0.429953284	ZNF506
ENSG00000081692	67.92923886	0.110792226	0.100573629	1.101603138	0.270634244	0.604422507	JMJD4
ENSG00000081721	65.64009025	-0.115958239	0.111162995	-1.043137049	0.296884824	0.627320121	DUSP12
ENSG00000081760	246.7822803	0.809727058	0.191575941	4.22666361	2.37E-05	0.002562317	AACS
ENSG00000081791	387.2590691	0.122302641	0.075112844	1.628252028	0.103471457	0.397122151	KIAA0141
ENSG00000081800	0	NA	NA	NA	NA	NA	SLC13A1
ENSG00000081803	93.58992458	-0.035198559	0.157937198	-0.222864276	0.823641141	0.935140813	CADPS2
ENSG00000081818	0.647651252	-0.128465041	0.208706246	-0.615530408	0.538204494	NA	PCDHB4
ENSG00000081842	0	NA	NA	NA	NA	NA	PCDHA6
ENSG00000081853	17.03356349	0.093737805	0.204623974	0.458097862	0.646882135	0.859493881	PCDHGA2
ENSG00000081870	65.97568249	0.099728632	0.105470573	0.945558826	0.344373653	0.666706609	HSPB11
ENSG00000081913	138.4274869	0.358110292	0.199980094	1.79072969	0.073336683	0.334986217	PHLPP1
ENSG00000081923	117.7091008	-0.064865933	0.153659065	-0.422141919	0.672921432	0.872691573	ATP8B1
ENSG00000081985	16.03435975	-0.788432979	0.235671389	-3.345476009	0.000821415	0.028378417	IL12RB2
ENSG00000082014	152.9486246	0.206362831	0.126132166	1.636084103	0.101821987	0.393287417	SMARCD3
ENSG00000082068	113.5030563	0.101516099	0.109143833	0.930113018	0.352312571	0.67370723	WDR70
ENSG00000082074	83.04481482	-0.195645856	0.234394309	-0.834686886	0.403894027	0.715449393	FYB
ENSG00000082126	3.33408424	0.095646708	0.270482456	0.3536152	0.723627282	NA	MPP4
ENSG00000082146	223.1369827	0.222811689	0.165290109	1.348003764	0.177657172	0.502026912	STRADB
ENSG00000082153	791.6743241	0.000748088	0.090924566	0.008227569	0.993435424	0.997483552	BZW1
ENSG00000082175	42.11109896	0.072443097	0.150356858	0.481807733	0.629942535	0.853126832	PGR
ENSG00000082196	70.17498851	-0.085296512	0.268806716	-0.317315404	0.75100429	0.906558655	C1QTNF3
ENSG00000082212	156.2116192	0.227521202	0.128141237	1.775550228	0.07580708	0.341457965	ME2
ENSG00000082213	92.8538789	0.04734397	0.115878732	0.408564791	0.682859073	0.877150943	C5orf22
ENSG00000082258	259.4708127	0.038439976	0.066071496	0.581793641	0.560705688	0.814817871	CCNT2
ENSG00000082269	76.95951167	0.121098387	0.089105079	1.359051452	0.174130285	0.496969267	FAM135A
ENSG00000082293	0.436509502	0.19699796	0.186618051	1.055621144	0.291141337	NA	COL19A1
ENSG00000082397	524.1828323	-0.554507559	0.167898359	-3.302638351	0.000957798	0.031041786	EPB41L3
ENSG00000082438	996.4980434	0.169189744	0.151387558	1.117593456	0.263740665	0.59694678	COBLL1
ENSG00000082458	40.33454887	-0.08521802	0.173641869	-0.490768846	0.623589947	0.850190941	DLG3
ENSG00000082482	10.02886106	0.981198271	0.271499747	3.613993322	0.000301517	0.01450264	KCNK2
ENSG00000082497	59.14775813	0.003945213	0.182470697	0.021621075	0.982750222	0.993926492	SERTAD4
ENSG00000082512	153.36102	-0.242600555	0.151387466	-1.602514141	0.109041963	0.405947227	TRAF5
ENSG00000082515	73.66470454	-0.117809646	0.104062713	-1.132102385	0.257591392	0.590789222	MRPL22
ENSG00000082516	148.3498348	0.184108955	0.084267044	2.184827499	0.028901497	0.214603404	GEMIN5
ENSG00000082556	4.401583627	0.058352598	0.271226994	0.21514303	0.829655806	NA	OPRK1
ENSG00000082641	3086.005357	-0.311884618	0.132585479	-2.352328627	0.018656284	0.171124893	NFE2L1
ENSG00000082684	23.35209418	0.219648964	0.209581744	1.048034817	0.294622566	0.624965306	SEMA5B
ENSG00000082701	295.6129413	0.082433196	0.079996384	1.030461526	0.302793404	0.63244064	GSK3B
ENSG00000082781	1847.39243	-0.442164051	0.157968719	-2.799060814	0.005125148	0.085932799	ITGB5
ENSG00000082805	359.8037112	0.046418158	0.089167891	0.520570321	0.602666129	0.839146005	ERC1
ENSG00000082898	776.7946198	0.129818231	0.061560844	2.108779251	0.03496364	0.235956903	XPO1
ENSG00000082929	0.208430383	0.04738779	0.141784598	0.33422382	0.738210671	NA	C4orf6
ENSG00000082996	444.5767771	0.154508476	0.075920041	2.03514743	0.041836041	0.257563178	RNF13
ENSG00000083067	12.72971951	-0.118522221	0.264481685	-0.448130166	0.654059258	0.86289652	TRPM3
ENSG00000083093	57.39202938	0.041828487	0.120009498	0.348543137	0.727432323	0.898249882	PALB2
ENSG00000083097	242.4773505	0.315835517	0.107966711	2.92530461	0.003441192	0.069497783	DOPEY1
ENSG00000083099	180.8159676	0.026693983	0.075895616	0.351719694	0.72504849	0.897214549	LYRM2
ENSG00000083123	172.5653182	0.204683317	0.175439348	1.166689907	0.24333562	0.576350176	BCKDHB
ENSG00000083168	413.8362588	-0.039534602	0.0709815	-0.5569705	0.577547585	0.824068648	KAT6A
ENSG00000083223	144.7494957	0.079049525	0.086952799	0.909108452	0.363292882	0.684090768	ZCCHC6
ENSG00000083290	272.6790153	-0.01785977	0.079086126	-0.225826846	0.821336096	0.933691911	ULK2
ENSG00000083307	0.647205692	-0.102842136	0.182786131	-0.562636427	0.573682482	NA	GRHL2
ENSG00000083312	563.8331418	0.195205707	0.096568225	2.021427923	0.043235487	0.260586771	TNPO1
ENSG00000083444	533.1566226	0.202682355	0.128150963	1.581590575	0.113743067	0.41320273	PLOD1
ENSG00000083454	1.614656496	-0.636122846	0.262261616	-2.425527827	0.015286144	NA	P2RX5
ENSG00000083457	97.21472483	-0.020685883	0.10928814	-0.189278387	0.849874634	0.943819177	ITGAE
ENSG00000083520	271.2361596	0.137220167	0.08556824	1.603634315	0.108794682	0.405782698	DIS3
ENSG00000083535	68.59823128	0.035974658	0.103214282	0.348543415	0.727432115	0.898249882	PIBF1
ENSG00000083544	97.97550897	0.019991716	0.110624704	0.180716561	0.856590059	0.946533856	TDRD3
ENSG00000083635	24.68808389	-0.144531561	0.176091512	-0.820775286	0.411774278	0.72017009	NUFIP1
ENSG00000083642	175.8163778	0.189861775	0.086082295	2.205584489	0.027413106	0.208929004	PDS5B
ENSG00000083720	526.6640848	0.256114181	0.127316364	2.011636007	0.044258321	0.263922659	OXCT1
ENSG00000083750	96.49459424	0.183411658	0.10144846	1.807929441	0.070617483	0.328182034	RRAGB
ENSG00000083782	0.152558317	0.099688409	0.087057931	1.145081304	0.252175479	NA	EPYC
ENSG00000083799	247.6566498	0.127433366	0.085397888	1.492230887	0.135638628	0.444079349	CYLD
ENSG00000083807	53.82291585	-0.021119881	0.119283592	-0.177056043	0.859464369	0.947903823	SLC27A5
ENSG00000083812	38.23557436	-0.044644931	0.127300661	-0.350704624	0.725809956	0.897504099	ZNF324
ENSG00000083814	36.22091818	-0.541450945	0.154290678	-3.509291365	0.000449302	0.019204918	ZNF671
ENSG00000083817	20.72023677	-0.006419868	0.162271373	-0.039562543	0.96844189	0.990963042	ZNF416
ENSG00000083828	24.45164978	-0.35630503	0.161992788	-2.199511686	0.027841559	0.210427153	ZNF586
ENSG00000083838	65.72554625	0.00302489	0.101273941	0.029868393	0.976172013	0.991846655	ZNF446
ENSG00000083842	0	NA	NA	NA	NA	NA	ZNF8
ENSG00000083844	23.22945935	-0.005627605	0.175470152	-0.032071578	0.97441497	0.991312224	ZNF264
ENSG00000083845	1201.788511	-0.046760733	0.098887485	-0.472868053	0.636307318	0.8551221	RPS5
ENSG00000083857	967.1362566	-0.101056257	0.170020087	-0.594378339	0.552259093	0.810519644	FAT1
ENSG00000083896	22.41404206	0.200274121	0.15828719	1.265257915	0.205778888	0.533107385	YTHDC1
ENSG00000083937	230.3615355	0.077141993	0.064242485	1.200794038	0.229831105	0.562583359	CHMP2B
ENSG00000084070	238.9031953	-0.357439645	0.136956238	-2.609882182	0.009057341	0.118319124	SMAP2
ENSG00000084072	182.812412	-0.13607575	0.153245469	-0.887959369	0.374562608	0.693797411	PPIE
ENSG00000084073	253.7498641	-0.097869658	0.093898808	-1.042288616	0.297277889	0.627566164	ZMPSTE24
ENSG00000084090	518.4735012	-0.124336302	0.087014617	-1.428912834	0.153029288	0.468007067	STARD7
ENSG00000084092	126.9034997	0.139720852	0.099973574	1.397577849	0.162239874	0.481313559	NOA1
ENSG00000084093	167.851872	0.219291717	0.136264766	1.609306085	0.107549429	0.403295545	REST
ENSG00000084110	5.129917123	-0.187014508	0.259015499	-0.722020532	0.470281854	0.759202587	HAL
ENSG00000084112	324.5937456	-0.167970008	0.118175032	-1.421366305	0.155210297	0.470854148	SSH1
ENSG00000084207	763.7136414	-0.142226408	0.072511779	-1.961424881	0.04982948	0.277390881	GSTP1
ENSG00000084234	3214.948096	-0.017784268	0.088095814	-0.201874156	0.840015106	0.939933056	APLP2
ENSG00000084444	41.14203468	-0.085386721	0.154147419	-0.55392897	0.579627458	0.82533652	KIAA1467
ENSG00000084453	0.542195239	0.024868718	0.207771148	0.119692838	0.904726474	NA	SLCO1A2
ENSG00000084463	271.9864047	-0.002993063	0.072582759	-0.041236552	0.967107314	0.990963042	WBP11
ENSG00000084623	515.7752482	0.107722385	0.056764863	1.897694807	0.057736297	0.298838274	EIF3I
ENSG00000084628	1.028508741	0.482870197	0.243170858	1.985723952	0.047063984	NA	NKAIN1
ENSG00000084636	663.9909561	-0.291105502	0.155715385	-1.86947167	0.061557222	0.306557159	COL16A1
ENSG00000084652	382.0783945	-0.07128127	0.062373021	-1.142822139	0.253112445	0.587078615	TXLNA
ENSG00000084674	176.8994458	1.061428987	0.271242947	3.913204013	9.11E-05	0.006754352	APOB
ENSG00000084676	430.0191482	0.000974116	0.068770275	0.01416478	0.988698518	0.995405231	NCOA1
ENSG00000084693	285.9308322	0.071395652	0.087284876	0.817961317	0.413379276	0.720937694	AGBL5
ENSG00000084710	8.336782098	0.147125114	0.243594216	0.603976222	0.545859451	0.806938011	EFR3B
ENSG00000084731	41.74361141	-0.14347707	0.17986996	-0.797671105	0.425061376	0.72810389	KIF3C
ENSG00000084733	560.9389933	-0.046787938	0.058008424	-0.806571439	0.419913434	0.724667665	RAB10
ENSG00000084734	2.79677087	-0.153112018	0.271525239	-0.563896081	0.572824857	NA	GCKR
ENSG00000084754	1343.958386	0.294012013	0.09587195	3.066715679	0.002164246	0.051636274	HADHA
ENSG00000084764	195.4908226	0.307699367	0.111322979	2.764023838	0.005709337	0.091322553	MAPRE3
ENSG00000084774	218.7645161	-0.096112109	0.079704	-1.205863057	0.227870297	0.560594702	CAD
ENSG00000085063	1959.194566	-0.145954433	0.124109545	-1.176012953	0.2395897	0.571956331	CD59
ENSG00000085117	136.3528921	0.002129657	0.209170265	0.010181454	0.991876515	0.99693001	CD82
ENSG00000085185	98.30988968	-0.200071513	0.137752536	-1.452398041	0.146390961	0.459459017	BCORL1
ENSG00000085224	0.889572062	-0.059812273	0.230146997	-0.259887261	0.794950738	NA	ATRX
ENSG00000085231	2.726770114	-0.231383784	0.271497255	-0.852250915	0.394074843	NA	TAF9
ENSG00000085265	48.73924959	-0.125584229	0.271234018	-0.463010613	0.64335676	0.858229343	FCN1
ENSG00000085274	110.4462617	0.152585964	0.079355691	1.922810588	0.054503842	0.289815189	MYNN
ENSG00000085276	191.8029882	-0.163805193	0.164013452	-0.998730231	0.317925392	0.645786105	MECOM
ENSG00000085365	231.5455773	0.25859415	0.087256018	2.963625404	0.003040382	0.063866779	SCAMP1
ENSG00000085377	143.4053138	0.008805599	0.099163664	0.088798647	0.929241933	0.975125845	PREP
ENSG00000085382	98.13100501	0.034670561	0.123473808	0.280792839	0.778869297	0.918466448	HACE1
ENSG00000085415	148.4762835	0.029327352	0.081147356	0.361408596	0.717794023	0.894255385	SEH1L
ENSG00000085433	109.715245	-0.003990848	0.09730796	-0.041012551	0.96728589	0.990963042	WDR47
ENSG00000085449	276.7636286	0.045313711	0.086984005	0.52094303	0.602406458	0.839039135	WDFY1
ENSG00000085465	19.83767754	-0.340861263	0.195669571	-1.742024895	0.081504088	0.354236374	OVGP1
ENSG00000085491	237.2463411	0.085887261	0.099678731	0.861640787	0.388885219	0.705330526	SLC25A24
ENSG00000085511	172.0799813	0.069536985	0.081327251	0.855026863	0.392536277	0.708271977	MAP3K4
ENSG00000085514	32.92734415	-0.226814067	0.249190664	-0.910202908	0.362715511	0.68376908	PILRA
ENSG00000085552	0.905507314	-0.293378246	0.22028638	-1.331803839	0.182924656	NA	IGSF9
ENSG00000085563	26.34762585	-0.027155265	0.217133316	-0.125062636	0.900473963	0.964093959	ABCB1
ENSG00000085644	89.57397112	0.143626569	0.096617383	1.486549985	0.137133706	0.445806134	ZNF213
ENSG00000085662	221.1275115	-0.230465202	0.126583894	-1.820651865	0.068659793	0.323278142	AKR1B1
ENSG00000085719	588.5921127	0.112935186	0.086893652	1.299694315	0.19370576	0.52003028	CPNE3
ENSG00000085721	218.9569297	0.026260282	0.0906866	0.289571801	0.772143842	0.916100582	RRN3
ENSG00000085733	1303.272026	-0.09948536	0.061629412	-1.61425133	0.106472922	0.401345996	CTTN
ENSG00000085741	259.4987464	-0.435198933	0.12408879	-3.507157526	0.000452921	0.019206106	WNT11
ENSG00000085760	166.3160233	0.282541386	0.075513568	3.741597621	0.000182854	0.010774936	MTIF2
ENSG00000085788	694.3496808	0.15774122	0.093879058	1.680259945	0.092906751	0.377395444	DDHD2
ENSG00000085831	11.48095092	0.421490636	0.233887764	1.802106402	0.071528667	0.331285543	TTC39A
ENSG00000085832	676.1982007	0.061741503	0.065019035	0.949591202	0.342320011	0.665190576	EPS15
ENSG00000085840	2.666027141	0.241642477	0.270426789	0.893559687	0.371557524	NA	ORC1
ENSG00000085871	146.1013708	-0.163622209	0.095670534	-1.710267536	0.087216412	0.366642928	MGST2
ENSG00000085872	211.7151747	-0.027737375	0.083449227	-0.332386246	0.739597623	0.902417063	CHERP
ENSG00000085978	122.9549788	-0.131018872	0.088393657	-1.482220303	0.138281686	0.447418662	ATG16L1
ENSG00000085982	294.374551	0.106368861	0.084993258	1.251497634	0.210752976	0.539445189	USP40
ENSG00000085998	303.5321707	-0.156994879	0.063843375	-2.459062973	0.013930018	0.145745893	POMGNT1
ENSG00000085999	10.38049584	0.23150862	0.215262878	1.075469311	0.282164665	0.614139018	RAD54L
ENSG00000086015	318.0698368	-0.070388927	0.121004105	-0.581706938	0.560764097	0.814817871	MAST2
ENSG00000086061	434.1377002	-0.134166191	0.100626818	-1.333304514	0.182431893	0.507506451	DNAJA1
ENSG00000086062	427.2697555	-0.048598209	0.085312329	-0.569650473	0.568914788	0.819211383	B4GALT1
ENSG00000086065	298.1812497	0.00808847	0.062258407	0.129917712	0.896631531	0.963145069	CHMP5
ENSG00000086102	294.9207549	-0.068039339	0.067366874	-1.009982118	0.312503857	0.641547327	NFX1
ENSG00000086159	1.390069894	-0.052686401	0.262586713	-0.200643821	0.840977091	NA	AQP6
ENSG00000086189	141.2447693	-0.026980843	0.095389914	-0.282847966	0.777293383	0.918020565	DIMT1
ENSG00000086200	126.9608922	0.020431775	0.110906064	0.18422595	0.853836203	0.94599051	IPO11
ENSG00000086205	2.514274854	0.411419412	0.271281802	1.516575784	0.129373823	NA	FOLH1
ENSG00000086232	523.7862604	-0.184257132	0.064767198	-2.844914387	0.004442336	0.079752381	EIF2AK1
ENSG00000086288	1.289793195	-0.459553223	0.252743861	-1.818256714	0.069024905	NA	NME8
ENSG00000086289	394.4446621	-0.42876151	0.173775603	-2.46732857	0.013612538	0.144309871	EPDR1
ENSG00000086300	308.2205068	-0.439009776	0.24575905	-1.786342259	0.074043859	0.33644272	SNX10
ENSG00000086475	223.3762857	0.123762117	0.073132828	1.692292221	0.09059027	0.372688547	SEPHS1
ENSG00000086504	164.3587811	-0.03171268	0.096144193	-0.32984498	0.741517098	0.902901041	MRPL28
ENSG00000086506	0.519861707	0.056855539	0.160243546	0.354807044	0.722734151	NA	HBQ1
ENSG00000086544	158.3387609	-0.064833558	0.152378817	-0.425476186	0.670489578	0.871560129	ITPKC
ENSG00000086548	0	NA	NA	NA	NA	NA	CEACAM6
ENSG00000086570	84.89027508	-0.1815908	0.234405863	-0.774685401	0.43852558	0.738374903	FAT2
ENSG00000086589	206.8312703	-0.07774566	0.063832415	-1.217965192	0.2232372	0.555623472	RBM22
ENSG00000086598	935.6527666	0.110835793	0.062616575	1.770071156	0.076715288	0.343770734	TMED2
ENSG00000086619	109.7670607	0.158292341	0.104825812	1.510051185	0.131030364	0.438012111	ERO1LB
ENSG00000086666	373.8762114	-0.003094855	0.079396698	-0.038979639	0.968906622	0.990963042	ZFAND6
ENSG00000086696	0.160531808	0.178533607	0.115249678	1.549102868	0.121356994	NA	HSD17B2
ENSG00000086712	225.2286008	0.177472491	0.145974851	1.215774424	0.224070864	0.556680526	TXLNG
ENSG00000086717	0.50530331	0.277201216	0.202138143	1.371345418	0.170267304	NA	PPEF1
ENSG00000086730	2.059655774	-0.198139812	0.268013808	-0.739289566	0.459731184	NA	LAT2
ENSG00000086758	34.15922052	0.275309325	0.154042002	1.78723544	0.073899443	0.336427834	HUWE1
ENSG00000086827	78.73674703	0.054500833	0.104003806	0.524027296	0.600259555	0.83768024	ZW10
ENSG00000086848	2.271217714	-0.204930791	0.271520156	-0.754753514	0.450396891	NA	ALG9
ENSG00000086967	0.227086069	-0.046892806	0.122426557	-0.383028054	0.701698963	NA	MYBPC2
ENSG00000086991	51.87485352	-0.743235273	0.266414767	-2.789767551	0.00527459	0.086817065	NOX4
ENSG00000087008	96.55831636	0.063683011	0.107495638	0.592424142	0.553566604	0.810981883	ACOX3
ENSG00000087053	210.4424917	0.233106678	0.074669037	3.121865341	0.001797091	0.045723374	MTMR2
ENSG00000087074	321.1056857	-0.615470856	0.215803518	-2.851996403	0.004344559	0.079061685	PPP1R15A
ENSG00000087076	21.3600715	-0.327911079	0.193204959	-1.697218753	0.089655311	0.370957013	HSD17B14
ENSG00000087077	345.9439238	-0.102089738	0.073166166	-1.395313474	0.162921331	0.482630066	TRIP6
ENSG00000087085	10.8154192	0.983997013	0.268643847	3.662831009	0.000249443	0.012744151	ACHE
ENSG00000087086	18917.06566	-0.428510096	0.187147088	-2.289696836	0.022038897	0.186532855	FTL
ENSG00000087087	366.6873204	-0.191735564	0.057865244	-3.313484066	0.000921414	0.030442431	SRRT
ENSG00000087088	89.30341947	-0.192471925	0.119161911	-1.615213479	0.106264473	0.401043379	BAX
ENSG00000087095	99.14905982	-0.134256866	0.133588011	-1.005006843	0.314893555	0.643303477	NLK
ENSG00000087111	329.4720038	0.093482319	0.095620081	0.977643169	0.328250839	0.653622131	PIGS
ENSG00000087116	678.6446557	-0.191460889	0.14786876	-1.294802824	0.195388257	0.521630062	ADAMTS2
ENSG00000087128	0	NA	NA	NA	NA	NA	TMPRSS11E
ENSG00000087152	265.4619348	-0.222600257	0.064711807	-3.439870848	0.000581992	0.023029282	ATXN7L3
ENSG00000087157	216.0724347	-0.048836035	0.094745063	-0.515446753	0.606240869	0.84103654	PGS1
ENSG00000087191	486.1794624	-0.075425217	0.068739593	-1.097260154	0.272527684	0.606448722	PSMC5
ENSG00000087206	108.9948427	0.047598444	0.094100409	0.505826116	0.612978723	0.84501737	UIMC1
ENSG00000087237	35.48112104	0.748816562	0.271181932	2.761306978	0.005757054	0.091481465	CETP
ENSG00000087245	2739.012667	0.066307266	0.205009805	0.323434606	0.746366125	0.904641104	MMP2
ENSG00000087250	0.059098028	-0.035036174	0.065461041	-0.535221768	0.592496516	NA	MT3
ENSG00000087253	148.3543997	-0.115441529	0.156651135	-0.736933878	0.461162561	0.75209973	LPCAT2
ENSG00000087258	19.94331597	-0.164873052	0.217498139	-0.758043507	0.448424937	0.744385396	GNAO1
ENSG00000087263	163.5962361	-0.017561332	0.104901332	-0.167408095	0.867048957	0.951256536	OGFOD1
ENSG00000087266	521.5080266	-0.28256481	0.088891135	-3.178773809	0.001478995	0.040344838	SH3BP2
ENSG00000087269	187.6860684	0.039874302	0.080168361	0.497382033	0.618919673	0.847729381	NOP14
ENSG00000087274	1716.905055	-0.060471079	0.063213134	-0.956622075	0.338758043	0.662181582	ADD1
ENSG00000087299	35.83403562	0.677781926	0.207635636	3.264285168	0.001097407	0.033643913	L2HGDH
ENSG00000087301	108.0138766	0.15802708	0.13978151	1.130529207	0.258253299	0.591161373	TXNDC16
ENSG00000087302	415.425521	0.116179452	0.084365661	1.377094078	0.168483164	0.489533892	C14orf166
ENSG00000087303	303.1878676	0.286712139	0.197521929	1.451545864	0.146627921	0.459672791	NID2
ENSG00000087338	174.8554721	0.561811795	0.153217366	3.666763171	0.00024564	0.012682058	GMCL1
ENSG00000087365	1016.036591	0.40215419	0.095052882	4.230846896	2.33E-05	0.002535242	SF3B2
ENSG00000087448	133.5885255	0.067116518	0.094651428	0.709091443	0.478267733	0.765170692	KLHL42
ENSG00000087460	4626.564271	0.027378378	0.05550709	0.493241102	0.621842239	0.849254194	GNAS
ENSG00000087470	362.3500177	0.021921114	0.090234538	0.242934856	0.808055863	0.929436165	DNM1L
ENSG00000087494	22.42499312	-0.023264728	0.268005312	-0.086806966	0.930824951	0.975311875	PTHLH
ENSG00000087495	15.21427841	0.095986061	0.263797704	0.363862384	0.715960776	0.893984971	PHACTR3
ENSG00000087502	193.5835671	0.132084268	0.080767556	1.635362942	0.101972986	0.393663156	ERGIC2
ENSG00000087510	3.486908516	-0.12589978	0.270770259	-0.464969011	0.641953648	NA	TFAP2C
ENSG00000087586	7.811943534	0.439964099	0.230173736	1.911443528	0.055947607	0.293358564	AURKA
ENSG00000087589	10.04105091	-0.210150894	0.254181318	-0.826775531	0.408364301	0.717986937	CASS4
ENSG00000087842	115.3032057	-0.128218336	0.142461476	-0.900021111	0.368109016	0.687621783	PIR
ENSG00000087884	168.2649884	-0.021447424	0.107331587	-0.199823971	0.841618253	0.940067709	AAMDC
ENSG00000087903	53.65150928	-0.296955362	0.167829893	-1.769383022	0.076829977	0.344129532	RFX2
ENSG00000087916	0.116948875	0.023907749	0.091878104	0.2602116	0.794700557	NA	SLC6A14
ENSG00000087995	43.75600316	0.049797228	0.118550064	0.420052305	0.674447244	0.873093284	METTL2A
ENSG00000088002	1.694851159	-0.215180245	0.26098376	-0.824496686	0.409657398	NA	SULT2B1
ENSG00000088035	56.28430444	0.13723548	0.104061844	1.318787694	0.187240099	0.513542662	ALG6
ENSG00000088038	1.224898159	0.008906461	0.249657778	0.035674678	0.971541762	NA	CNOT3
ENSG00000088053	0	NA	NA	NA	NA	NA	GP6
ENSG00000088179	189.96763	0.646742125	0.128774672	5.022277393	5.11E-07	0.000161642	PTPN4
ENSG00000088205	321.6450861	0.137321247	0.063440968	2.164551561	0.030422044	0.221085287	DDX18
ENSG00000088247	626.0054888	0.014382038	0.07584061	0.189635046	0.849595123	0.943671057	KHSRP
ENSG00000088256	483.9026233	-0.004389957	0.068731448	-0.063871157	0.949072819	0.98428794	GNA11
ENSG00000088280	221.7364818	-0.262661885	0.122440373	-2.145222845	0.031935034	0.225587534	ASAP3
ENSG00000088298	115.8068974	0.202453829	0.110338528	1.834842583	0.066529017	0.318983086	EDEM2
ENSG00000088305	19.51107077	0.169964008	0.207072559	0.820794454	0.411763358	0.72017009	DNMT3B
ENSG00000088320	37.68143129	-0.163925629	0.181916446	-0.901103952	0.367533052	0.68722847	REM1
ENSG00000088325	15.83638241	0.455801431	0.22095491	2.062870802	0.039124905	0.249793515	TPX2
ENSG00000088356	61.47272793	0.070515634	0.131216298	0.537399968	0.590991365	0.832242192	PDRG1
ENSG00000088367	885.8113129	0.093096317	0.168170527	0.553582835	0.579864376	0.825364597	EPB41L1
ENSG00000088386	3.92225658	0.502554802	0.267698936	1.877313405	0.060475152	NA	SLC15A1
ENSG00000088387	693.3872325	-0.303946199	0.179703525	-1.691375825	0.090765046	0.372922974	DOCK9
ENSG00000088448	500.0766563	0.207389462	0.0868115	2.388963016	0.016896003	0.161930439	ANKRD10
ENSG00000088451	72.71099764	0.228186106	0.146278908	1.559938538	0.118774406	0.420046043	TGDS
ENSG00000088538	10.96402802	0.465922208	0.24039449	1.938156774	0.052604099	0.284316422	DOCK3
ENSG00000088543	81.23059536	0.101542443	0.111575542	0.910077971	0.362781391	0.68376908	C3orf18
ENSG00000088682	162.5454299	0.03912457	0.114358039	0.342123476	0.732257971	0.899578843	COQ9
ENSG00000088726	0.690074052	-0.107466024	0.22851066	-0.470288884	0.638148638	NA	TMEM40
ENSG00000088727	20.46992618	0.093327153	0.183238541	0.509320542	0.610527562	0.843449576	KIF9
ENSG00000088756	82.75748693	0.155020346	0.163139942	0.950229255	0.341995777	0.664984445	ARHGAP28
ENSG00000088766	344.4557591	0.252439248	0.124258628	2.031563132	0.042197902	0.258388594	CRLS1
ENSG00000088782	0	NA	NA	NA	NA	NA	DEFB127
ENSG00000088808	169.2705873	-0.248443507	0.150068658	-1.655532281	0.097816574	0.388299563	PPP1R13B
ENSG00000088812	451.2096199	-0.10371149	0.082099397	-1.263243023	0.206501856	0.533580725	ATRN
ENSG00000088826	20.16979577	-0.259374807	0.170016889	-1.525582601	0.127113848	0.433136453	SMOX
ENSG00000088827	423.8815092	-0.331206621	0.224569071	-1.474854125	0.140251766	0.450579901	SIGLEC1
ENSG00000088832	802.9178676	-0.03293249	0.103272657	-0.318888761	0.749810867	0.90598852	FKBP1A
ENSG00000088833	399.210444	-0.063821364	0.07160804	-0.891259756	0.372789833	0.692374841	NSFL1C
ENSG00000088836	10.3735625	-0.703996402	0.266170891	-2.644903799	0.008171414	0.112422737	SLC4A11
ENSG00000088854	424.4462842	-0.187003814	0.081188119	-2.303339655	0.02125974	0.182901167	C20orf194
ENSG00000088876	68.06023452	0.00120439	0.10660924	0.01129724	0.990986298	0.996550347	ZNF343
ENSG00000088881	30.75192252	0.060651802	0.187734569	0.3230721	0.746640639	0.904641104	EBF4
ENSG00000088882	234.0052118	1.071427419	0.240359718	4.457599747	8.29E-06	0.001253551	CPXM1
ENSG00000088888	332.0680349	0.014166269	0.127066583	0.111486978	0.911230191	0.968557818	MAVS
ENSG00000088899	62.44070921	-0.292503554	0.137882149	-2.121402639	0.033887933	0.233261031	LZTS3
ENSG00000088926	0.166343778	-0.101520723	0.108795511	-0.933133381	0.350751106	NA	F11
ENSG00000088930	374.3693158	0.047518972	0.060331227	0.78763477	0.430910371	0.732490165	XRN2
ENSG00000088986	546.5511065	-0.244406435	0.091440847	-2.672836525	0.007521289	0.107615703	DYNLL1
ENSG00000088992	19.50617394	-0.260281922	0.208432257	-1.248760272	0.211752769	0.54098699	TESC
ENSG00000089006	652.995532	0.039295227	0.07856877	0.500138	0.616977911	0.846347206	SNX5
ENSG00000089009	1447.982137	0.018114759	0.08367434	0.216491215	0.828604872	0.936447488	RPL6
ENSG00000089012	1.720802361	-0.35835276	0.268282856	-1.335727395	0.181638392	NA	SIRPG
ENSG00000089022	119.3322917	0.058321807	0.089993308	0.64806827	0.516940795	0.790641358	MAPKAPK5
ENSG00000089041	42.54193019	-0.517131334	0.226024054	-2.287948224	0.022140536	0.186842519	P2RX7
ENSG00000089048	112.1826663	-0.14955209	0.087629555	-1.706639838	0.087889016	0.367427913	ESF1
ENSG00000089050	121.030534	0.129840699	0.107756021	1.204950765	0.228222309	0.560822557	RBBP9
ENSG00000089053	238.9832469	-0.104947486	0.100199896	-1.047381186	0.294923806	0.625214584	ANAPC5
ENSG00000089057	305.2772184	-0.179891864	0.068951468	-2.608963501	0.009081693	0.118324804	SLC23A2
ENSG00000089060	257.9694383	-0.07973344	0.098780024	-0.807181826	0.419561735	0.724667665	SLC8B1
ENSG00000089063	760.008561	0.014749486	0.063628963	0.231804589	0.816689793	0.932459441	TMEM230
ENSG00000089091	30.1050437	-0.295678882	0.180566426	-1.637507529	0.101524467	0.393225556	DZANK1
ENSG00000089094	3.576769077	0.011020199	0.269018539	0.04096446	0.967324229	NA	KDM2B
ENSG00000089101	2.62915834	0.070914998	0.268287079	0.264325058	0.791529453	NA	C20orf26
ENSG00000089116	0.113925153	0.088392489	0.082179996	1.075596162	0.282107905	NA	LHX5
ENSG00000089123	41.87467823	-0.228149966	0.12984639	-1.757075929	0.078904868	0.34860506	TASP1
ENSG00000089127	118.650635	-0.192951574	0.180764511	-1.067419553	0.285782423	0.617275522	OAS1
ENSG00000089154	642.5628897	0.082032521	0.07517208	1.091263164	0.275157101	0.608526851	GCN1L1
ENSG00000089157	2368.98415	-0.032584199	0.094638676	-0.344301082	0.73061987	0.899229853	RPLP0
ENSG00000089159	1041.217149	-0.225975108	0.118002893	-1.914996335	0.055492971	0.292552409	PXN
ENSG00000089163	6.717902896	-0.026164171	0.237931649	-0.109965073	0.912437075	0.968957206	SIRT4
ENSG00000089169	0.718770393	0.312407872	0.20431494	1.529050552	0.126251912	NA	RPH3A
ENSG00000089177	182.825087	0.025112625	0.077134532	0.325569159	0.744750349	0.904410898	KIF16B
ENSG00000089195	54.37383137	-0.069891138	0.120969543	-0.577758137	0.563427422	0.816208649	TRMT6
ENSG00000089199	3.099981618	-0.200300489	0.269013453	-0.744574246	0.456529142	NA	CHGB
ENSG00000089220	1445.171838	0.10174343	0.081262212	1.252038653	0.21055578	0.539189227	PEBP1
ENSG00000089225	49.12960238	0.34727881	0.249651486	1.391054445	0.164208918	0.484794826	TBX5
ENSG00000089234	136.9662984	0.056476065	0.073318769	0.770281133	0.441133146	0.739586696	BRAP
ENSG00000089248	288.3782184	-0.022393815	0.069150736	-0.323840583	0.74605873	0.904641104	ERP29
ENSG00000089250	1.772196235	-0.129437235	0.262062392	-0.493917628	0.621364354	NA	NOS1
ENSG00000089280	1169.494426	-0.151345531	0.080957799	-1.869437323	0.061561996	0.306557159	FUS
ENSG00000089289	233.8608131	0.148410184	0.121879367	1.217680961	0.223345235	0.555790738	IGBP1
ENSG00000089327	205.0278186	-0.311476732	0.151735882	-2.052755931	0.040096255	0.253619989	FXYD5
ENSG00000089335	223.837103	0.092972725	0.072855221	1.276129884	0.201909609	0.527826695	ZNF302
ENSG00000089351	252.7522019	-0.014188272	0.091907926	-0.154374843	0.877314188	0.95582313	GRAMD1A
ENSG00000089356	3.893057913	-0.180187463	0.270252274	-0.666738009	0.504939496	NA	FXYD3
ENSG00000089472	69.12807383	0.132887893	0.180286604	0.737092443	0.461066134	0.75209973	HEPH
ENSG00000089486	133.2334121	-0.237793781	0.086979948	-2.733891971	0.006259058	0.096388616	CDIP1
ENSG00000089505	4.554635518	-0.353844106	0.26076211	-1.356961353	0.174793491	NA	CMTM1
ENSG00000089558	5.335078251	-0.538579053	0.262128037	-2.054641156	0.039913677	0.253053087	KCNH4
ENSG00000089597	1353.537822	-0.036148582	0.04592918	-0.787050445	0.431252337	0.732768294	GANAB
ENSG00000089639	84.65579503	-0.296544881	0.195459696	-1.517166389	0.12922468	0.436119846	GMIP
ENSG00000089682	65.3415229	0.151997767	0.126095295	1.205419814	0.228041276	0.560610051	RBM41
ENSG00000089685	5.29448348	-0.17294635	0.261719453	-0.660808162	0.508735348	0.786027872	BIRC5
ENSG00000089692	3.723721913	-0.383224044	0.266848339	-1.436111785	0.150970535	NA	LAG3
ENSG00000089693	569.6565452	-0.075321553	0.049533349	-1.520623063	0.128354456	0.435308816	MLF2
ENSG00000089723	7.951654233	-0.212159031	0.229921002	-0.922747504	0.356138804	0.677209447	OTUB2
ENSG00000089737	820.7477507	0.033247682	0.072965658	0.455662061	0.648633008	0.86029353	DDX24
ENSG00000089775	178.031457	0.267714717	0.092578473	2.891759897	0.003830906	0.074309119	ZBTB25
ENSG00000089818	157.2111895	-0.059841894	0.083777231	-0.714297825	0.475043037	0.762533705	NECAP1
ENSG00000089820	0	NA	NA	NA	NA	NA	ARHGAP4
ENSG00000089847	11.65620605	-0.024107866	0.213392685	-0.112974193	0.910051016	0.968364655	ANKRD24
ENSG00000089876	149.4409341	0.082409109	0.069756709	1.18137897	0.237452209	0.569149404	DHX32
ENSG00000089902	184.8353952	0.32704835	0.113101056	2.891647181	0.00383228	0.074309119	RCOR1
ENSG00000089916	231.166486	0.032495727	0.067871788	0.478781065	0.632094388	0.85407307	GPATCH2L
ENSG00000090006	2140.59495	-0.252483935	0.175221873	-1.440938454	0.149602071	0.464046017	LTBP4
ENSG00000090013	345.7382664	-0.125668185	0.150497831	-0.835016586	0.40370837	0.715437877	BLVRB
ENSG00000090020	148.1284058	0.270989852	0.119268015	2.272108337	0.023079968	0.19109764	SLC9A1
ENSG00000090054	271.8057357	0.085939733	0.066005216	1.302014267	0.192911508	0.519688729	SPTLC1
ENSG00000090060	669.5259365	0.025633903	0.054865152	0.467216483	0.640345002	0.856368639	PAPOLA
ENSG00000090061	171.8289355	0.090030047	0.084322015	1.067693264	0.285658898	0.617275522	CCNK
ENSG00000090097	140.9121119	-0.159762764	0.09754198	-1.637887232	0.10144522	0.393225556	PCBP4
ENSG00000090104	30.9332217	-0.631546786	0.26716066	-2.363921346	0.018082651	0.168582089	RGS1
ENSG00000090238	381.9275859	-0.265649897	0.101622758	-2.614078792	0.00894684	0.117382817	YPEL3
ENSG00000090263	99.15469607	0.211907241	0.110601648	1.915950116	0.055371446	0.29213803	MRPS33
ENSG00000090266	282.4189597	-0.076677807	0.063577392	-1.206054618	0.227796432	0.560546012	NDUFB2
ENSG00000090273	329.768206	0.021352187	0.086190741	0.247731797	0.804341928	0.928022193	NUDC
ENSG00000090316	301.2299715	-0.114482988	0.067347201	-1.69989228	0.089151189	0.370449464	MAEA
ENSG00000090339	173.6851728	-0.257480363	0.217791829	-1.182231509	0.237113853	0.56887784	ICAM1
ENSG00000090372	412.8358682	0.059993809	0.0791306	0.758161936	0.448354045	0.744358491	STRN4
ENSG00000090376	338.5172589	0.272891397	0.172886816	1.578439605	0.114464653	0.414047988	IRAK3
ENSG00000090382	565.2506003	-0.096861198	0.271498053	-0.356765718	0.721267203	0.895433759	LYZ
ENSG00000090402	0	NA	NA	NA	NA	NA	SI
ENSG00000090432	148.9376982	0.083600451	0.088249656	0.947317578	0.343476976	0.666202423	MUL1
ENSG00000090447	54.086122	-0.25284592	0.137330782	-1.841145278	0.065600272	0.31647969	TFAP4
ENSG00000090470	145.6609526	0.049605911	0.090423625	0.548594587	0.583283701	0.827830913	PDCD7
ENSG00000090487	349.2487098	0.008505035	0.095517552	0.089041591	0.929048856	0.975125845	SPG21
ENSG00000090512	0	NA	NA	NA	NA	NA	FETUB
ENSG00000090520	198.8121726	0.036078685	0.10337745	0.348999562	0.727089639	0.898249882	DNAJB11
ENSG00000090530	69.05136409	0.55835952	0.213976415	2.609444219	0.009068943	0.118324804	LEPREL1
ENSG00000090534	6.939277642	-0.049688792	0.239190969	-0.207736907	0.835434398	0.939130649	THPO
ENSG00000090539	124.2510747	-0.19222778	0.133861967	-1.436014907	0.1509981	0.465153509	CHRD
ENSG00000090554	11.14641566	-0.257301209	0.217386589	-1.183611236	0.236566991	0.568328605	FLT3LG
ENSG00000090565	247.4627608	-0.183033831	0.085699961	-2.135751626	0.032699664	0.228468215	RAB11FIP3
ENSG00000090581	373.8339568	-0.115486072	0.069868692	-1.65290158	0.098350896	0.388667275	GNPTG
ENSG00000090612	68.24514109	0.188360896	0.125526448	1.500567398	0.133467489	0.441517292	ZNF268
ENSG00000090615	520.6914711	0.000155829	0.09736791	0.001600415	0.998723054	0.999530786	GOLGA3
ENSG00000090621	749.7226836	0.178104552	0.117497228	1.515819177	0.129565082	0.436760745	PABPC4
ENSG00000090659	235.8532721	-0.249632801	0.241710379	-1.032776508	0.3017085	0.632115761	CD209
ENSG00000090661	82.3542015	-0.102820121	0.181181847	-0.567496811	0.570376692	0.819675627	CERS4
ENSG00000090674	189.9577561	0.009002123	0.120373324	0.074785037	0.940385748	0.979757428	MCOLN1
ENSG00000090686	335.84944	0.048281596	0.064662141	0.746674877	0.455259838	0.749267075	USP48
ENSG00000090776	539.0844103	0.169746279	0.141525156	1.199407119	0.230369681	0.562583359	EFNB1
ENSG00000090857	314.0597318	0.111936192	0.161692892	0.692276516	0.488763695	0.77235331	PDPR
ENSG00000090861	613.8441893	0.037944217	0.059261877	0.640280381	0.521990333	0.793631721	AARS
ENSG00000090863	935.3965619	0.06153093	0.066219372	0.929198332	0.352786312	0.673888195	GLG1
ENSG00000090889	2.494526038	0.041569736	0.271462288	0.153132637	0.878293679	NA	KIF4A
ENSG00000090905	786.1648349	-0.002343204	0.068525623	-0.034194573	0.972721994	0.991312224	TNRC6A
ENSG00000090920	67.76159596	-0.119335386	0.265647564	-0.449224469	0.653269738	0.86289652	FCGBP
ENSG00000090924	278.8286815	-0.016190993	0.123043198	-0.131587876	0.895310276	0.96251483	PLEKHG2
ENSG00000090932	0	NA	NA	NA	NA	NA	DLL3
ENSG00000090971	13.89885019	-0.010539575	0.205197254	-0.051363139	0.959036156	0.988670112	NAT14
ENSG00000090975	141.9797377	0.028538539	0.107375704	0.265782092	0.790407036	0.922096381	PITPNM2
ENSG00000090989	320.7119763	0.002536426	0.065094963	0.038965009	0.968918286	0.990963042	EXOC1
ENSG00000091009	162.5495081	0.14048344	0.079450131	1.768196454	0.077028067	0.344563275	RBM27
ENSG00000091010	0.404638079	0.078373093	0.180472616	0.434265847	0.664095402	NA	POU4F3
ENSG00000091039	465.6027187	0.281394963	0.089119096	3.157515893	0.001591196	0.042469323	OSBPL8
ENSG00000091073	61.33160374	-0.173339808	0.116217533	-1.491511687	0.135827205	0.444228716	DTX2
ENSG00000091106	18.42079308	0.045525109	0.245718141	0.185273699	0.853014366	0.94569405	NLRC4
ENSG00000091127	60.74222582	-0.228051251	0.112602613	-2.025274956	0.042839139	0.259976083	PUS7
ENSG00000091128	2.714570842	-0.191598513	0.271219703	-0.706432868	0.479918987	NA	LAMB4
ENSG00000091129	156.7181679	0.684907912	0.257124662	2.663719251	0.007728203	0.109266511	NRCAM
ENSG00000091136	1686.040137	0.205769725	0.173988067	1.182665732	0.23694165	0.568704368	LAMB1
ENSG00000091137	8.116989069	-0.189170973	0.235793096	-0.802275282	0.422393738	0.726202492	SLC26A4
ENSG00000091138	0.209069823	0.050907268	0.141798346	0.359011716	0.719586325	NA	SLC26A3
ENSG00000091140	650.5029739	0.328935745	0.112206663	2.931517053	0.003373108	0.068734659	DLD
ENSG00000091157	135.658111	-0.042269545	0.084645608	-0.499370799	0.617518187	0.84666172	WDR7
ENSG00000091164	264.414249	0.031363965	0.081862582	0.383129441	0.701623791	0.887623698	TXNL1
ENSG00000091181	0.831898257	0.238566886	0.240535316	0.991816463	0.321287065	NA	IL5RA
ENSG00000091262	163.0480519	0.241998851	0.189098171	1.279752465	0.200632206	0.52682795	ABCC6
ENSG00000091317	284.2278915	-0.111510295	0.108676301	-1.026077382	0.30485511	0.634097366	CMTM6
ENSG00000091409	714.6145142	-0.070603516	0.128101569	-0.551152624	0.581529053	0.826638593	ITGA6
ENSG00000091428	75.73291117	0.023970667	0.206468882	0.116098206	0.90757471	0.96706619	RAPGEF4
ENSG00000091436	1410.000571	0.164770997	0.141402533	1.165261994	0.243912958	0.576868718	MLTK
ENSG00000091482	0	NA	NA	NA	NA	NA	SMPX
ENSG00000091483	266.8895342	0.172367722	0.114607572	1.503981976	0.132586008	0.440078209	FH
ENSG00000091490	101.1441538	0.046054145	0.166109825	0.277251181	0.781587242	0.918831394	SEL1L3
ENSG00000091513	693.6301296	0.536387075	0.269261727	1.992065788	0.04636384	0.270826125	TF
ENSG00000091527	1107.541396	0.058029896	0.064587569	0.898468508	0.368935827	0.688612078	CDV3
ENSG00000091536	8.026383214	0.246029453	0.236319084	1.041090074	0.297833746	0.628155089	MYO15A
ENSG00000091542	381.4526733	-0.028140481	0.071622379	-0.392900677	0.694392842	0.885117587	ALKBH5
ENSG00000091583	0	NA	NA	NA	NA	NA	APOH
ENSG00000091592	683.3604774	-0.129983579	0.100084729	-1.298735384	0.194034756	0.52003028	NLRP1
ENSG00000091622	40.52569986	-0.473229537	0.234963048	-2.01405941	0.044003296	0.263284779	PITPNM3
ENSG00000091640	174.4257336	-0.156182264	0.091587725	-1.705275056	0.088143138	0.367920137	SPAG7
ENSG00000091651	9.051383354	0.049280031	0.226921295	0.217167944	0.828077466	0.936227714	ORC6
ENSG00000091656	151.5112572	0.262484611	0.155068069	1.692705747	0.090511491	0.372688547	ZFHX4
ENSG00000091664	0	NA	NA	NA	NA	NA	SLC17A6
ENSG00000091704	0.27617066	0.122408928	0.162895665	0.751456016	0.452378262	NA	CPA1
ENSG00000091732	74.22693172	-0.03358574	0.102599961	-0.327346521	0.74340581	0.904068604	ZC3HC1
ENSG00000091831	134.6906606	0.645885238	0.22735822	2.840826424	0.00449968	0.080064888	ESR1
ENSG00000091844	34.28661742	0.545335688	0.245888815	2.217814126	0.026567509	0.206531654	RGS17
ENSG00000091879	111.7286151	-0.33511432	0.251453065	-1.332711215	0.182626591	0.507536374	ANGPT2
ENSG00000091947	70.94479434	0.045400914	0.115635003	0.392622585	0.694598256	0.885117587	TMEM101
ENSG00000091972	78.2541106	-0.277887349	0.182357431	-1.523860849	0.127543475	0.433905168	CD200
ENSG00000091986	3884.839724	0.32596285	0.169093507	1.92770766	0.053891499	0.288013773	CCDC80
ENSG00000092009	29.52101612	-0.13214425	0.25996357	-0.508318339	0.611230111	0.843767502	CMA1
ENSG00000092010	426.4003477	-0.068006778	0.071180974	-0.95540667	0.339372082	0.662449087	PSME1
ENSG00000092020	140.3060078	0.086205293	0.091372763	0.943446276	0.345452683	0.667360418	PPP2R3C
ENSG00000092036	95.174338	0.159194328	0.131392855	1.211590451	0.225669192	0.558611567	HAUS4
ENSG00000092051	5.720911646	-0.329065783	0.271076738	-1.213921143	0.224777838	0.557677894	JPH4
ENSG00000092054	0.054274642	-0.03341823	0.063969766	-0.522406638	0.601387235	NA	MYH7
ENSG00000092067	0.561286259	0.024459743	0.204543874	0.11958189	0.904814367	NA	CEBPE
ENSG00000092068	151.0048399	-0.470716052	0.191835884	-2.453743488	0.014137779	0.147015621	SLC7A8
ENSG00000092094	171.6963715	-0.231528061	0.091550429	-2.528967519	0.011439861	0.134009805	OSGEP
ENSG00000092096	71.16416793	0.084384876	0.168056961	0.50212068	0.615582634	0.845780519	SLC22A17
ENSG00000092098	129.0315676	-0.112264203	0.083946466	-1.337330897	0.18111465	0.506436445	RNF31
ENSG00000092108	271.5787172	-0.049086596	0.077622554	-0.632375429	0.527141585	0.796210748	SCFD1
ENSG00000092140	94.26270452	0.013888355	0.104608787	0.132764704	0.894379469	0.962166548	G2E3
ENSG00000092148	831.2795423	0.181899068	0.076706561	2.371362575	0.017722636	0.166880361	HECTD1
ENSG00000092199	983.0280028	0.083733925	0.063880403	1.310792059	0.189928026	0.517268384	HNRNPC
ENSG00000092200	5.618042684	-0.032658234	0.256938686	-0.127105167	0.898857162	0.963936319	RPGRIP1
ENSG00000092201	486.0720216	0.121493035	0.048954687	2.481744711	0.01307409	0.141691496	SUPT16H
ENSG00000092203	427.8256137	0.06390882	0.047553337	1.343939778	0.178967862	0.503614636	TOX4
ENSG00000092208	37.68639321	0.120130006	0.155354364	0.773264442	0.439365895	0.738716473	GEMIN2
ENSG00000092295	9.632482913	0.081335303	0.26170526	0.310789714	0.75596049	0.908781612	TGM1
ENSG00000092330	269.2819834	-0.143135372	0.062285844	-2.298040184	0.021559502	0.183877157	TINF2
ENSG00000092345	0.056962577	0.056653843	0.066229372	0.855418698	0.392319396	NA	DAZL
ENSG00000092377	7.880652655	0.106409662	0.181134236	0.587463003	0.556892791	0.812391456	TBL1Y
ENSG00000092421	186.1324128	-0.094610131	0.130292594	-0.726135913	0.467755455	0.756905284	SEMA6A
ENSG00000092439	280.3721406	0.131287465	0.074075245	1.772352754	0.076336019	0.34296621	TRPM7
ENSG00000092445	550.9203017	0.340044902	0.182768052	1.86052703	0.062810998	0.310405873	TYRO3
ENSG00000092470	23.38135288	0.105835846	0.18960013	0.558205553	0.576704029	0.82384609	WDR76
ENSG00000092529	20.74142286	0.041261266	0.171495254	0.240597131	0.809867374	0.929699897	CAPN3
ENSG00000092531	365.8520315	-0.039480995	0.070711977	-0.558335333	0.576615422	0.82384609	SNAP23
ENSG00000092607	230.7139343	0.322818258	0.168301236	1.918097963	0.055098591	0.291036871	TBX15
ENSG00000092621	406.6670808	-0.21437974	0.221932118	-0.965969875	0.334059256	0.658253414	PHGDH
ENSG00000092758	9.654042546	0.278386708	0.268136176	1.03822883	0.299163534	0.629668405	COL9A3
ENSG00000092820	219.9544858	-0.147651385	0.112739425	-1.309669484	0.190307671	0.517491871	EZR
ENSG00000092841	3940.167553	0.065921307	0.096521165	0.682972559	0.494624183	0.776287456	MYL6
ENSG00000092847	263.3213395	0.101513584	0.066760055	1.520573696	0.128366852	0.435308816	AGO1
ENSG00000092850	0.708055184	0.097640535	0.227325389	0.429518831	0.667545693	NA	TEKT2
ENSG00000092853	8.832049495	-0.11231538	0.23870031	-0.47052884	0.637977235	0.855580898	CLSPN
ENSG00000092871	124.270333	-0.214055263	0.099658474	-2.147888226	0.031722636	0.225017467	RFFL
ENSG00000092929	84.72932828	-0.321081178	0.149702101	-2.144800755	0.031968781	0.225587893	UNC13D
ENSG00000092931	378.7936887	-0.073742565	0.0592074	-1.245495753	0.212949576	0.542822027	MFSD11
ENSG00000092964	870.8799194	0.019868713	0.132573022	0.149869955	0.880867216	0.956866632	DPYSL2
ENSG00000092969	30.34336727	0.090456848	0.243699671	0.371181661	0.710502232	0.892324072	TGFB2
ENSG00000092978	57.78021712	0.079536848	0.114265163	0.696072591	0.486383371	0.770749968	GPATCH2
ENSG00000093000	208.7665725	-0.040823973	0.093997529	-0.434309002	0.664064068	0.868098339	NUP50
ENSG00000093009	1.810523835	-0.11591407	0.241686728	-0.479604612	0.631508566	NA	CDC45
ENSG00000093010	340.8879272	-0.183834814	0.07976316	-2.304758413	0.021180107	0.182701915	COMT
ENSG00000093072	212.9557544	-0.330011988	0.237473465	-1.389679423	0.164626246	0.485706913	CECR1
ENSG00000093134	1.988710678	0.016152003	0.22292424	0.072455124	0.942239717	NA	VNN3
ENSG00000093144	666.9534677	0.452465188	0.180658763	2.504529429	0.01226144	0.138346696	ECHDC1
ENSG00000093167	235.5593102	0.048980889	0.065096657	0.752433249	0.451790558	0.746694157	LRRFIP2
[truncated: 20,811 more rows]
