# Supplementary material for: Gene Expression Signature in Adipose Tissue of Acromegaly Patients
Source: PLoS One. 2015 Jun 18;10(6):e0129359. doi: 10.1371/journal.pone.0129359 (PMC4472931; doi:10.1371/journal.pone.0129359)
Supplement: S2 Table — Patients were grouped into under-60 and 60 and over as the age and genes were first analyzed with age group as a covariate then after that adjustment, the disease state was taken into account. Three log2 fold changes and p-values are presented. The age adjusted effect of Acromegaly (AcrovsControl), the effects if acromegaly in only the under 60 group (AcrovsCon_0.60) and the effects of acromegaly in only the above 60 group (AcrovsCon_60.100). (XLS) [file pone.0129359.s006.xls]

## Sheet: Annotated_Results_GRCh37.74_Acr
Supplementary Table 2. DESeq2 analysis results
	Row.names	baseMean	log2FoldChange_AcrovsControl	lfcSE_AcrovsControl	stat_AcrovsControl	pvalue_AcrovsControl	padj_AcrovsControl	log2FC_AcrovsCon_0.60	lfcSE_AcrovsCon_0.60	pavlue_AcrovsCon_0.60	padj_AcrovsCon_0.60	log2FC_AcrovsCon_60.100	lfcSE_AcrovsCon_60.100	pvalue_AcrovsCon_60.100	padj_AcrovsCon_60.100	log2FC_OldvsYoung_Con	lfcSE_OldvsYoung_Con	pvalue_OldvsYoung_Con	padj_OldvsYoung_Con	log2FC_OldvsYoung_Acro	lfcSE_OldvsYoung_Acro	pvalue_OldvsYoung_Acro	padj_OldvsYoung_Acro	external_gene_id
1	ENSG00000000003	271.985	0.125766	0.123211	1.02073	0.307381	0.659315	0.176569	0.156419	0.258972	0.672288	0.0289056	0.215127	0.893114	0.999819	0.13478	0.156441	0.388941	0.999989	-0.0128839	0.215111	0.95224	0.999943	TSPAN6
2	ENSG00000000005	296.272	-0.430171	0.541531	-0.79436	0.426986	0.751368	-0.777332	0.657629	0.237197	0.649706	0.173077	0.908034	0.848834	0.999819	-0.358331	0.657204	0.585591	0.999989	0.592077	0.908341	0.514516	0.999943	TNMD
3	ENSG00000000419	139.453	0.16373	0.0953346	1.71743	0.085901	0.388635	0.106148	0.120675	0.379067	0.760736	0.270828	0.164399	0.0994791	NA	-0.0680523	0.121964	0.576865	0.999989	0.0966275	0.163445	0.55439	0.999943	DPM1
4	ENSG00000000457	112.04	0.0898477	0.112561	0.798214	0.424746	0.749049	0.160789	0.142498	0.259169	0.672391	-0.0434844	0.195222	0.823735	NA	0.136358	0.142448	0.338441	0.999989	-0.0679154	0.195259	0.727973	0.999943	SCYL3
5	ENSG00000000460	53.0601	0.0851019	0.131759	0.64589	0.518351	0.806537	0.0630033	0.168801	0.70897	0.918389	0.126247	0.231483	0.585489	NA	-0.0609817	0.170416	0.720462	0.999989	0.00226256	0.230297	0.992161	0.999943	C1orf112
6	ENSG00000000938	125.055	-0.768275	0.378675	-2.02885	0.0424736	0.288259	-1.07788	0.463862	0.0201417	0.249714	-0.22238	0.640735	0.728539	NA	-0.58383	0.462108	0.206443	0.999989	0.271666	0.642001	0.672183	0.999943	FGR
7	ENSG00000000971	1178.96	-0.364211	0.261302	-1.39383	0.163368	0.511709	-0.484891	0.326638	0.137679	0.539776	-0.142046	0.451155	0.752876	0.999819	-0.0950962	0.326457	0.770824	0.999989	0.247749	0.451286	0.583016	0.999943	CFH
8	ENSG00000001036	285.121	0.0441674	0.0932727	0.47353	0.635835	0.863001	0.0554169	0.119606	0.64313	0.891946	0.0229732	0.165143	0.889362	0.999819	-0.0334993	0.119848	0.779849	0.999989	-0.065943	0.164968	0.689354	0.999943	FUCA2
9	ENSG00000001084	428.485	0.0542935	0.147114	0.369057	0.712085	0.897787	0.0273742	0.186936	0.883577	0.967967	0.105264	0.258164	0.683465	0.999819	-0.0919572	0.187091	0.623066	0.999989	-0.0140676	0.258051	0.956525	0.999943	GCLC
10	ENSG00000001167	119.572	-0.0117541	0.108093	-0.108741	0.913408	0.97203	-0.00149347	0.137792	0.991352	0.998489	-0.0324424	0.194078	0.867243	NA	-0.202115	0.13934	0.146914	0.999989	-0.233064	0.19297	0.227133	0.999943	NFYA
11	ENSG00000001460	58.1117	0.291827	0.165174	1.76679	0.0772641	0.371696	0.360005	0.210005	0.0864798	0.454639	0.162275	0.289376	0.574951	NA	0.050877	0.213235	0.811419	0.999989	-0.146854	0.287004	0.608877	0.999943	STPG1
12	ENSG00000001461	109.822	0.210788	0.123659	1.70459	0.0882709	0.393111	0.207069	0.158699	0.191964	0.606124	0.216813	0.218319	0.320661	NA	-0.0450018	0.160556	0.779258	0.999989	-0.0352579	0.216957	0.870903	0.999943	NIPAL3
13	ENSG00000001497	223.18	-0.0712968	0.100069	-0.712479	0.476169	0.782065	-0.066594	0.128482	0.60424	0.87487	-0.0801981	0.17739	0.651196	0.999819	-0.0303183	0.128119	0.812935	0.999989	-0.0439224	0.177652	0.804723	0.999943	LAS1L
14	ENSG00000001561	244.997	0.529069	0.105057	5.03603	4.75277e-07	0.000205349	0.694912	0.112267	6.02257e-10	1.66657e-06	0.192023	0.156532	0.219922	0.999819	0.0534724	0.115311	0.642848	0.999989	-0.449417	0.154302	0.00358466	0.999943	ENPP4
15	ENSG00000001617	225.365	-0.23582	0.248888	-0.947496	0.343386	0.691035	-0.513358	0.297352	0.0842694	0.449307	0.250487	0.407994	0.539251	0.999819	-0.0142802	0.295998	0.961521	0.999989	0.749564	0.408978	0.066836	0.999943	SEMA3F
16	ENSG00000001626	2.57605	-0.532365	0.562885	-0.945781	0.34426	NA	0.0274066	0.679914	0.967847	NA	-1.93455	1.20099	0.107224	NA	0.583037	0.635922	0.359228	0.999989	-1.37892	1.22485	0.260258	0.999943	CFTR
17	ENSG00000001629	351.269	0.143866	0.091821	1.5668	0.11716	0.443766	0.206868	0.114591	0.0710307	0.419398	0.021492	0.158476	0.892124	0.999819	0.021975	0.115131	0.848628	0.999989	-0.163401	0.158083	0.301304	0.999943	ANKIB1
18	ENSG00000001630	12.0363	0.155421	0.314188	0.494676	0.620829	0.856714	0.212129	0.406697	0.601956	0.873715	0.0573734	0.545541	0.916243	NA	0.244434	0.404907	0.546057	0.999989	0.0896782	0.546872	0.869744	0.999943	CYP51A1
19	ENSG00000001631	235.879	0.11607	0.0755133	1.53707	0.124275	0.455544	0.14802	0.0967402	0.125998	0.524572	0.0557724	0.13188	0.672367	0.999819	0.101187	0.0968477	0.296111	0.999989	0.00894009	0.131801	0.945921	0.999943	KRIT1
20	ENSG00000002016	79.9614	0.241643	0.110097	2.19482	0.0281765	0.23609	0.211523	0.141512	0.134985	0.535912	0.295652	0.192433	0.124443	NA	-0.0375829	0.144378	0.794626	0.999989	0.046546	0.190292	0.806764	0.999943	RAD52
21	ENSG00000002330	178.059	0.041597	0.0897625	0.463412	0.643069	0.866999	0.119846	0.111121	0.280803	0.689108	-0.106419	0.152247	0.484559	0.999819	0.155364	0.110647	0.160275	0.999989	-0.0709001	0.152592	0.642189	0.999943	BAD
22	ENSG00000002549	513.909	0.010755	0.141244	0.0761447	0.939304	0.979793	-0.0271085	0.179135	0.879716	0.967356	0.0821247	0.247396	0.739922	0.999819	-0.105548	0.179204	0.555873	0.999989	0.00368509	0.247346	0.988113	0.999943	LAP3
23	ENSG00000002586	1296.66	-0.100406	0.0945626	-1.06179	0.288331	0.642357	-0.0684977	0.120136	0.568563	0.858398	-0.162078	0.166306	0.32977	0.999819	-0.117394	0.120147	0.328528	0.999989	-0.210974	0.166298	0.204565	0.999943	CD99
24	ENSG00000002587	13.6029	-0.599771	0.298896	-2.00662	0.0447901	0.296909	-0.596485	0.384209	0.120542	0.5163	-0.608085	0.51794	0.240376	NA	0.193671	0.358782	0.589334	0.999989	0.18207	0.535867	0.734032	0.999943	HS3ST1
25	ENSG00000002726	1.28195	-0.193619	0.778186	-0.248808	0.80351	NA	0.16837	0.928382	0.856086	NA	-1.35674	1.77851	0.445551	NA	-0.271436	0.975124	0.780736	NA	-1.79655	1.75332	0.305526	0.999943	AOC1
26	ENSG00000002745	0.567723	-17.9521	262.398	-0.0684156	0.945455	NA	-17.4262	265.732	0.947714	NA	-16.4651	273.154	0.951934	NA	0.142146	1.30564	0.913305	NA	1.1032	381.084	0.99769	0.999943	WNT16
27	ENSG00000002746	4.13963	0.394939	0.439328	0.898961	0.368673	0.710022	0.343646	0.585566	0.557297	0.854139	0.469801	0.72474	0.516834	NA	0.410798	0.580148	0.478888	0.999989	0.536954	0.729084	0.46144	0.999943	HECW1
28	ENSG00000002822	97.1137	0.0231715	0.10916	0.21227	0.831896	0.944387	0.0628539	0.139003	0.651143	0.89457	-0.0534175	0.192857	0.781796	NA	-0.0121774	0.139508	0.930442	0.999989	-0.128449	0.192493	0.504586	0.999943	MAD1L1
29	ENSG00000002834	1533.3	-0.103445	0.0610968	-1.69314	0.0904286	0.397227	-0.0999975	0.0787827	0.20434	0.622085	-0.109776	0.108811	0.313036	0.999819	-0.0279145	0.0786472	0.72264	0.999989	-0.0376933	0.108909	0.729268	0.999943	LASP1
30	ENSG00000002919	125.398	0.143715	0.0945659	1.51973	0.128578	0.463311	0.0978763	0.120584	0.416972	0.780544	0.228594	0.163332	0.161644	NA	-0.0153477	0.121422	0.899415	0.999989	0.11537	0.16271	0.478293	0.999943	SNX11
31	ENSG00000002933	138.453	-0.648363	0.274438	-2.36251	0.0181518	0.190533	-0.462506	0.338238	0.1715	0.578409	-1.02984	0.471217	0.0288536	NA	0.0444242	0.33646	0.894957	0.999989	-0.522905	0.472488	0.268421	0.999943	TMEM176A
32	ENSG00000003056	542.911	-0.185171	0.118564	-1.56178	0.118339	0.44582	-0.0849113	0.144723	0.557394	0.854149	-0.382537	0.20022	0.0560587	0.999819	0.113908	0.144283	0.429836	0.999989	-0.183718	0.200537	0.3596	0.999943	M6PR
33	ENSG00000003096	18.6171	-0.158842	0.28386	-0.559579	0.575766	0.835523	0.0793292	0.350394	0.82089	0.952667	-0.626602	0.486335	0.197601	NA	0.41581	0.342668	0.224958	0.999989	-0.290121	0.491809	0.555254	0.999943	KLHL13
34	ENSG00000003137	362.286	-0.272098	0.207621	-1.31055	0.190009	0.545213	0.0392075	0.226884	0.862802	0.963293	-0.93639	0.313793	0.00284416	0.999819	0.610789	0.225872	0.00684815	0.999989	-0.364809	0.314523	0.246097	0.999943	CYP26B1
35	ENSG00000003147	149.926	0.159747	0.224315	0.712157	0.476367	0.782065	0.293749	0.279444	0.293172	0.698643	-0.106763	0.386894	0.782588	NA	0.0825557	0.280034	0.768142	0.999989	-0.317956	0.386467	0.410665	0.999943	ICA1
36	ENSG00000003249	14.5043	-0.268034	0.47229	-0.567521	0.570361	0.831985	0.0236085	0.584233	0.967767	0.990606	-0.902038	0.832603	0.278633	NA	0.127892	0.581955	0.826056	0.999989	-0.797754	0.834196	0.338913	0.999943	DBNDD1
37	ENSG00000003393	167.82	-0.0362409	0.0734336	-0.493519	0.621646	0.856977	-0.0772973	0.0934784	0.408294	0.77673	0.0395761	0.127517	0.756288	0.999819	-0.0529655	0.0929967	0.568989	0.999989	0.0639079	0.127869	0.617222	0.999943	ALS2
38	ENSG00000003400	182.884	-0.0375306	0.160638	-0.233635	0.815268	0.938074	-0.168449	0.197685	0.394154	0.767884	0.201744	0.271433	0.457327	0.999819	-0.123305	0.197334	0.532068	0.999989	0.246889	0.271689	0.363498	0.999943	CASP10
39	ENSG00000003402	2063.34	-0.0840032	0.0968971	-0.866932	0.385979	0.722698	-0.0807266	0.123918	0.514754	0.836296	-0.0902508	0.171196	0.59807	0.999819	-0.0315225	0.123866	0.799119	0.999989	-0.0410467	0.171233	0.810553	0.999943	CFLAR
40	ENSG00000003436	284.104	-0.139918	0.166346	-0.841127	0.400277	0.732429	-0.251034	0.206934	0.225087	0.641972	0.0634762	0.284194	0.823259	0.999819	0.0271577	0.206093	0.895163	0.999989	0.341668	0.284805	0.230273	0.999943	TFPI
41	ENSG00000003509	104.831	0.202112	0.0905351	2.23242	0.0255872	0.22599	0.266719	0.114802	0.0201639	0.249765	0.0848907	0.154722	0.583234	NA	0.165665	0.115687	0.152143	0.999989	-0.0161633	0.154061	0.916443	0.999943	NDUFAF7
42	ENSG00000003756	1079.16	0.0103849	0.0673043	0.154299	0.877374	0.958743	-0.0329215	0.0844692	0.696725	0.913975	0.0916875	0.116455	0.431093	0.999819	-0.0785837	0.0844859	0.352299	0.999989	0.0460252	0.116443	0.692651	0.999943	RBM5
43	ENSG00000003987	10.8238	-0.31789	0.275826	-1.1525	0.249115	0.610373	-0.327749	0.348633	0.347167	0.737396	-0.302634	0.495292	0.541186	NA	-0.162458	0.340785	0.633563	0.999989	-0.137343	0.500724	0.783863	0.999943	MTMR7
44	ENSG00000003989	288.832	-0.0792854	0.201191	-0.394081	0.693521	0.890038	-0.144698	0.253849	0.568667	0.858398	0.0433227	0.350625	0.901665	0.999819	-0.152758	0.253788	0.547233	0.999989	0.0352631	0.350669	0.9199	0.999943	SLC7A2
45	ENSG00000004059	351.791	0.0950064	0.0770586	1.23291	0.217609	0.575229	0.145374	0.0969485	0.133744	0.535149	-0.00096315	0.133446	0.994241	0.999819	0.0704406	0.0971287	0.468311	0.999989	-0.0758967	0.133315	0.569151	0.999943	ARF5
46	ENSG00000004139	14.8988	-0.23925	0.232678	-1.02824	0.303835	0.655661	-0.115218	0.296234	0.697319	0.913975	-0.466229	0.40363	0.248053	NA	0.288609	0.281953	0.30602	0.999989	-0.0624017	0.413732	0.880113	0.999943	SARM1
47	ENSG00000004142	25.0688	0.248412	0.183318	1.35509	0.175389	0.528537	0.164497	0.230718	0.475858	0.814685	0.412858	0.322044	0.199845	NA	-0.292436	0.241897	0.226691	0.999989	-0.0440753	0.313733	0.888275	0.999943	POLDIP2
48	ENSG00000004399	2012.3	-0.0146108	0.0746035	-0.195846	0.844731	0.947683	-0.00642236	0.0958176	0.94656	0.984591	-0.0302937	0.132212	0.818769	0.999819	0.0497867	0.0957454	0.60307	0.999989	0.0259153	0.132265	0.844661	0.999943	PLXND1
49	ENSG00000004455	501.034	0.205631	0.11024	1.8653	0.0621395	0.340254	0.1998	0.141029	0.156561	0.55984	0.216893	0.194076	0.263751	0.999819	0.0580996	0.141248	0.680831	0.999989	0.0751928	0.193916	0.698194	0.999943	AK2
50	ENSG00000004468	40.718	0.22301	0.468565	0.475943	0.634115	0.862182	0.615825	0.567613	0.277949	0.688207	-0.666014	0.798706	0.404357	NA	-0.0287648	0.571162	0.959834	0.999989	-1.3106	0.796172	0.0997367	0.999943	CD38
51	ENSG00000004478	187.535	-0.0409117	0.119197	-0.343227	0.731428	0.905671	-0.021829	0.152636	0.88628	0.968454	-0.076314	0.209888	0.716161	0.999819	0.0605178	0.152033	0.690589	0.999989	0.00603283	0.210325	0.977117	0.999943	FKBP4
52	ENSG00000004487	272.007	0.10542	0.0764724	1.37853	0.168039	0.518248	0.12439	0.0982711	0.205589	0.623253	0.0700091	0.135344	0.604968	0.999819	-0.00433192	0.0988058	0.96503	0.999989	-0.0587133	0.134954	0.663517	0.999943	KDM1A
53	ENSG00000004534	752.347	-0.157663	0.102114	-1.54399	0.12259	0.452967	-0.0675287	0.124313	0.586982	0.866476	-0.334375	0.171922	0.0517844	0.999819	0.101371	0.12399	0.413599	0.999989	-0.165475	0.172155	0.336453	0.999943	RBM6
54	ENSG00000004660	74.1313	-0.358301	0.247401	-1.44826	0.147544	0.491078	-0.478171	0.311658	0.12496	0.523608	-0.139929	0.426332	0.742748	NA	0.00951303	0.307985	0.975359	0.999989	0.347755	0.428993	0.417578	0.999943	CAMKK1
55	ENSG00000004700	352.443	0.0870905	0.0619592	1.40561	0.15984	0.506604	0.0810515	0.0800882	0.311525	0.7135	0.0982926	0.110014	0.371615	0.999819	-0.0282916	0.0805038	0.725264	0.999989	-0.0110504	0.109711	0.91977	0.999943	RECQL
56	ENSG00000004766	116.445	-0.0388129	0.110225	-0.352126	0.724744	0.903663	0.0469278	0.136161	0.730358	0.924865	-0.208924	0.191156	0.274414	NA	-0.0101381	0.136412	0.940756	0.999989	-0.26599	0.190977	0.163684	0.999943	CCDC132
57	ENSG00000004776	3411.59	0.25047	0.121792	2.05654	0.0397308	0.278638	0.335305	0.150766	0.026148	0.279154	0.0839713	0.208339	0.68691	0.999819	0.0225424	0.150843	0.881204	0.999989	-0.228791	0.208283	0.272003	0.999943	HSPB6
58	ENSG00000004777	84.1959	-0.353479	0.141051	-2.50604	0.0122091	0.159398	-0.218214	0.171158	0.202336	0.619227	-0.622352	0.239747	0.00943519	NA	0.159763	0.166951	0.338597	0.999989	-0.244375	0.242695	0.313972	0.999943	ARHGAP33
59	ENSG00000004779	194.192	0.155763	0.0954327	1.63218	0.102642	0.420164	0.24188	0.117365	0.0393115	0.33189	-0.0067366	0.160145	0.966446	0.999819	0.207139	0.117387	0.0776338	0.999989	-0.0414776	0.16013	0.795616	0.999943	NDUFAB1
60	ENSG00000004799	3122.01	-0.118978	0.288626	-0.412222	0.680176	0.882519	0.22873	0.33432	0.49387	0.825371	-0.877932	0.462212	0.05751	0.999819	0.0498436	0.334338	0.88149	0.999989	-1.05682	0.462199	0.0222248	0.999943	PDK4
61	ENSG00000004809	0.840378	-3.39054	1.77433	-1.91088	0.0560195	NA	-3.05593	1.88352	0.104706	NA	-16.0746	267.635	0.952107	NA	-1.06017	1.39389	0.446906	NA	-14.0788	267.638	0.958047	0.999943	SLC22A16
62	ENSG00000004838	6.7199	-0.393763	0.391845	-1.00489	0.314948	0.666868	-0.872076	0.489724	0.0749536	0.428537	0.378071	0.617054	0.540073	NA	-0.35404	0.457997	0.439511	0.999989	0.896106	0.640956	0.16209	0.999943	ZMYND10
63	ENSG00000004846	12.6793	-0.473169	0.510889	-0.926168	0.354359	0.699909	-0.133016	0.618287	0.829661	0.954276	-1.29976	0.932529	0.163377	NA	-0.367768	0.622067	0.554384	0.999989	-1.53451	0.930012	0.0989441	0.999943	ABCB5
64	ENSG00000004848	0	NA	NA	NA	NA	NA	NA	NA	NA	NA	NA	NA	NA	NA	NA	NA	NA	NA	NA	NA	NA	NA	ARX
65	ENSG00000004864	89.3908	-0.219456	0.106894	-2.05302	0.0400707	0.278962	-0.194952	0.136389	0.152896	0.556404	-0.266354	0.18889	0.15851	NA	0.00964521	0.133523	0.942414	0.999989	-0.0617564	0.190927	0.74635	0.999943	SLC25A13
66	ENSG00000004866	134.751	-0.206138	0.106002	-1.94465	0.0518167	0.318771	-0.182668	0.136032	0.179326	0.589067	-0.251243	0.186213	0.177264	NA	0.101945	0.133441	0.444886	0.999989	0.03337	0.188078	0.859173	0.999943	ST7
67	ENSG00000004897	377.388	0.148669	0.102215	1.45447	0.145816	0.488383	0.124177	0.13073	0.342176	0.735294	0.194418	0.179555	0.278908	0.999819	0.0258745	0.13092	0.84333	0.999989	0.0961154	0.179416	0.592158	0.999943	CDC27
68	ENSG00000004939	2.82969	1.45233	0.997143	1.45649	0.145257	NA	0.369193	1.18848	0.756072	NA	3.24365	1.67725	0.0531245	NA	-1.56972	1.33668	0.240259	0.999989	1.30475	1.56172	0.40346	0.999943	SLC4A1
69	ENSG00000004948	4.70083	-0.871061	0.620051	-1.40482	0.160074	0.506699	-0.386355	0.740084	0.601641	0.873715	-2.1764	1.21934	0.0742763	NA	0.270356	0.711901	0.704119	0.999989	-1.51969	1.236	0.218876	0.999943	CALCR
70	ENSG00000004961	75.8156	-0.00711926	0.111402	-0.0639063	0.949045	0.984506	-0.0158744	0.143266	0.911772	0.975056	0.00789639	0.195979	0.96786	NA	-0.00852593	0.142803	0.952391	0.999989	0.0152449	0.196317	0.938103	0.999943	HCCS
71	ENSG00000004975	174.44	-0.0166861	0.0888815	-0.187735	0.851085	0.950062	0.0283714	0.112529	0.800944	0.947231	-0.103374	0.156489	0.508881	0.999819	-0.0216127	0.11268	0.847894	0.999989	-0.153358	0.15638	0.326755	0.999943	DVL2
72	ENSG00000005001	0.305784	-0.715015	2.10405	-0.339829	0.733986	NA	-0.718717	2.17228	0.740752	NA	1.11622	385.831	0.997692	NA	-16.9438	268.903	0.949758	NA	-15.1089	276.696	0.956453	0.999943	PRSS22
73	ENSG00000005007	598.784	0.147622	0.0752217	1.96249	0.049706	0.312522	0.13227	0.0965698	0.170785	0.577986	0.176825	0.133086	0.183962	0.999819	-0.0520757	0.0969551	0.59119	0.999989	-0.00752167	0.132805	0.954834	0.999943	UPF1
74	ENSG00000005020	411.191	0.0786175	0.09804	0.801892	0.422615	0.747526	0.157324	0.120919	0.193236	0.607917	-0.0750441	0.16729	0.65373	0.999819	0.0492932	0.121131	0.684051	0.999989	-0.183074	0.167137	0.273361	0.999943	SKAP2
75	ENSG00000005022	514.714	0.276156	0.114792	2.40571	0.0161409	0.18192	0.346301	0.143548	0.0158459	0.221012	0.14045	0.197735	0.477522	0.999819	0.153977	0.143848	0.284432	0.999989	-0.0518739	0.197516	0.792835	0.999943	SLC25A5
76	ENSG00000005059	81.2126	-0.424886	0.20812	-2.04154	0.0411972	0.283535	-0.520577	0.262058	0.0469779	0.357922	-0.246867	0.362007	0.495277	NA	-0.196814	0.259298	0.447838	0.999989	0.0768964	0.363989	0.832684	0.999943	CCDC109B
77	ENSG00000005073	25.5293	0.167276	0.395035	0.423445	0.67197	0.878141	0.491449	0.485898	0.311813	0.713925	-0.500061	0.665357	0.452311	NA	0.757169	0.482765	0.116788	0.999989	-0.234341	0.667633	0.725587	0.999943	HOXA11
78	ENSG00000005075	53.8767	-0.294554	0.126454	-2.32935	0.0198407	0.199888	-0.150633	0.153244	0.325625	0.722706	-0.58393	0.219184	0.00771915	NA	0.136382	0.147699	0.35581	0.999989	-0.296915	0.222958	0.182956	0.999943	POLR2J
79	ENSG00000005100	122.109	0.0413165	0.104224	0.396421	0.691795	0.889662	0.0724426	0.132971	0.585891	0.866432	-0.0191806	0.184563	0.917229	NA	-0.0400036	0.133719	0.764817	0.999989	-0.131627	0.184022	0.474437	0.999943	DHX33
80	ENSG00000005102	322.338	-0.24017	0.218798	-1.09768	0.272344	0.628994	-0.342337	0.274427	0.212228	0.628508	-0.0513804	0.378516	0.892026	0.999819	-0.0736702	0.273876	0.787936	0.999989	0.217287	0.378915	0.566344	0.999943	MEOX1
81	ENSG00000005108	68.7721	-0.527237	0.203623	-2.58928	0.00961757	0.141339	-0.592627	0.257234	0.0212315	0.254434	-0.403014	0.357048	0.259008	NA	-0.202793	0.253282	0.423326	0.999989	-0.013181	0.359863	0.970782	0.999943	THSD7A
82	ENSG00000005156	66.4276	-0.059169	0.120146	-0.492475	0.622384	0.857165	0.0350094	0.149921	0.815358	0.951226	-0.240035	0.208105	0.248733	NA	0.112562	0.148424	0.448223	0.999989	-0.162482	0.209175	0.43729	0.999943	LIG3
83	ENSG00000005175	72.9107	-0.0377786	0.147076	-0.256865	0.797283	0.932592	-0.0169917	0.18919	0.928436	0.979164	-0.0775209	0.258169	0.76397	NA	0.11035	0.187499	0.556172	0.999989	0.0498209	0.259399	0.847693	0.999943	RPAP3
84	ENSG00000005187	25.9477	0.0218291	0.200813	0.108703	0.913438	0.97203	-0.0510885	0.255506	0.841519	0.956718	0.162139	0.352263	0.645317	NA	-0.180495	0.257854	0.483934	0.999989	0.0327323	0.350548	0.925606	0.999943	ACSM3
85	ENSG00000005189	31.0466	0.393398	0.226988	1.73312	0.0830747	0.382635	0.633359	0.270769	0.0193295	0.243572	-0.107145	0.385157	0.780871	NA	0.0919768	0.278928	0.741588	0.999989	-0.648527	0.379291	0.0872949	0.999943	AC004381.6
86	ENSG00000005194	113.16	-0.110444	0.0976565	-1.13094	0.258081	0.61734	-0.019602	0.120981	0.871285	0.966263	-0.28147	0.165983	0.0899289	NA	0.180395	0.118569	0.128151	0.999989	-0.0814734	0.167715	0.627119	0.999943	CIAPIN1
87	ENSG00000005238	190.143	-0.349341	0.105529	-3.31037	0.000931718	0.0377202	-0.396935	0.134571	0.00318148	0.103574	-0.261365	0.183375	0.154069	0.999819	0.0621352	0.131535	0.636651	0.999989	0.197705	0.185565	0.286683	0.999943	FAM214B
88	ENSG00000005243	309.798	0.150693	0.125431	1.2014	0.229595	0.589925	0.0840766	0.157739	0.594025	0.868901	0.275229	0.217221	0.205139	0.999819	-0.0996271	0.1582	0.528854	0.999989	0.0915252	0.216886	0.673027	0.999943	COPZ2
89	ENSG00000005249	3466.84	0.101882	0.165721	0.614781	0.538699	0.8173	0.232374	0.202948	0.252212	0.66527	-0.15826	0.280374	0.572442	0.999819	0.248973	0.202937	0.219879	0.999989	-0.141661	0.280382	0.61339	0.999943	PRKAR2B
90	ENSG00000005302	180.805	-0.113197	0.106859	-1.05932	0.289456	0.643323	-0.132	0.137046	0.335456	0.731105	-0.0792332	0.188539	0.674303	0.999819	-0.0239606	0.136185	0.86034	0.999989	0.0288063	0.189161	0.878963	0.999943	MSL3
91	ENSG00000005339	564.493	-0.0218026	0.0761927	-0.286151	0.774762	0.923891	-0.0612132	0.0966486	0.5265	0.841865	0.052045	0.132902	0.69535	0.999819	-0.0349446	0.0964798	0.717206	0.999989	0.0783137	0.133024	0.556052	0.999943	CREBBP
92	ENSG00000005379	69.8746	-0.123612	0.293451	-0.421234	0.673584	0.87865	-0.0442933	0.37215	0.905259	0.973795	-0.276507	0.510297	0.587919	NA	0.383714	0.369559	0.299129	0.999989	0.151501	0.512177	0.767385	0.999943	BZRAP1
93	ENSG00000005381	0.724034	0.565708	1.08356	0.522083	0.601612	NA	0.892772	1.36492	0.513056	NA	-0.253501	2.14011	0.905709	NA	-0.109977	1.49031	0.941174	NA	-1.25625	2.05476	0.540944	0.999943	MPO
94	ENSG00000005421	0.757191	1.02433	1.04573	0.979542	0.327312	NA	-0.0641027	1.3866	0.963127	NA	2.46712	1.67197	0.140059	NA	-0.633245	1.49831	0.672559	NA	1.89798	1.57265	0.227483	0.999943	PON1
95	ENSG00000005436	124.8	0.160843	0.113751	1.41399	0.157365	0.503291	0.256823	0.140298	0.0671672	0.413006	-0.0262922	0.194575	0.892512	NA	0.0654758	0.141594	0.643781	0.999989	-0.217639	0.193634	0.261024	0.999943	GCFC2
96	ENSG00000005448	23.7179	-0.201511	0.203638	-0.989555	0.322392	0.672711	-0.226187	0.25789	0.38045	0.76098	-0.152709	0.366678	0.677068	NA	-0.248265	0.257776	0.335495	0.999989	-0.174788	0.366758	0.633664	0.999943	WDR54
97	ENSG00000005469	68.7644	0.0427376	0.140171	0.304896	0.760445	0.917383	-0.153978	0.162162	0.342349	0.73534	0.4026	0.220703	0.0681257	NA	-0.306231	0.163953	0.0617894	0.999989	0.250347	0.219375	0.253795	0.999943	CROT
98	ENSG00000005471	11.9846	0.569825	0.272432	2.09162	0.0364724	0.267232	0.502456	0.342871	0.142802	0.544947	0.708632	0.487409	0.145981	NA	-0.411054	0.375289	0.273385	0.999989	-0.204878	0.462911	0.658065	0.999943	ABCB4
99	ENSG00000005483	471.74	-0.0046509	0.0936955	-0.0496384	0.960411	0.988435	-0.0545734	0.11849	0.645103	0.892297	0.087953	0.162384	0.588068	0.999819	0.0558927	0.118095	0.636009	0.999989	0.198419	0.162671	0.222556	0.999943	KMT2E
100	ENSG00000005486	3.91863	0.377069	0.449778	0.838346	0.401836	NA	0.261426	0.553884	0.636936	NA	0.651264	0.841196	0.438806	NA	-0.812015	0.629904	0.197361	0.999989	-0.422177	0.785888	0.591131	0.999943	RHBDD2
101	ENSG00000005513	7.95502	0.00464444	0.48277	0.0096204	0.992324	0.997292	0.0326508	0.629404	0.958628	0.987461	-0.0433878	0.821553	0.957882	NA	0.652555	0.610392	0.285036	0.999989	0.576516	0.835775	0.490321	0.999943	SOX8
102	ENSG00000005700	291.456	0.193256	0.100453	1.92385	0.0543737	0.325338	0.187759	0.128824	0.144982	0.547443	0.203775	0.177561	0.251121	0.999819	-0.0498887	0.129625	0.700334	0.999989	-0.0338735	0.176977	0.848212	0.999943	IBTK
103	ENSG00000005801	86.0105	0.141563	0.108248	1.30777	0.190952	0.546717	0.255951	0.130719	0.0502264	0.368378	-0.0872658	0.18484	0.636844	NA	0.0160095	0.13339	0.904467	0.999989	-0.327207	0.182922	0.0736499	0.999943	ZNF195
104	ENSG00000005810	1046.63	0.325983	0.119908	2.71861	0.00655577	0.116955	0.372731	0.151759	0.0140464	0.212632	0.235991	0.209212	0.259319	0.999819	0.19221	0.151888	0.205701	0.999989	0.0554699	0.209118	0.790812	0.999943	MYCBP2
105	ENSG00000005812	477.971	-0.0256797	0.0875382	-0.293354	0.769252	0.921396	-0.101926	0.107171	0.341573	0.735108	0.11656	0.147638	0.42982	0.999819	-0.136748	0.107172	0.201968	0.999989	0.0817387	0.147637	0.579821	0.999943	FBXL3
106	ENSG00000005844	80.1294	-0.536571	0.288103	-1.86243	0.0625425	0.34111	-0.445693	0.362738	0.219188	0.63685	-0.717232	0.504241	0.15491	NA	-0.00592026	0.360194	0.986886	0.999989	-0.277459	0.506061	0.583505	0.999943	ITGAL
107	ENSG00000005882	481.029	0.430206	0.279362	1.53996	0.123571	0.454629	0.609145	0.34545	0.0778433	0.434641	0.0681467	0.47687	0.886366	0.999819	0.407376	0.345583	0.238475	0.999989	-0.133623	0.476773	0.779275	0.999943	PDK2
108	ENSG00000005884	221.382	-0.382343	0.240643	-1.58884	0.112096	0.436821	-0.471159	0.302784	0.119687	0.514303	-0.217523	0.417815	0.602631	0.999819	-0.0991613	0.301796	0.74248	0.999989	0.154474	0.41853	0.712062	0.999943	ITGA3
109	ENSG00000005889	244.909	-0.0894996	0.176068	-0.508325	0.611225	0.852823	-0.236324	0.215564	0.272945	0.683528	0.180136	0.297603	0.544986	0.999819	-0.28885	0.215613	0.180354	0.999989	0.12761	0.297567	0.668036	0.999943	ZFX
110	ENSG00000005893	632.313	-0.0165326	0.0993071	-0.16648	0.867779	0.955248	-0.00972458	0.127029	0.938979	0.982137	-0.0300952	0.175644	0.863955	0.999819	-0.0746183	0.127083	0.557095	0.999989	-0.0949889	0.175606	0.588562	0.999943	LAMP2
111	ENSG00000005955	33.0774	0.0619248	0.177868	0.348151	0.727727	0.904412	0.0603837	0.230818	0.793624	0.944543	0.0644768	0.306736	0.833509	NA	0.194385	0.227712	0.393303	0.999989	0.198478	0.309048	0.520727	0.999943	GGNBP2
112	ENSG00000005961	12.6138	0.634384	0.326112	1.9453	0.0517392	0.318771	0.739334	0.426686	0.0831423	0.447958	0.458346	0.554875	0.408784	NA	0.546675	0.430762	0.204409	0.999989	0.265687	0.551717	0.630115	0.999943	ITGA2B
113	ENSG00000005981	2.32472	0.101286	0.574748	0.176226	0.860116	NA	-0.19487	0.705763	0.782462	NA	0.786596	1.04834	0.453061	NA	-1.00905	0.789997	0.201504	0.999989	-0.027579	0.986424	0.977695	0.999943	ASB4
114	ENSG00000006007	395.851	-0.155782	0.0821683	-1.89589	0.0579747	0.331843	-0.183653	0.104829	0.0797846	0.440178	-0.103126	0.144673	0.475957	0.999819	-0.0749907	0.104302	0.472153	0.999989	0.00553638	0.145054	0.969554	0.999943	GDE1
115	ENSG00000006015	176.877	-0.1343	0.107918	-1.24447	0.213327	0.570325	-0.204985	0.135455	0.130202	0.529501	-0.0028947	0.185759	0.987567	0.999819	-0.0840909	0.134465	0.531726	0.999989	0.118	0.186477	0.526874	0.999943	C19orf60
116	ENSG00000006016	33.8211	-0.401362	0.274781	-1.46066	0.144109	0.486794	-0.33124	0.346472	0.339054	0.733592	-0.539988	0.486913	0.267429	NA	-0.0977045	0.342971	0.775738	0.999989	-0.306453	0.489386	0.531184	0.999943	CRLF1
117	ENSG00000006025	60.8461	-0.330239	0.152047	-2.17195	0.0298593	0.242987	-0.426487	0.191988	0.0263218	0.280145	-0.157483	0.258772	0.542804	NA	-6.30533e-05	0.185719	0.999729	0.999989	0.268941	0.263307	0.307066	0.999943	OSBPL7
118	ENSG00000006042	107.234	-0.18412	0.159089	-1.15733	0.247136	0.60929	-0.338236	0.19258	0.0790312	0.437566	0.100126	0.265822	0.706422	NA	-0.314666	0.192134	0.101475	0.999989	0.123696	0.266145	0.642097	0.999943	TMEM98
119	ENSG00000006047	93.5499	0.174393	0.225653	0.772838	0.439618	0.759201	0.213944	0.28632	0.454932	0.802555	0.098215	0.395929	0.804086	NA	-0.0360811	0.287492	0.900125	0.999989	-0.15181	0.395079	0.700791	0.999943	YBX2
120	ENSG00000006059	0	NA	NA	NA	NA	NA	NA	NA	NA	NA	NA	NA	NA	NA	NA	NA	NA	NA	NA	NA	NA	NA	KRT33A
121	ENSG00000006071	5.10387	0.510212	0.513738	0.993137	0.320643	0.671095	0.719145	0.671489	0.284182	0.692122	0.150196	0.876761	0.863981	NA	0.690354	0.67143	0.303863	0.999989	0.121405	0.876807	0.889874	0.999943	ABCC8
122	ENSG00000006074	52.3978	-0.782346	0.800774	-0.976987	0.328576	0.679271	-0.924681	1.01185	0.360796	0.749316	-0.520612	1.40139	0.710267	NA	-0.664816	1.01082	0.510732	0.999989	-0.260747	1.40213	0.852472	0.999943	CCL18
123	ENSG00000006075	21.5572	-1.19837	0.689966	-1.73685	0.082414	0.382139	-0.803266	0.84416	0.341322	0.734938	-2.157	1.23463	0.0806235	NA	-0.576412	0.841723	0.493471	0.999989	-1.93015	1.23629	0.118468	0.999943	CCL3
124	ENSG00000006114	278.738	0.160627	0.0865741	1.85537	0.0635433	0.343586	0.159047	0.111729	0.15459	0.557472	0.163166	0.152402	0.284336	0.999819	0.0916218	0.111892	0.412877	0.999989	0.0957411	0.152283	0.529541	0.999943	SYNRG
125	ENSG00000006116	0	NA	NA	NA	NA	NA	NA	NA	NA	NA	NA	NA	NA	NA	NA	NA	NA	NA	NA	NA	NA	NA	CACNG3
126	ENSG00000006118	36.5414	-0.242289	0.220526	-1.09869	0.271904	0.628994	-0.507057	0.262775	0.053653	0.377975	0.231873	0.356508	0.515434	NA	-0.35084	0.259467	0.176326	0.999989	0.388089	0.358922	0.27958	0.999943	TMEM132A
127	ENSG00000006125	386.43	0.0745592	0.0758129	0.983464	0.325379	0.675708	0.177255	0.0863854	0.040178	0.335083	-0.124658	0.119502	0.29688	0.999819	0.114565	0.086517	0.18544	0.999989	-0.187349	0.119407	0.11665	0.999943	AP2B1
128	ENSG00000006128	0.942229	0.417142	1.0266	0.406334	0.684497	NA	0.686089	1.26273	0.586897	NA	-0.342426	2.12033	0.871702	NA	-0.572993	1.40997	0.684458	NA	-1.60151	2.02541	0.429114	0.999943	TAC1
129	ENSG00000006194	203.405	-0.0742745	0.0873839	-0.849979	0.395337	0.727799	-0.0800487	0.112573	0.477032	0.814685	-0.0635583	0.154263	0.68033	0.999819	0.0218468	0.111703	0.84494	0.999989	0.0383372	0.154894	0.804516	0.999943	ZNF263
130	ENSG00000006210	222.077	-0.0410331	0.220831	-0.185812	0.852592	0.950838	-0.0983382	0.279453	0.724916	0.921938	0.0656041	0.384264	0.864439	0.999819	0.158003	0.278734	0.570809	0.999989	0.321946	0.384786	0.402768	0.999943	CX3CL1
131	ENSG00000006282	298.873	0.157405	0.185785	0.847243	0.396859	0.728973	-0.0102627	0.225951	0.963773	0.989342	0.462404	0.311525	0.137722	0.999819	-0.243774	0.226415	0.281628	0.999989	0.228893	0.311188	0.462007	0.999943	SPATA20
132	ENSG00000006283	2.42118	0.447404	0.726696	0.615669	0.538113	NA	0.257717	0.942852	0.784593	NA	0.770207	1.24439	0.535952	NA	-0.0132759	0.959077	0.988956	0.999989	0.499214	1.23192	0.685308	0.999943	CACNA1G
133	ENSG00000006327	23.5007	-0.442834	0.472649	-0.936919	0.3488	0.695764	-0.133011	0.585818	0.820383	0.952667	-1.09793	0.813685	0.177232	NA	0.572491	0.578253	0.322156	0.999989	-0.392424	0.819078	0.631865	0.999943	TNFRSF12A
134	ENSG00000006377	0.755301	-1.32073	1.27494	-1.03592	0.30024	NA	-0.876757	1.4178	0.536317	NA	-15.5986	270.341	0.953988	NA	-1.13191	1.45616	0.436967	NA	-15.8537	270.341	0.953236	0.999943	DLX6
135	ENSG00000006432	5.69455	0.257185	0.439746	0.584849	0.558649	0.82688	-0.231408	0.580157	0.689988	0.911291	0.889064	0.669583	0.184249	NA	0.429604	0.543064	0.428901	0.999989	1.55007	0.700004	0.0268026	0.999943	MAP3K9
136	ENSG00000006451	350.548	0.111807	0.0808029	1.3837	0.166451	0.516578	0.0619557	0.101477	0.541504	0.846295	0.205811	0.139665	0.140588	0.999819	-0.110085	0.102068	0.280789	0.999989	0.0337698	0.139233	0.808361	0.999943	RALA
137	ENSG00000006453	58.228	-0.175305	0.235919	-0.743071	0.457439	0.76969	-0.480953	0.275328	0.0806662	0.441494	0.364168	0.377355	0.334518	NA	-0.459819	0.274741	0.0942001	0.999989	0.385302	0.377783	0.307775	0.999943	BAIAP2L1
138	ENSG00000006459	238.75	-0.162185	0.166041	-0.976777	0.32868	0.679271	-0.312162	0.202464	0.123119	0.519262	0.110912	0.27804	0.689962	0.999819	-0.0958323	0.201626	0.634574	0.999989	0.327241	0.278648	0.24024	0.999943	KDM7A
139	ENSG00000006468	37.5079	0.235915	0.171214	1.3779	0.168235	0.518505	0.278994	0.219343	0.20339	0.620803	0.156063	0.302332	0.605717	NA	0.00582176	0.223609	0.979229	0.999989	-0.11711	0.29919	0.695485	0.999943	ETV1
140	ENSG00000006530	27.908	0.144525	0.168232	0.859083	0.390295	0.724062	0.20749	0.212549	0.328966	0.72538	0.0173046	0.301398	0.954215	NA	-0.0791773	0.218836	0.717494	0.999989	-0.269363	0.296864	0.364217	0.999943	AGK
141	ENSG00000006534	81.4395	-0.374347	0.150782	-2.4827	0.0130389	0.165543	-0.326174	0.190081	0.0861669	0.454172	-0.472215	0.268367	0.0784782	NA	-0.130035	0.187808	0.488698	0.999989	-0.276077	0.269963	0.306474	0.999943	ALDH3B1
142	ENSG00000006555	2.72277	-0.698481	0.585419	-1.19313	0.232818	NA	-0.808561	0.728236	0.26687	NA	-0.440623	1.06685	0.679598	NA	-0.533487	0.701614	0.447033	0.999989	-0.165549	1.08455	0.878679	0.999943	TTC22
143	ENSG00000006576	137.622	-0.00424366	0.115785	-0.0366512	0.970763	0.991177	-0.0292955	0.147955	0.843043	0.957762	0.0420772	0.204519	0.836996	NA	-0.109281	0.148312	0.461223	0.999989	-0.0379087	0.20426	0.852766	0.999943	PHTF2
144	ENSG00000006606	0	NA	NA	NA	NA	NA	NA	NA	NA	NA	NA	NA	NA	NA	NA	NA	NA	NA	NA	NA	NA	NA	CCL26
145	ENSG00000006607	177.499	0.0701396	0.0744415	0.942211	0.346085	0.693473	0.105582	0.0955432	0.26913	0.680806	0.00556036	0.129286	0.965695	0.999819	0.129828	0.0951065	0.172228	0.999989	0.0298065	0.129608	0.818112	0.999943	FARP2
146	ENSG00000006611	0.104566	0.378324	3.87599	0.097607	0.922244	NA	0.378783	4.18846	0.927942	NA	1.10489	405.584	0.997826	NA	-15.0812	282.298	0.957395	NA	-14.3551	291.24	0.960689	0.999943	USH1C
147	ENSG00000006625	122.12	1.0344	0.237895	4.34814	1.37297e-05	0.00240287	1.41416	0.254496	2.74902e-08	2.9258e-05	0.207096	0.352634	0.557012	NA	0.348431	0.258837	0.178257	0.999989	-0.858635	0.34946	0.0140089	0.999943	GGCT
148	ENSG00000006634	18.4707	0.23711	0.221566	1.07016	0.284549	0.637243	0.233601	0.286385	0.414679	0.779636	0.240955	0.385599	0.532048	NA	0.0639063	0.290256	0.825737	0.999989	0.0712604	0.382694	0.852282	0.999943	DBF4
149	ENSG00000006638	32.2958	-0.186805	0.297408	-0.62811	0.529932	0.813373	-0.514071	0.360588	0.15397	0.557307	0.364051	0.483795	0.451757	NA	-0.148744	0.354713	0.674972	0.999989	0.729378	0.488118	0.135106	0.999943	TBXA2R
150	ENSG00000006652	341.351	-0.150776	0.123213	-1.22369	0.221067	0.578895	-0.210549	0.155164	0.174798	0.582772	-0.0384847	0.214155	0.857384	0.999819	-0.123921	0.154803	0.423417	0.999989	0.0481428	0.214415	0.822344	0.999943	IFRD1
151	ENSG00000006659	0	NA	NA	NA	NA	NA	NA	NA	NA	NA	NA	NA	NA	NA	NA	NA	NA	NA	NA	NA	NA	NA	LGALS14
152	ENSG00000006695	62.663	0.057338	0.14053	0.408013	0.683264	0.88445	0.129053	0.176813	0.46546	0.809364	-0.0852591	0.249293	0.732348	NA	-0.0760395	0.179113	0.671177	0.999989	-0.290352	0.247645	0.241017	0.999943	COX10
153	ENSG00000006704	3.55086	-0.186517	0.444565	-0.41955	0.674815	NA	-0.248472	0.574304	0.66527	NA	-0.0802825	0.744589	0.914137	NA	0.131692	0.543851	0.808665	0.999989	0.299882	0.767115	0.695855	0.999943	GTF2IRD1
154	ENSG00000006712	228.13	-0.023865	0.0970766	-0.245837	0.805808	0.9345	-0.0333043	0.124633	0.789301	0.94294	-0.00586896	0.171539	0.972707	0.999819	-0.0215296	0.124398	0.862596	0.999989	0.00590569	0.171709	0.972563	0.999943	PAF1
155	ENSG00000006715	363.464	0.147964	0.0591424	2.50183	0.0123552	0.16079	0.104789	0.0742144	0.157956	0.561121	0.228538	0.101465	0.0242975	0.999819	-0.0705028	0.0750222	0.347342	0.999989	0.053246	0.100869	0.597586	0.999943	VPS41
156	ENSG00000006740	39.7242	-0.0127346	0.161848	-0.0786821	0.937286	0.979213	0.0324058	0.206522	0.875314	0.967356	-0.0988532	0.287614	0.731072	NA	-0.017471	0.206919	0.932711	0.999989	-0.14873	0.287328	0.604716	0.999943	ARHGAP44
157	ENSG00000006744	349.388	-0.0103434	0.0790856	-0.130787	0.895944	0.965843	0.0908493	0.0915841	0.321209	0.7196	-0.205451	0.125748	0.102294	0.999819	0.208037	0.0909185	0.0221273	0.999989	-0.0882624	0.12623	0.484414	0.999943	ELAC2
158	ENSG00000006747	67.5804	-0.947993	0.524745	-1.80658	0.0708277	0.359218	-0.810606	0.731695	0.267928	0.679818	-1.2301	1.01733	0.22661	NA	-0.244038	0.729656	0.738035	0.999989	-0.663528	1.0188	0.514862	0.999943	SCIN
159	ENSG00000006756	200.62	-0.286613	0.149304	-1.91966	0.0549005	0.325635	-0.364681	0.187517	0.0518012	0.373224	-0.140857	0.258797	0.586252	0.999819	-0.149749	0.186457	0.421901	0.999989	0.0740748	0.259562	0.77535	0.999943	ARSD
160	ENSG00000006757	94.7217	-0.22394	0.165684	-1.35161	0.176501	0.529517	-0.209345	0.210615	0.320238	0.718704	-0.251446	0.292902	0.390637	NA	-0.10135	0.20953	0.628599	0.999989	-0.143451	0.293679	0.625223	0.999943	PNPLA4
161	ENSG00000006788	0.211339	0.261469	2.15837	0.121142	0.903579	NA	0.254976	2.23915	0.90934	NA	1.11118	394.729	0.997754	NA	-16.0708	274.94	0.953389	NA	-15.2146	283.237	0.957161	0.999943	MYH13
162	ENSG00000006831	1012.4	0.195425	0.150526	1.29828	0.194192	0.549923	0.250407	0.189962	0.187437	0.600041	0.0887027	0.262492	0.735419	0.999819	2.2585e-05	0.190123	0.999905	0.999989	-0.161682	0.262375	0.537747	0.999943	ADIPOR2
163	ENSG00000006837	6.17221	0.366086	0.381787	0.958876	0.337621	0.687092	-0.00180813	0.464638	0.996895	0.999745	1.0989	0.659063	0.0954401	NA	-0.87173	0.51498	0.0905043	0.999989	0.228982	0.620522	0.712116	0.999943	CDKL3
164	ENSG00000007001	1.21419	0.558055	0.806106	0.692285	0.488759	NA	0.641568	1.10123	0.560167	NA	0.449411	1.28758	0.727063	NA	0.837148	1.07861	0.437667	NA	0.644991	1.30659	0.621557	0.999943	UPP2
165	ENSG00000007038	0.373634	-17.5927	264.663	-0.0664721	0.947002	NA	-17.4661	265.476	0.947544	NA	-14.2315	272.881	0.958407	NA	-2.13118	2.24486	0.342439	NA	1.10342	380.706	0.997687	0.999943	PRSS21
166	ENSG00000007047	147.337	0.108733	0.0996637	1.09099	0.275275	0.630915	0.109475	0.128473	0.394144	0.767884	0.107172	0.176097	0.54279	NA	0.00515955	0.129046	0.968107	0.999989	0.00285667	0.175677	0.987026	0.999943	MARK4
167	ENSG00000007062	1.07171	-2.52621	1.46122	-1.72883	0.0838387	NA	-17.4993	265.261	0.947402	NA	-1.31458	1.79523	0.464008	NA	1.29206	1.25545	0.303404	NA	17.4768	265.265	0.94747	0.999943	PROM1
168	ENSG00000007080	224.643	-0.0480419	0.111174	-0.432134	0.665644	0.875923	-0.0426484	0.142367	0.764507	0.935419	-0.0575531	0.196495	0.769599	0.999819	-0.0252626	0.142126	0.858921	0.999989	-0.0401674	0.196669	0.838167	0.999943	CCDC124
169	ENSG00000007129	2.76757	0.55785	0.682537	0.817318	0.413747	NA	0.583522	0.86947	0.502141	NA	0.510824	1.23258	0.678555	NA	-0.307831	0.921941	0.73846	0.999989	-0.380529	1.19384	0.749921	0.999943	CEACAM21
170	ENSG00000007168	993.965	0.0085749	0.054716	0.156717	0.875468	0.957992	-0.00168809	0.0706594	0.98094	0.995006	0.0281869	0.0971379	0.771683	0.999819	0.0151193	0.0705507	0.83031	0.999989	0.0449943	0.097217	0.643491	0.999943	PAFAH1B1
171	ENSG00000007171	8.05172	1.07386	0.493534	2.17586	0.0295661	0.241596	0.689724	0.618136	0.264502	0.67632	1.72491	0.831885	0.0381256	NA	-0.344343	0.652081	0.597452	0.999989	0.690847	0.805552	0.391109	0.999943	NOS2
172	ENSG00000007174	19.8176	0.50897	0.302014	1.68525	0.0919398	0.40078	0.868397	0.354228	0.0142254	0.213706	-0.24416	0.49987	0.625233	NA	0.351389	0.363025	0.333071	0.999989	-0.761168	0.493518	0.122993	0.999943	DNAH9
173	ENSG00000007202	1128.13	0.105236	0.0757966	1.3884	0.165016	0.514783	0.108008	0.0974341	0.267634	0.679323	0.100022	0.134385	0.456699	0.999819	0.00299747	0.0975266	0.975481	0.999989	-0.00498938	0.134318	0.970368	0.999943	KIAA0100
174	ENSG00000007216	0	NA	NA	NA	NA	NA	NA	NA	NA	NA	NA	NA	NA	NA	NA	NA	NA	NA	NA	NA	NA	NA	SLC13A2
175	ENSG00000007237	543.673	-0.391479	0.245336	-1.59568	0.110559	0.434478	-0.407768	0.310041	0.188441	0.601768	-0.360652	0.428346	0.399808	0.999819	-0.0316198	0.309654	0.918667	0.999989	0.0154961	0.428626	0.97116	0.999943	GAS7
176	ENSG00000007255	58.5985	-0.137868	0.185184	-0.744491	0.456579	0.769181	-0.0978594	0.235221	0.677386	0.905327	-0.216002	0.327891	0.510049	NA	-0.0663954	0.234526	0.777097	0.999989	-0.184538	0.328388	0.57415	0.999943	TRAPPC6A
177	ENSG00000007264	28.7312	-0.771459	0.493239	-1.56407	0.117802	0.444885	-0.98791	0.612415	0.106715	0.492661	-0.362475	0.86388	0.674785	NA	-1.10817	0.613367	0.0708093	0.999989	-0.482734	0.863204	0.576001	0.999943	MATK
178	ENSG00000007306	0	NA	NA	NA	NA	NA	NA	NA	NA	NA	NA	NA	NA	NA	NA	NA	NA	NA	NA	NA	NA	NA	CEACAM7
179	ENSG00000007312	19.6396	-0.339108	0.324139	-1.04618	0.295479	0.647636	-0.757455	0.389812	0.0520006	0.373224	0.347331	0.51056	0.496318	NA	-0.189178	0.375568	0.614464	0.999989	0.915609	0.521128	0.0789218	0.999943	CD79B
180	ENSG00000007314	417.05	0.165009	0.212583	0.776212	0.437624	0.758504	0.211141	0.268984	0.43248	0.789486	0.0762331	0.370514	0.836987	0.999819	0.364066	0.268742	0.175511	0.999989	0.229158	0.37069	0.536448	0.999943	SCN4A
181	ENSG00000007341	98.0645	0.0591364	0.144984	0.407881	0.683361	0.884492	-0.0257403	0.181852	0.887439	0.969051	0.218693	0.250581	0.382803	NA	-0.188048	0.182975	0.304079	0.999989	0.0563852	0.249762	0.821392	0.999943	ST7L
182	ENSG00000007350	0	NA	NA	NA	NA	NA	NA	NA	NA	NA	NA	NA	NA	NA	NA	NA	NA	NA	NA	NA	NA	NA	TKTL1
183	ENSG00000007372	12.7057	-0.112896	0.260117	-0.434021	0.664273	0.875357	0.160814	0.321881	0.617352	0.881807	-0.640197	0.452034	0.1567	NA	0.436132	0.311888	0.162004	0.999989	-0.364879	0.458986	0.426632	0.999943	PAX6
184	ENSG00000007376	57.1404	-0.0790162	0.141814	-0.557183	0.577402	0.836108	-0.253414	0.172622	0.142097	0.544704	0.218581	0.225554	0.332503	NA	0.0037205	0.168032	0.982335	0.999989	0.475716	0.228995	0.037764	0.999943	RPUSD1
185	ENSG00000007384	225.514	-0.300682	0.105691	-2.84491	0.00444236	0.093202	-0.258243	0.134386	0.0546503	0.380393	-0.381999	0.185145	0.0390892	0.999819	0.107946	0.132384	0.414845	0.999989	-0.0158103	0.186581	0.932471	0.999943	RHBDF1
186	ENSG00000007392	354.562	-0.0566312	0.100996	-0.560725	0.574985	0.834794	-0.0644527	0.129378	0.618361	0.882063	-0.0423948	0.178321	0.812079	0.999819	-0.0127093	0.129093	0.921574	0.999989	0.00934861	0.178527	0.958238	0.999943	LUC7L
187	ENSG00000007402	18.411	0.0840664	0.255022	0.329644	0.741669	0.909662	0.0851417	0.328131	0.795269	0.944736	0.0829947	0.446447	0.852523	NA	0.0516784	0.328244	0.874899	0.999989	0.0495314	0.446363	0.911643	0.999943	CACNA2D2
188	ENSG00000007516	107.509	0.0168069	0.15228	0.110368	0.912117	0.971811	-0.085355	0.190582	0.654251	0.896703	0.202921	0.259936	0.435003	NA	-0.0505974	0.190071	0.790083	0.999989	0.237679	0.26031	0.361211	0.999943	BAIAP3
189	ENSG00000007520	181.089	-0.0188392	0.0851258	-0.22131	0.824851	0.942122	-0.0534456	0.109053	0.624072	0.885567	0.0444792	0.148192	0.764065	0.999819	0.0191168	0.108277	0.859858	0.999989	0.117042	0.14876	0.431409	0.999943	TSR3
190	ENSG00000007541	197.561	0.0898106	0.100543	0.893257	0.37172	0.711193	0.152588	0.126849	0.229011	0.644154	-0.0285284	0.173608	0.869474	0.999819	0.161097	0.126615	0.203252	0.999989	-0.0200193	0.173779	0.908287	0.999943	PIGQ
191	ENSG00000007545	111.877	-0.0674141	0.108558	-0.620994	0.534603	0.814841	-0.0206347	0.137745	0.88092	0.967742	-0.157824	0.191282	0.409324	NA	0.00410596	0.137227	0.97613	0.999989	-0.133083	0.191654	0.487436	0.999943	CRAMP1L
192	ENSG00000007866	148.292	-0.149862	0.186279	-0.804502	0.421107	0.74669	-0.110185	0.236625	0.641464	0.890736	-0.225235	0.325924	0.489525	NA	0.13169	0.235447	0.575945	0.999989	0.0166405	0.326776	0.959387	0.999943	TEAD3
193	ENSG00000007908	17.5482	-0.564524	0.715245	-0.789274	0.429952	0.753997	-0.500855	0.883432	0.570754	0.858808	-0.70743	1.30087	0.586572	NA	-1.88662	0.902462	0.0365711	0.999989	-2.09319	1.28775	0.104063	0.999943	SELE
194	ENSG00000007923	236.02	-0.0381982	0.0890833	-0.428792	0.668075	0.877031	-0.0675936	0.114263	0.554143	0.851772	0.0166299	0.156542	0.915398	0.999819	-0.00889391	0.113756	0.937681	0.999989	0.0753296	0.156911	0.631172	0.999943	DNAJC11
195	ENSG00000007933	114.874	0.0214232	0.338009	0.0633806	0.949463	0.984645	-0.00842968	0.426362	0.984226	0.995464	0.0781958	0.590708	0.894687	NA	-0.334813	0.427282	0.433282	0.999989	-0.248188	0.590042	0.674027	0.999943	FMO3
196	ENSG00000007944	339.599	0.453924	0.23736	1.91238	0.055827	0.327315	0.642532	0.289959	0.0266953	0.281148	0.0680802	0.402119	0.865558	0.999819	-0.168764	0.291087	0.56207	0.999989	-0.743215	0.401303	0.0640247	0.999943	MYLIP
197	ENSG00000007952	0.94125	0.230506	0.981758	0.234789	0.814373	NA	0.234936	1.15892	0.839353	NA	0.227741	2.11897	0.91441	NA	-1.52604	1.43439	0.287378	NA	-1.53323	1.94311	0.430075	0.999943	NOX1
198	ENSG00000007968	3.26034	-0.483059	0.542955	-0.889684	0.373636	NA	-0.46064	0.662891	0.487121	NA	-0.541706	1.05247	0.606764	NA	-0.652596	0.675608	0.334075	0.999989	-0.733663	1.04436	0.482366	0.999943	E2F2
199	ENSG00000008018	594.419	-0.079548	0.093834	-0.847752	0.396576	0.728743	-0.0427943	0.119268	0.719739	0.921646	-0.149694	0.164431	0.362626	0.999819	0.0894379	0.118916	0.451987	0.999989	-0.0174614	0.164685	0.91556	0.999943	PSMB1
200	ENSG00000008056	2.267	0.670266	0.625682	1.07126	0.284054	NA	0.945529	0.835806	0.257938	NA	0.241546	1.04465	0.817143	NA	0.804042	0.843611	0.340542	0.999989	0.100059	1.03836	0.923233	0.999943	SYN1
201	ENSG00000008083	111.722	-0.152616	0.123253	-1.23823	0.215632	0.572542	-0.226652	0.154602	0.142639	0.544914	-0.012273	0.214029	0.954272	NA	-0.200919	0.154088	0.19226	0.999989	0.0134598	0.214399	0.949942	0.999943	JARID2
202	ENSG00000008086	12.4887	0.152628	0.304696	0.500919	0.616428	0.854819	0.153483	0.389366	0.693443	0.912996	0.153772	0.543632	0.777284	NA	-0.153888	0.397823	0.698886	0.999989	-0.153599	0.537474	0.775048	0.999943	CDKL5
203	ENSG00000008118	0.735693	-1.17536	1.31631	-0.892921	0.3719	NA	-1.39944	1.70785	0.412549	NA	-0.7718	2.29906	0.737095	NA	-0.263655	1.51443	0.861791	NA	0.363986	2.43083	0.880972	0.999943	CAMK1G
204	ENSG00000008128	55.7457	-0.142359	0.192156	-0.740853	0.458783	0.770422	-0.00528998	0.235326	0.982066	0.995464	-0.432217	0.337682	0.200562	NA	-0.167754	0.236782	0.478649	0.999989	-0.594681	0.336663	0.0773289	0.999943	CDK11A
205	ENSG00000008130	622.894	-0.164489	0.0735242	-2.23721	0.0252724	0.224577	-0.118026	0.0923223	0.201106	0.617493	-0.253691	0.127263	0.0462144	0.999819	0.098861	0.0916714	0.280843	0.999989	-0.0368043	0.127733	0.773244	0.999943	NADK
206	ENSG00000008196	0.228362	-1.09313	2.26663	-0.482272	0.629613	NA	-0.523372	2.64253	0.843	NA	-14.3821	283.631	0.959559	NA	-0.527295	2.63659	0.841487	NA	-14.386	283.631	0.959548	0.999943	TFAP2B
207	ENSG00000008197	0	NA	NA	NA	NA	NA	NA	NA	NA	NA	NA	NA	NA	NA	NA	NA	NA	NA	NA	NA	NA	NA	TFAP2D
208	ENSG00000008226	146.251	-0.243538	0.188433	-1.29244	0.196204	0.551572	-0.391384	0.231905	0.0914712	0.464951	0.0279015	0.31959	0.93043	NA	-0.239187	0.231002	0.300468	0.999989	0.180099	0.320244	0.573857	0.999943	DLEC1
209	ENSG00000008256	529.139	-0.191209	0.0832493	-2.29682	0.0216291	0.208248	-0.140217	0.104741	0.180668	0.590146	-0.288347	0.143786	0.0449211	0.999819	0.203011	0.103728	0.0503299	0.999989	0.0548812	0.144518	0.704129	0.999943	CYTH3
210	ENSG00000008277	137.35	-0.0893478	0.302955	-0.294921	0.768054	0.92044	-0.0981516	0.382837	0.797658	0.945684	-0.0726269	0.530051	0.891016	NA	-0.220976	0.383088	0.564055	0.999989	-0.195452	0.529869	0.712226	0.999943	ADAM22
211	ENSG00000008282	621.07	0.124618	0.0681534	1.82849	0.0674754	0.349537	0.197805	0.0811965	0.0148452	0.215452	-0.017372	0.112132	0.876881	0.999819	0.0690328	0.0814676	0.396792	0.999989	-0.146145	0.111935	0.191682	0.999943	SYPL1
212	ENSG00000008283	183.245	-0.319882	0.172858	-1.85054	0.0642353	0.345268	-0.464005	0.211945	0.0285774	0.289724	-0.0566711	0.291592	0.845902	0.999819	-0.173344	0.210567	0.410379	0.999989	0.23399	0.29259	0.423872	0.999943	CYB561
213	ENSG00000008294	801.202	0.0987255	0.0675968	1.46051	0.144151	0.48681	0.0957918	0.0872459	0.272226	0.683318	0.104266	0.120019	0.384989	0.999819	0.0243672	0.087323	0.780209	0.999989	0.0328412	0.119963	0.784269	0.999943	SPAG9
214	ENSG00000008300	13.7157	-0.579666	0.29209	-1.98455	0.047195	0.304915	-0.670521	0.378389	0.0763878	0.431897	-0.427817	0.495517	0.387932	NA	0.188347	0.349424	0.589873	0.999989	0.431051	0.516351	0.403829	0.999943	CELSR3
215	ENSG00000008311	165.52	0.519293	0.2495	2.08133	0.0374033	0.269384	0.732456	0.303838	0.0159229	0.221639	0.0849297	0.419119	0.839417	NA	0.344665	0.304772	0.2581	0.999989	-0.302861	0.41844	0.469197	0.999943	AASS
216	ENSG00000008323	316.315	0.868105	0.31537	2.75266	0.0059114	0.110897	1.24551	0.366212	0.000671259	0.0409143	0.0371436	0.506126	0.941497	0.999819	0.444561	0.36706	0.225841	0.999989	-0.763802	0.505511	0.130801	0.999943	PLEKHG6
217	ENSG00000008324	36.6604	-0.201935	0.158931	-1.27058	0.203877	0.559835	-0.206045	0.203012	0.310134	0.712202	-0.192796	0.280741	0.492248	NA	-0.0403224	0.199086	0.839496	0.999989	-0.0270726	0.283539	0.923933	0.999943	SS18L2
218	ENSG00000008382	62.1417	-0.033211	0.143252	-0.231836	0.816666	0.938459	0.0200397	0.183415	0.912997	0.975688	-0.131803	0.249914	0.597921	NA	0.158188	0.181277	0.382865	0.999989	0.00634507	0.251469	0.97987	0.999943	MPND
219	ENSG00000008394	3843.38	0.0930293	0.0973005	0.956103	0.33902	0.688498	0.179368	0.118324	0.129543	0.528097	-0.0762782	0.163401	0.640631	0.999819	0.199031	0.118306	0.0925028	0.999989	-0.0566154	0.163414	0.729002	0.999943	MGST1
220	ENSG00000008405	96.9334	0.0605656	0.151279	0.400357	0.688894	0.888136	0.0168441	0.194187	0.930877	0.979322	0.138559	0.261945	0.596833	NA	0.194479	0.192521	0.312414	0.999989	0.316194	0.263171	0.229567	0.999943	CRY1
221	ENSG00000008438	0.671824	-2.90593	1.669	-1.74112	0.081662	NA	-2.56544	1.75622	0.144078	NA	-15.6999	270.019	0.953634	NA	-1.07818	1.34163	0.421608	NA	-14.2126	270.021	0.958022	0.999943	PGLYRP1
222	ENSG00000008441	1589.17	0.0161544	0.106154	0.152179	0.879046	0.959193	-0.0825802	0.128741	0.521234	0.838838	0.199339	0.177847	0.262354	0.999819	-0.227258	0.128823	0.0777145	0.999989	0.054662	0.177788	0.758496	0.999943	NFIX
223	ENSG00000008513	381.703	0.00237374	0.145971	0.0162617	0.987026	0.996271	0.105455	0.18065	0.559386	0.85522	-0.199778	0.249147	0.42264	0.999819	0.224224	0.180327	0.21371	0.999989	-0.0810086	0.24938	0.745302	0.999943	ST3GAL1
224	ENSG00000008516	35.4439	0.106086	0.410425	0.258478	0.796038	0.932323	-0.0863004	0.51535	0.867008	0.964428	0.450726	0.707557	0.524114	NA	-0.172546	0.515789	0.737981	0.999989	0.36448	0.707236	0.606303	0.999943	MMP25
225	ENSG00000008517	106.942	0.0829478	0.229053	0.362133	0.717252	0.900058	0.132857	0.290323	0.647226	0.892729	-0.0134595	0.400423	0.973186	NA	0.0829449	0.290387	0.775157	0.999989	-0.0633717	0.400376	0.874236	0.999943	IL32
226	ENSG00000008710	977.076	-0.0179048	0.105425	-0.169834	0.865141	0.954395	-0.0817131	0.131974	0.535809	0.843958	0.10135	0.181991	0.5776	0.999819	-0.0513156	0.131893	0.697225	0.999989	0.131747	0.18205	0.469257	0.999943	PKD1
227	ENSG00000008735	9.35521	0.389639	0.310087	1.25655	0.208917	0.564199	0.586369	0.408118	0.150785	0.553971	0.0791574	0.514581	0.877745	NA	0.707389	0.402953	0.0791721	0.999989	0.200177	0.518635	0.69952	0.999943	MAPK8IP2
228	ENSG00000008838	305.251	-0.185397	0.0660325	-2.80766	0.00499025	0.0996138	-0.142016	0.0831168	0.0875185	0.456154	-0.269147	0.115237	0.0195118	0.999819	0.0287085	0.081939	0.726066	0.999989	-0.0984225	0.116077	0.39649	0.999943	MED24
229	ENSG00000008853	128.712	-0.00686479	0.129654	-0.0529471	0.957774	0.987573	0.125601	0.155547	0.41939	0.781716	-0.268801	0.216303	0.213978	NA	0.129696	0.155289	0.403609	0.999989	-0.264705	0.216488	0.221435	0.999943	RHOBTB2
230	ENSG00000008869	261.194	0.173111	0.115561	1.49801	0.134131	0.470088	0.178994	0.147909	0.226219	0.642526	0.161684	0.204356	0.428835	0.999819	-0.0720903	0.148737	0.627902	0.999989	-0.0893999	0.203755	0.660834	0.999943	HEATR5B
231	ENSG00000008952	1260.72	0.141132	0.0771249	1.82992	0.0672621	0.349537	0.142859	0.0991278	0.149541	0.552334	0.137952	0.136788	0.31321	0.999819	-0.0157765	0.0992726	0.873731	0.999989	-0.0206832	0.136683	0.879721	0.999943	SEC62
232	ENSG00000008988	3837.86	0.121368	0.118343	1.02557	0.305095	0.656741	0.153096	0.150271	0.308298	0.711233	0.0602934	0.207507	0.771387	0.999819	0.177684	0.150255	0.236988	0.999989	0.0848815	0.207518	0.682517	0.999943	RPS20
233	ENSG00000009307	5817.93	0.0248806	0.0935564	0.265942	0.790284	0.930737	0.0553307	0.118918	0.641727	0.890923	-0.0338287	0.164334	0.836906	0.999819	-0.0567132	0.118934	0.633471	0.999989	-0.145873	0.164322	0.374691	0.999943	CSDE1
234	ENSG00000009335	484.196	0.0582003	0.0695316	0.837033	0.402574	0.733496	0.0391603	0.089215	0.660703	0.900053	0.094517	0.12301	0.442268	0.999819	-0.0715691	0.0894838	0.423827	0.999989	-0.0162123	0.122815	0.894979	0.999943	UBE3C
235	ENSG00000009413	387.864	0.153003	0.12878	1.1881	0.234795	0.595779	0.150887	0.164354	0.358586	0.747904	0.156872	0.227083	0.489685	0.999819	-0.085536	0.164822	0.603788	0.999989	-0.0795514	0.226744	0.725706	0.999943	REV3L
236	ENSG00000009694	67.5723	-0.0643057	0.301182	-0.213512	0.830928	0.944149	-0.156422	0.37873	0.679594	0.906555	0.110101	0.52737	0.834625	NA	-0.508701	0.380734	0.181515	0.999989	-0.242178	0.525925	0.645172	0.999943	TENM1
237	ENSG00000009709	0.0634748	-14.4832	287.04	-0.0504572	0.959758	NA	-2.8791	475.924	0.995173	NA	-17.2603	506.097	0.972794	NA	15.1385	198.197	0.939116	NA	0.757271	680.9	0.999113	0.999943	PAX7
238	ENSG00000009724	38.794	0.0901702	0.153263	0.588336	0.556307	0.825866	0.0625519	0.194844	0.748183	0.929914	0.142891	0.272106	0.599493	NA	-0.178007	0.199088	0.371263	0.999989	-0.0976676	0.269016	0.716564	0.999943	MASP2
239	ENSG00000009765	2.77352	-0.177807	0.521517	-0.340942	0.733148	NA	-0.0197659	0.664435	0.976268	NA	-0.477312	0.923684	0.605332	NA	0.260385	0.640952	0.684561	0.999989	-0.197161	0.940131	0.833889	0.999943	IYD
240	ENSG00000009780	132.728	0.060843	0.179159	0.339603	0.734156	0.906751	0.0841773	0.227766	0.711696	0.919001	0.0169031	0.315144	0.957225	NA	-0.0628066	0.228313	0.783248	0.999989	-0.130081	0.314748	0.679397	0.999943	FAM76A
241	ENSG00000009790	38.7119	-0.489737	0.312492	-1.5672	0.117068	0.443689	-0.645356	0.391932	0.0996398	0.479853	-0.203232	0.541064	0.707203	NA	-0.297519	0.387649	0.442786	0.999989	0.144605	0.544141	0.790433	0.999943	TRAF3IP3
242	ENSG00000009830	119.397	-0.142093	0.105671	-1.34468	0.178729	0.532108	-0.102202	0.135203	0.449699	0.799851	-0.216729	0.185532	0.242745	NA	0.0953743	0.13311	0.473678	0.999989	-0.0191534	0.187039	0.918437	0.999943	POMT2
243	ENSG00000009844	158.33	0.289253	0.0870513	3.32279	0.000891229	0.0373398	0.396019	0.103059	0.000121709	0.0140245	0.0787365	0.144348	0.585435	NA	0.0116348	0.106105	0.912684	0.999989	-0.305648	0.142124	0.0315098	0.999943	VTA1
244	ENSG00000009950	23.0013	-0.0442473	0.231141	-0.19143	0.848189	0.948722	-0.0771587	0.296752	0.794855	0.944732	0.0179439	0.405363	0.964692	NA	-0.0245089	0.294944	0.933775	0.999989	0.0705938	0.406681	0.862192	0.999943	MLXIPL
245	ENSG00000009954	9.90989	-0.172456	0.342195	-0.50397	0.614282	0.853906	-0.503297	0.426111	0.237547	0.649706	0.403695	0.566438	0.476037	NA	-0.369635	0.419509	0.378256	0.999989	0.537357	0.571345	0.346955	0.999943	BAZ1B
246	ENSG00000010017	283.254	0.148077	0.0762235	1.94268	0.0520554	0.319165	0.156201	0.0982396	0.111835	0.50141	0.132961	0.135404	0.326122	0.999819	-0.036932	0.0990912	0.709366	0.999989	-0.0601721	0.134782	0.655279	0.999943	RANBP9
247	ENSG00000010030	3.55832	-0.26698	0.564855	-0.472652	0.636461	NA	0.02694	0.694352	0.969051	NA	-0.979975	1.08735	0.367453	NA	-0.0441388	0.696794	0.949491	0.999989	-1.05105	1.08578	0.333037	0.999943	ETV7
248	ENSG00000010072	53.708	0.20777	0.123634	1.68052	0.0928566	0.402582	0.163027	0.157801	0.301549	0.704873	0.29155	0.215416	0.17592	NA	-0.0960373	0.161857	0.552949	0.999989	0.0324856	0.212386	0.878433	0.999943	SPRTN
249	ENSG00000010165	163.628	-0.0839364	0.0913629	-0.918714	0.358245	0.702774	-0.117731	0.116115	0.310626	0.712739	-0.019168	0.16107	0.905272	NA	-0.143584	0.116086	0.216132	0.999989	-0.0450211	0.161091	0.77988	0.999943	METTL13
250	ENSG00000010219	30.1794	-0.33952	0.219713	-1.54528	0.122277	0.45285	-0.141626	0.266999	0.595809	0.870406	-0.741861	0.378026	0.049709	NA	0.236282	0.259688	0.362893	0.999989	-0.363953	0.383086	0.342083	0.999943	DYRK4
251	ENSG00000010244	569.028	0.0273024	0.0699938	0.390069	0.696486	0.890432	0.0237123	0.0903027	0.792869	0.944474	0.0334663	0.12416	0.787513	0.999819	0.0173617	0.0902225	0.847403	0.999989	0.0271158	0.124218	0.827202	0.999943	ZNF207
252	ENSG00000010256	469.762	0.13149	0.119394	1.10131	0.270763	0.628994	0.188003	0.150532	0.211693	0.62826	0.022324	0.207757	0.91443	0.999819	0.0717729	0.150696	0.633877	0.999989	-0.0939064	0.207638	0.651082	0.999943	UQCRC1
253	ENSG00000010270	127.869	-0.0475931	0.0963738	-0.493838	0.62142	0.856977	0.0370959	0.119384	0.756008	0.932409	-0.207944	0.163955	0.204691	NA	0.15567	0.117995	0.187072	0.999989	-0.0893697	0.164957	0.587974	0.999943	STARD3NL
254	ENSG00000010278	411.103	-0.11666	0.218499	-0.533916	0.5934	0.845106	-0.194396	0.274783	0.479285	0.815788	0.0287894	0.380161	0.939634	0.999819	-0.346099	0.274944	0.208104	0.999989	-0.122913	0.380044	0.746378	0.999943	CD9
255	ENSG00000010282	1.11957	0.686637	0.902805	0.76056	0.44692	NA	0.69279	1.12308	0.537321	NA	0.702926	1.74283	0.68671	NA	-0.82431	1.30871	0.528784	NA	-0.814174	1.60812	0.612653	0.999943	HHATL
256	ENSG00000010292	179.5	-0.0574492	0.102075	-0.562815	0.573561	0.834118	-0.00107409	0.128856	0.993349	0.998778	-0.165546	0.177199	0.350181	0.999819	0.11165	0.127941	0.382845	0.999989	-0.0528218	0.177861	0.766479	0.999943	NCAPD2
257	ENSG00000010295	296.6	-0.261817	0.126482	-2.06999	0.0384536	0.274334	-0.310837	0.159972	0.0520075	0.373224	-0.169571	0.221329	0.443588	0.999819	-0.162174	0.159359	0.308838	0.999989	-0.0209086	0.22177	0.924886	0.999943	IFFO1
258	ENSG00000010310	71.5568	0.247897	0.277818	0.892301	0.372232	0.711626	0.40514	0.346904	0.242859	0.655008	-0.0652507	0.478514	0.891536	NA	0.254592	0.34754	0.463829	0.999989	-0.215798	0.478053	0.651694	0.999943	GIPR
259	ENSG00000010318	58.4987	0.2521	0.172772	1.45915	0.144525	0.487255	0.295852	0.22101	0.180688	0.590146	0.17035	0.302407	0.573222	NA	0.0936862	0.222899	0.67426	0.999989	-0.0318165	0.301017	0.915823	0.999943	PHF7
260	ENSG00000010319	2802.28	-0.252607	0.213137	-1.18519	0.235943	0.596573	-0.136594	0.265477	0.606886	0.875477	-0.482659	0.366701	0.1881	0.999819	0.416697	0.265361	0.116344	0.999989	0.070632	0.366785	0.847295	0.999943	SEMA3G
261	ENSG00000010322	915.331	-0.0556854	0.0801369	-0.694878	0.487131	0.788651	-0.0829243	0.102176	0.417029	0.780544	-0.00425171	0.141024	0.975948	0.999819	-0.0676203	0.102092	0.507747	0.999989	0.0110522	0.141085	0.93756	0.999943	NISCH
262	ENSG00000010327	1732.97	-0.318191	0.246953	-1.28847	0.197583	0.553192	-0.248507	0.310685	0.423787	0.784417	-0.454354	0.429353	0.28995	0.999819	0.0141567	0.310601	0.963646	0.999989	-0.19169	0.429414	0.655309	0.999943	STAB1
263	ENSG00000010361	115.813	0.231176	0.157114	1.47139	0.141185	0.48231	0.387767	0.189081	0.0402865	0.335229	-0.0783387	0.261027	0.764088	NA	0.215609	0.189952	0.256347	0.999989	-0.250497	0.260394	0.336053	0.999943	FUZ
264	ENSG00000010379	0.804711	0.416931	1.08651	0.383734	0.701176	NA	-0.21929	1.29749	0.865788	NA	2.16422	2.23903	0.333749	NA	-2.51174	1.82926	0.169724	NA	-0.128226	1.83045	0.944153	0.999943	SLC6A13
265	ENSG00000010404	14.8373	-0.885039	0.473568	-1.86888	0.0616401	0.339955	-1.74269	0.506632	0.000582243	0.0377909	0.541231	0.696148	0.436884	NA	-1.56987	0.499415	0.00166993	0.999989	0.714054	0.701343	0.308619	0.999943	IDS
266	ENSG00000010438	0.172912	16.8096	186.185	0.0902841	0.928061	NA	14.6118	161.704	0.928	NA	19.7642	464.909	0.966091	NA	-3.36226	462.975	0.994206	NA	1.79018	4.37682	0.68253	0.999943	PRSS3
267	ENSG00000010539	46.0181	0.0527529	0.162201	0.325231	0.745006	0.911321	0.0136657	0.206842	0.947323	0.98476	0.128355	0.289192	0.657157	NA	-0.226866	0.210217	0.280497	0.999989	-0.112177	0.286748	0.695647	0.999943	ZNF200
268	ENSG00000010610	34.2208	-0.100204	0.213327	-0.469718	0.638556	0.864117	0.0776172	0.255904	0.761657	0.934079	-0.502185	0.383169	0.189989	NA	-0.300806	0.261681	0.250345	0.999989	-0.880608	0.379247	0.0202334	0.999943	CD4
269	ENSG00000010626	0.419555	1.61165	1.51952	1.06063	0.288858	NA	1.89908	2.18204	0.384125	NA	1.25683	2.47791	0.612005	NA	1.17872	2.27913	0.605032	NA	0.536469	2.38891	0.822316	0.999943	LRRC23
270	ENSG00000010671	0	NA	NA	NA	NA	NA	NA	NA	NA	NA	NA	NA	NA	NA	NA	NA	NA	NA	NA	NA	NA	NA	BTK
271	ENSG00000010704	126.963	0.0237901	0.0959776	0.247872	0.804234	0.933874	0.0057733	0.122851	0.962518	0.988671	0.0585652	0.171074	0.732097	NA	-0.150642	0.124081	0.224726	0.999989	-0.0978499	0.170184	0.565315	0.999943	HFE
272	ENSG00000010803	286.409	0.103716	0.125319	0.827611	0.407891	0.739315	0.227326	0.150811	0.131718	0.531328	-0.139845	0.208128	0.501636	0.999819	0.191409	0.150812	0.204375	0.999989	-0.175762	0.208126	0.398392	0.999943	SCMH1
273	ENSG00000010810	542.139	-0.345629	0.0992798	-3.48136	0.000498869	0.0251729	-0.349767	0.127114	0.00593054	0.142547	-0.338126	0.175505	0.0540306	0.999819	-0.00306971	0.126249	0.980602	0.999989	0.00857177	0.176128	0.961184	0.999943	FYN
274	ENSG00000010818	254.191	0.0295788	0.114525	0.258274	0.796195	0.932323	-0.0285873	0.144799	0.843492	0.9578	0.138214	0.199087	0.487532	0.999819	-0.0704295	0.144829	0.626758	0.999989	0.0963715	0.199065	0.628299	0.999943	HIVEP2
275	ENSG00000010932	47.8143	0.860581	0.21958	3.91922	8.88353e-05	0.00840926	0.844172	0.277568	0.00235549	0.0885614	0.894018	0.395294	0.0237187	NA	-0.635594	0.295064	0.0312334	0.999989	-0.585748	0.382411	0.125591	0.999943	FMO1
276	ENSG00000011007	346.705	0.071912	0.111357	0.645781	0.518421	0.806537	0.132677	0.139765	0.342474	0.735341	-0.0466426	0.193648	0.809661	0.999819	-0.0258771	0.140137	0.853499	0.999989	-0.205197	0.193379	0.288638	0.999943	TCEB3
277	ENSG00000011009	132.932	-0.155146	0.111755	-1.38826	0.165057	0.514794	-0.150491	0.143715	0.295033	0.700305	-0.16501	0.196256	0.400467	NA	0.0917262	0.141556	0.516994	0.999989	0.0772068	0.19782	0.696323	0.999943	LYPLA2
278	ENSG00000011021	246.824	-0.0165227	0.121675	-0.135794	0.891984	0.964179	0.126545	0.141504	0.371171	0.755091	-0.304253	0.197237	0.122933	0.999819	0.0697327	0.141596	0.622381	0.999989	-0.361065	0.197171	0.0670669	0.999943	CLCN6
279	ENSG00000011028	756.333	0.255253	0.223413	1.14252	0.253239	0.613814	0.21906	0.282307	0.437771	0.792801	0.323654	0.39039	0.407075	0.999819	-0.355686	0.282698	0.208325	0.999989	-0.251092	0.390107	0.519803	0.999943	MRC2
280	ENSG00000011052	0	NA	NA	NA	NA	NA	NA	NA	NA	NA	NA	NA	NA	NA	NA	NA	NA	NA	NA	NA	NA	NA	NME2
281	ENSG00000011083	1.47752	-1.4193	0.866548	-1.63788	0.101446	NA	-1.78639	1.10928	0.10731	NA	-0.742064	1.44902	0.608572	NA	-0.494246	0.912423	0.588035	NA	0.550084	1.5804	0.727791	0.999943	SLC6A7
282	ENSG00000011105	410.502	0.00365172	0.115468	0.0316254	0.974771	0.992429	-0.0155994	0.147773	0.915929	0.97647	0.0397844	0.202512	0.844254	0.999819	0.184636	0.147192	0.209701	0.999989	0.24002	0.202934	0.23691	0.999943	TSPAN9
283	ENSG00000011114	235.547	0.0294754	0.0980495	0.300618	0.763706	0.918973	-0.0278237	0.123676	0.822001	0.952667	0.135994	0.169263	0.421715	0.999819	-0.0357664	0.123547	0.772201	0.999989	0.128052	0.169358	0.449588	0.999943	BTBD7
284	ENSG00000011132	85.9993	-0.0565532	0.106316	-0.531935	0.594771	0.845478	-0.146485	0.131258	0.264419	0.67632	0.116091	0.182052	0.523684	NA	-0.239597	0.132182	0.0698893	0.999989	0.0229787	0.181382	0.899189	0.999943	APBA3
285	ENSG00000011143	64.1907	0.202015	0.159023	1.27035	0.20396	0.559835	0.308759	0.198918	0.120617	0.5163	-0.00285063	0.273994	0.991699	NA	0.141364	0.200415	0.480589	0.999989	-0.170246	0.272901	0.532735	0.999943	MKS1
286	ENSG00000011198	334.01	1.19176	0.267478	4.45554	8.36838e-06	0.00165287	1.52685	0.307725	6.98677e-07	0.000368763	0.469789	0.425172	0.269186	0.999819	0.29616	0.309305	0.338315	0.999989	-0.7609	0.424023	0.0727371	0.999943	ABHD5
287	ENSG00000011201	135.735	0.678912	0.205387	3.30553	0.000947958	0.0382113	0.712222	0.260593	0.00627441	0.144597	0.614331	0.36112	0.0889083	NA	-0.208454	0.264321	0.430322	0.999989	-0.306346	0.358399	0.392684	0.999943	KAL1
288	ENSG00000011243	310.325	0.027482	0.0606623	0.453033	0.650525	0.870012	0.0319482	0.0782838	0.683195	0.908213	0.0195327	0.107845	0.856275	0.999819	-0.0293874	0.0784837	0.708077	0.999989	-0.0418029	0.1077	0.697911	0.999943	AKAP8L
289	ENSG00000011258	170.345	0.0783447	0.09545	0.820793	0.411764	0.742563	0.112921	0.121832	0.354001	0.743466	0.0120648	0.167821	0.942689	0.999819	0.0267538	0.122219	0.826728	0.999989	-0.0741021	0.167539	0.658274	0.999943	MBTD1
290	ENSG00000011260	79.4857	-0.153523	0.114379	-1.34223	0.17952	0.533232	-0.103162	0.144064	0.473938	0.813702	-0.256132	0.204174	0.209669	NA	-0.086425	0.143492	0.546976	0.999989	-0.239395	0.204576	0.241922	0.999943	UTP18
291	ENSG00000011275	267.437	-0.0683599	0.0715904	-0.954876	0.33964	0.688746	-0.0522298	0.092202	0.571074	0.85902	-0.0987591	0.126445	0.434778	0.999819	0.0476125	0.0914215	0.602504	0.999989	0.00108321	0.127011	0.993195	0.999943	RNF216
292	ENSG00000011295	217.527	0.00957656	0.0816904	0.11723	0.906678	0.969507	0.0232281	0.105034	0.824976	0.952743	-0.0156452	0.144885	0.914008	0.999819	-0.0177451	0.105102	0.865925	0.999989	-0.0566184	0.144835	0.695858	0.999943	TTC19
293	ENSG00000011304	759.179	-0.179018	0.0472396	-3.78957	0.000150906	0.0122267	-0.197523	0.0609011	0.00118137	0.0581688	-0.144666	0.0834533	0.0830075	0.999819	0.0162155	0.0600914	0.787278	0.999989	0.0690725	0.0840382	0.411123	0.999943	PTBP1
294	ENSG00000011332	0.75231	1.04891	0.958012	1.09488	0.273568	NA	0.358189	1.05917	0.735228	NA	17.4915	265.258	0.947425	NA	-17.5	265.256	0.947398	NA	-0.366748	1.48083	0.804395	0.999943	DPF1
295	ENSG00000011347	63.7083	-0.183686	0.163947	-1.12039	0.262546	0.621036	-0.425688	0.191391	0.0261363	0.279154	0.228155	0.250373	0.362159	NA	0.00404627	0.185133	0.982563	0.999989	0.657889	0.255035	0.00989135	0.999943	SYT7
296	ENSG00000011376	71.5223	-0.0688444	0.157267	-0.437755	0.661564	0.873726	0.0641189	0.195012	0.742311	0.928375	-0.324428	0.26817	0.226361	NA	0.259897	0.192698	0.177424	0.999989	-0.12865	0.269837	0.633527	0.999943	LARS2
297	ENSG00000011405	481.299	0.017408	0.118768	0.146571	0.883471	0.961119	-0.0180136	0.151074	0.905087	0.973795	0.0839657	0.207905	0.686312	0.999819	0.0393254	0.150879	0.794369	0.999989	0.141305	0.208046	0.497012	0.999943	PIK3C2A
298	ENSG00000011422	37.8813	-0.740453	0.32754	-2.26065	0.0237809	0.2176	-0.736941	0.413618	0.0747994	0.428363	-0.750387	0.581112	0.196601	NA	-0.302028	0.408582	0.459779	0.999989	-0.315475	0.584664	0.589485	0.999943	PLAUR
299	ENSG00000011426	5.85409	0.0966607	0.423091	0.228463	0.819286	0.939414	-0.0239604	0.531072	0.964014	0.989342	0.345309	0.766533	0.652363	NA	-0.590438	0.558419	0.290357	0.999989	-0.221169	0.746845	0.767125	0.999943	ANLN
300	ENSG00000011451	370.447	0.0289575	0.0792427	0.365428	0.714792	0.899119	0.0313544	0.102245	0.759102	0.933678	0.0245168	0.139894	0.860881	0.999819	0.0867502	0.101899	0.394584	0.999989	0.0799126	0.140146	0.568535	0.999943	WIZ
301	ENSG00000011454	409.842	0.0714603	0.0529169	1.35042	0.17688	0.529517	0.0743881	0.0687012	0.278907	0.688484	0.0666486	0.0934989	0.475952	0.999819	0.0524635	0.0686662	0.444845	0.999989	0.0447241	0.0935246	0.632503	0.999943	RABGAP1
302	ENSG00000011465	10633.7	-0.229207	0.205025	-1.11795	0.263589	0.622334	-0.318026	0.257031	0.215974	0.632292	-0.0641275	0.355141	0.856706	0.999819	-0.215699	0.257023	0.401345	0.999989	0.0381994	0.355147	0.914345	0.999943	DCN
303	ENSG00000011478	32.0308	0.487785	0.18516	2.6344	0.00842865	0.133412	0.489196	0.239685	0.0412511	0.339328	0.48716	0.325748	0.134781	NA	6.29228e-05	0.248228	0.999798	0.999989	-0.0019732	0.319286	0.995069	0.999943	QPCTL
304	ENSG00000011485	174.708	-0.0419847	0.109102	-0.384821	0.70037	0.892302	-0.0302169	0.140361	0.829549	0.954276	-0.0633348	0.19175	0.741174	0.999819	0.11606	0.13928	0.404681	0.999989	0.0829425	0.192537	0.666623	0.999943	PPP5C
305	ENSG00000011523	472.954	0.0126134	0.0854996	0.147525	0.882717	0.960527	0.035097	0.109614	0.748826	0.92992	-0.0297326	0.150487	0.843377	0.999819	0.118631	0.109278	0.27766	0.999989	0.0538017	0.150731	0.721138	0.999943	CEP68
306	ENSG00000011566	282.603	-0.00699275	0.097334	-0.0718429	0.942727	0.980896	0.00426284	0.124994	0.972794	0.992928	-0.0277365	0.171909	0.871822	0.999819	0.039415	0.124704	0.751951	0.999989	0.00741564	0.17212	0.965634	0.999943	MAP4K3
307	ENSG00000011590	1.84383	0.690484	0.679455	1.01623	0.309519	NA	0.727564	0.85515	0.394879	NA	0.60481	1.25492	0.629839	NA	-0.410863	0.95811	0.66805	NA	-0.533616	1.17818	0.650611	0.999943	ZBTB32
308	ENSG00000011600	235.919	-0.496629	0.28747	-1.72759	0.0840625	0.384723	-0.442156	0.362109	0.222064	0.640073	-0.60344	0.501844	0.229191	0.999819	-0.193827	0.36158	0.59192	0.999989	-0.355111	0.502226	0.47952	0.999943	TYROBP
309	ENSG00000011638	222.752	-0.195057	0.15637	-1.24741	0.212248	0.569139	-0.283194	0.196102	0.148707	0.550606	-0.0322272	0.269501	0.904815	0.999819	-0.0336339	0.195075	0.863111	0.999989	0.217333	0.270246	0.421278	0.999943	TMEM159
310	ENSG00000011677	0.111791	0.994012	4.57415	0.217311	0.827966	NA	-3.32637	463.909	0.994279	NA	0.982463	5.0648	0.846193	NA	14.4584	163.253	0.929428	NA	18.7673	466.099	0.967882	0.999943	GABRA3
311	ENSG00000012048	45.0634	-0.0500526	0.159901	-0.313023	0.754263	0.914937	-0.182115	0.199152	0.360478	0.749316	0.189394	0.2692	0.481718	NA	-0.140359	0.197939	0.478259	0.999989	0.23115	0.270094	0.3921	0.999943	BRCA1
312	ENSG00000012061	257.041	-0.122354	0.0828926	-1.47606	0.139929	0.48066	-0.0954974	0.106223	0.36864	0.755018	-0.172753	0.146008	0.236741	0.999819	0.066117	0.105168	0.529557	0.999989	-0.0111383	0.14677	0.939507	0.999943	ERCC1
313	ENSG00000012124	23.4355	-0.213732	0.337855	-0.632615	0.526985	0.812001	-0.549026	0.410851	0.181446	0.590479	0.373613	0.559464	0.504257	NA	-0.428217	0.408051	0.293985	0.999989	0.494423	0.561509	0.378575	0.999943	CD22
314	ENSG00000012174	110.125	0.260079	0.137545	1.89086	0.0586429	0.33379	0.286561	0.175917	0.103322	0.485583	0.210637	0.241798	0.383683	NA	0.0223011	0.177644	0.900098	0.999989	-0.0536231	0.240532	0.823586	0.999943	MBTPS2
315	ENSG00000012211	8.18817	-0.208627	0.311676	-0.669372	0.503258	0.796382	-0.344068	0.407787	0.398813	0.769931	0.00277366	0.510174	0.995662	NA	0.211453	0.379582	0.57748	0.999989	0.558295	0.531493	0.293522	0.999943	PRICKLE3
316	ENSG00000012223	32.2883	0.206624	0.244221	0.846054	0.397523	0.729643	0.0694782	0.307616	0.82131	0.952667	0.455879	0.420481	0.278283	NA	-0.191513	0.311201	0.53829	0.999989	0.194888	0.417835	0.640912	0.999943	LTF
317	ENSG00000012232	214.098	-0.0215727	0.0813422	-0.265209	0.790849	0.930737	-0.0973574	0.10093	0.334746	0.730714	0.113521	0.135264	0.401328	0.999819	0.0627479	0.099593	0.528666	0.999989	0.273626	0.136252	0.0446182	0.999943	EXTL3
318	ENSG00000012504	0.0517846	14.6686	195.471	0.0750425	0.940181	NA	14.8859	198.842	0.940324	NA	0.767706	680.967	0.9991	NA	-2.88217	475.867	0.995168	NA	-17.0003	506.415	0.97322	0.999943	NR1H4
319	ENSG00000012660	2373.14	0.615484	0.168361	3.65574	0.000256441	0.016264	0.581773	0.213156	0.00634643	0.145379	0.679231	0.294548	0.0211098	0.999819	-0.24412	0.213395	0.25263	0.999989	-0.146663	0.294375	0.61833	0.999943	ELOVL5
320	ENSG00000012779	1.71187	-0.229024	0.736397	-0.311006	0.755796	NA	-0.0317556	0.991317	0.974445	NA	-0.541546	1.23051	0.659866	NA	0.927662	0.908504	0.307213	NA	0.417872	1.29286	0.746533	0.999943	ALOX5
321	ENSG00000012817	223.546	0.923651	1.41286	0.653745	0.513276	0.803141	1.27582	1.77973	0.473462	0.813702	0.154467	2.45904	0.949913	0.999819	0.438676	1.78	0.805336	0.999989	-0.682674	2.45885	0.781289	0.999943	KDM5D
322	ENSG00000012822	1352.45	0.029384	0.0965883	0.304219	0.760961	0.917383	0.0748176	0.121944	0.539517	0.845862	-0.058438	0.168385	0.728554	0.999819	0.0671502	0.121917	0.581781	0.999989	-0.0661055	0.168405	0.694659	0.999943	CALCOCO1
323	ENSG00000012963	159.948	0.130025	0.0835893	1.55552	0.119822	0.44897	0.124878	0.10817	0.24831	0.659953	0.13966	0.146825	0.341502	NA	0.0466168	0.108592	0.667717	0.999989	0.0613988	0.146513	0.675166	0.999943	UBR7
324	ENSG00000012983	287.402	0.0485981	0.0865734	0.561351	0.574558	0.834589	0.0236497	0.110989	0.831264	0.954753	0.0956967	0.152701	0.530859	0.999819	-0.0535379	0.111198	0.630187	0.999989	0.0185091	0.152549	0.903428	0.999943	MAP4K5
325	ENSG00000013016	22.5565	-0.379263	0.277084	-1.36877	0.171072	0.52491	-0.562546	0.352958	0.11098	0.500416	-0.0769659	0.46137	0.867511	NA	0.200072	0.336248	0.551835	0.999989	0.685652	0.473686	0.147762	0.999943	EHD3
326	ENSG00000013275	226.364	-0.12281	0.0824502	-1.4895	0.136356	0.474516	-0.142694	0.105928	0.177953	0.587028	-0.0857532	0.14489	0.553951	0.999819	0.0169774	0.104725	0.871216	0.999989	0.0739182	0.145762	0.612074	0.999943	PSMC4
327	ENSG00000013288	471.503	-0.375872	0.0807705	-4.65358	3.26214e-06	0.00079127	-0.390766	0.103392	0.000157171	0.0162519	-0.347538	0.143138	0.0151822	0.999819	-0.0780243	0.10227	0.44551	0.999989	-0.0347963	0.143941	0.808982	0.999943	MAN2B2
328	ENSG00000013293	5.09184	-0.505897	0.431314	-1.17292	0.240828	0.601439	-0.781125	0.591914	0.186949	0.59931	-0.168188	0.659575	0.798727	NA	0.666069	0.498412	0.181424	0.999989	1.27901	0.732794	0.0809184	0.999943	SLC7A14
329	ENSG00000013297	84.9642	-1.04695	0.400797	-2.61218	NA	NA	-1.07041	0.505034	NA	NA	-1.00275	0.698107	NA	NA	-0.0226613	0.500519	NA	NA	0.0450021	0.701351	NA	NA	CLDN11
330	ENSG00000013306	311.27	0.108934	0.089472	1.21752	0.223406	0.580821	0.063818	0.113742	0.574744	0.861463	0.191481	0.154934	0.2165	0.999819	0.0691577	0.113579	0.542592	0.999989	0.196821	0.155054	0.204309	0.999943	SLC25A39
331	ENSG00000013364	657.776	-0.41636	0.160354	-2.59651	0.00941757	0.14031	-0.495623	0.201094	0.0137152	0.210148	-0.268541	0.27782	0.333745	0.999819	-0.161531	0.200637	0.420767	0.999989	0.0655514	0.27815	0.813689	0.999943	MVP
332	ENSG00000013374	458.778	0.0554075	0.0668494	0.82884	0.407195	0.738871	0.0964181	0.0843392	0.252948	0.665786	-0.0221835	0.11556	0.84777	0.999819	0.114924	0.0841479	0.172022	0.999989	-0.00367769	0.1157	0.974642	0.999943	NUB1
333	ENSG00000013375	383.543	0.821675	0.224303	3.66324	0.000249045	0.0160491	1.13156	0.251399	6.7615e-06	0.00187104	0.156962	0.348669	0.652584	0.999819	0.0353947	0.252916	0.888702	0.999989	-0.939207	0.34757	0.00688811	0.999943	PGM3
334	ENSG00000013392	65.6177	0.829736	0.204123	4.06488	4.80574e-05	0.00536418	1.12516	0.227269	7.39079e-07	0.000368763	0.197886	0.322394	0.539348	NA	0.00753212	0.237195	0.974667	0.999989	-0.919745	0.315163	0.00351929	0.999943	RWDD2A
335	ENSG00000013441	1053.43	-0.113609	0.166821	-0.681022	0.495858	0.792386	-0.136814	0.2115	0.517713	0.837591	-0.0695992	0.292516	0.811933	0.999819	-0.263513	0.211563	0.212928	0.999989	-0.196298	0.292471	0.502113	0.999943	CLK1
336	ENSG00000013503	55.6488	-0.0562849	0.137814	-0.408411	0.682972	0.884237	0.0556712	0.170711	0.744339	0.928515	-0.276593	0.239651	0.248438	NA	0.0796563	0.169938	0.639258	0.999989	-0.252608	0.2402	0.292956	0.999943	POLR3B
337	ENSG00000013523	163.197	-0.114095	0.0802906	-1.42102	0.155311	0.500202	-0.0991136	0.102823	0.335081	0.730914	-0.143124	0.141817	0.312871	NA	0.00183799	0.101679	0.985578	0.999989	-0.0421726	0.142639	0.76749	0.999943	ANGEL1
338	ENSG00000013561	371.497	0.051835	0.0910347	0.569399	0.569086	0.831804	0.0518823	0.116884	0.657131	0.898923	0.0519372	0.161049	0.747079	0.999819	-0.0129105	0.116988	0.912126	0.999989	-0.0128556	0.160973	0.936347	0.999943	RNF14
339	ENSG00000013563	3.92778	0.572229	0.660073	0.866918	0.385987	NA	1.09476	0.94305	0.245694	NA	-0.0359603	0.980764	0.970752	NA	2.77921	0.872768	0.00145074	0.999989	1.64849	1.0438	0.114264	0.999943	DNASE1L1
340	ENSG00000013573	82.6403	-0.666271	0.273523	-2.43589	0.0148552	0.174501	-0.379366	0.324523	0.242405	0.654423	-1.27637	0.454547	0.00498489	NA	0.353149	0.32029	0.270205	0.999989	-0.543857	0.45754	0.234575	0.999943	DDX11
341	ENSG00000013583	268.978	-0.00459905	0.0887782	-0.0518038	0.958685	0.987879	-0.0107939	0.114271	0.924745	0.978774	0.00679414	0.1566	0.965394	0.999819	0.0398818	0.113866	0.72615	0.999989	0.0574698	0.156895	0.714145	0.999943	HEBP1
342	ENSG00000013588	27.0122	-0.531106	0.4099	-1.2957	0.195079	0.551007	-0.624326	0.519457	0.229409	0.644662	-0.359338	0.713545	0.614546	NA	-0.0391601	0.512162	0.939053	0.999989	0.225828	0.718799	0.753389	0.999943	GPRC5A
343	ENSG00000013619	1.19477	0.309123	1.02485	0.301629	0.762935	NA	0.195446	1.34359	0.884343	NA	0.520166	1.812	0.774061	NA	-0.0852457	1.36745	0.950293	NA	0.239475	1.79406	0.893812	0.999943	MAMLD1
344	ENSG00000013725	17.6227	-0.635571	0.376836	-1.6866	0.0916809	0.400581	-0.586643	0.484091	0.225572	0.642525	-0.72783	0.65248	0.264644	NA	0.456158	0.463809	0.325359	0.999989	0.314971	0.66705	0.636795	0.999943	CD6
345	ENSG00000013810	49.9204	0.134187	0.162248	0.827046	0.408211	0.739422	0.181727	0.207053	0.380115	0.76098	0.0419286	0.285793	0.883361	NA	0.022933	0.208849	0.912563	0.999989	-0.116866	0.284483	0.681219	0.999943	TACC3
346	ENSG00000014123	289.916	0.161104	0.0940784	1.71245	0.0868145	0.390189	0.22557	0.117386	0.0546561	0.380393	0.0367869	0.161821	0.820167	0.999819	0.0734022	0.117887	0.533515	0.999989	-0.11538	0.161457	0.474844	0.999943	UFL1
347	ENSG00000014138	55.4953	0.102388	0.132754	0.771265	0.44055	0.759647	0.0994946	0.171693	0.562259	0.856386	0.105467	0.23094	0.647898	NA	0.0972736	0.171313	0.570163	0.999989	0.103246	0.231222	0.655221	0.999943	POLA2
348	ENSG00000014164	109.824	-0.0903229	0.133284	-0.677675	0.497978	0.793311	-0.0108177	0.165951	0.948026	0.984902	-0.250905	0.23427	0.284165	NA	-0.125441	0.16662	0.451536	0.999989	-0.365528	0.233794	0.117944	0.999943	ZC3H3
349	ENSG00000014216	502.56	-0.0169863	0.0660476	-0.257182	0.797038	0.932444	-0.00712647	0.0852564	0.933383	0.980386	-0.0357443	0.117177	0.760331	0.999819	0.0353311	0.084995	0.677641	0.999989	0.00671326	0.117366	0.954386	0.999943	CAPN1
350	ENSG00000014257	3.71349	-0.5725	0.53105	-1.07805	0.28101	NA	-0.922148	0.644941	0.152769	NA	0.234527	0.960319	0.807062	NA	-1.21513	0.667335	0.0686277	0.999989	-0.0584503	0.944895	0.950675	0.999943	ACPP
351	ENSG00000014641	1546.3	0.197777	0.19269	1.0264	0.304702	0.656276	-0.0734592	0.219607	0.738001	0.926922	0.677437	0.303046	0.0253895	0.999819	-0.154635	0.219628	0.481386	0.999989	0.596262	0.303031	0.0491075	0.999943	MDH1
352	ENSG00000014824	266.717	0.107427	0.0744283	1.44337	0.148916	0.492633	0.143373	0.0949691	0.131126	0.530735	0.0401513	0.130404	0.758158	0.999819	0.0521976	0.0953159	0.583948	0.999989	-0.0510237	0.13015	0.695031	0.999943	SLC30A9
353	ENSG00000014914	0.33894	-0.765227	1.83483	-0.417055	0.676638	NA	-0.361879	2.07368	0.861464	NA	-14.1302	278.51	0.959537	NA	-1.45091	2.33711	0.534722	NA	-15.2192	278.507	0.956421	0.999943	MTMR11
354	ENSG00000014919	242.972	0.0230383	0.0944516	0.243916	0.807296	0.934984	0.0323972	0.12113	0.789115	0.94294	0.00585436	0.167818	0.972171	0.999819	-0.0817526	0.121542	0.501183	0.999989	-0.108295	0.167519	0.517978	0.999943	COX15
355	ENSG00000015133	166.29	-0.210398	0.159432	-1.31968	0.186943	0.541746	-0.155493	0.202009	0.441459	0.794799	-0.316867	0.279691	0.257248	NA	0.0264279	0.201039	0.895414	0.999989	-0.134946	0.280388	0.630315	0.999943	CCDC88C
356	ENSG00000015153	74.1916	0.137345	0.132005	1.04045	0.298131	0.650163	0.130921	0.169154	0.438944	0.793424	0.150575	0.233823	0.519595	NA	-0.0908924	0.171417	0.595945	0.999989	-0.0712388	0.232169	0.758965	0.999943	YAF2
357	ENSG00000015171	664.471	-0.0280072	0.0552109	-0.507277	0.61196	0.853178	-0.0176933	0.0713933	0.804267	0.94784	-0.0475169	0.0980625	0.627991	0.999819	0.0404604	0.0711094	0.569364	0.999989	0.0106368	0.0982686	0.913803	0.999943	ZMYND11
358	ENSG00000015285	0	NA	NA	NA	NA	NA	NA	NA	NA	NA	NA	NA	NA	NA	NA	NA	NA	NA	NA	NA	NA	NA	WAS
359	ENSG00000015413	0.91329	-0.882755	1.15995	-0.761027	0.446641	NA	-0.422216	1.29684	0.744747	NA	-15.6902	269.27	0.953534	NA	-1.19905	1.40164	0.392297	NA	-16.467	269.269	0.951236	0.999943	DPEP1
360	ENSG00000015475	95.3681	-0.0972724	0.115766	-0.840253	0.400767	0.732909	-0.101208	0.147937	0.493895	0.825371	-0.0899514	0.206418	0.663001	NA	-0.127843	0.14791	0.387406	0.999989	-0.116587	0.206438	0.572241	0.999943	BID
361	ENSG00000015479	1199.41	0.131339	0.0604876	2.17134	0.0299057	0.243029	0.139355	0.0779566	0.0738417	0.425691	0.116145	0.107552	0.280191	0.999819	-0.0221112	0.0781558	0.777244	0.999989	-0.0453214	0.107408	0.673056	0.999943	MATR3
362	ENSG00000015520	9.70916	1.17013	0.395004	2.96233	0.00305316	0.0759702	1.24966	0.50243	0.0128742	0.207366	1.01674	0.702774	0.147965	NA	-0.226828	0.546688	0.678206	0.999989	-0.459742	0.668924	0.491903	0.999943	NPC1L1
363	ENSG00000015532	132.509	0.0250415	0.1205	0.207814	0.835374	0.945163	0.00613113	0.154713	0.968389	0.991096	0.0611267	0.211552	0.772624	NA	0.029121	0.154311	0.850316	0.999989	0.0841166	0.211846	0.69132	0.999943	XYLT2
364	ENSG00000015568	3.72656	-0.138337	0.444334	-0.311336	0.755545	NA	0.193202	0.549531	0.725156	NA	-0.877096	0.847969	0.300973	NA	0.257392	0.543871	0.636028	0.999989	-0.812907	0.851611	0.339804	0.999943	RGPD5
365	ENSG00000015592	0.562311	-0.326423	1.31089	-0.24901	0.803353	NA	0.936583	1.64597	0.569344	NA	-16.5828	283.221	0.95331	NA	1.62156	1.56178	0.299141	NA	-15.8979	283.221	0.955236	0.999943	STMN4
366	ENSG00000015676	507.915	0.0628711	0.0766595	0.820135	0.412139	0.742635	0.0676644	0.098676	0.492888	0.825242	0.0541392	0.135684	0.689886	0.999819	0.0318833	0.0986804	0.746622	0.999989	0.0183581	0.135681	0.892372	0.999943	NUDCD3
367	ENSG00000016082	0.281081	-16.6783	270.698	-0.0616121	0.950872	NA	-15.2358	281.105	0.956776	NA	-16.3277	289.808	0.955071	NA	2.18228	2.62037	0.404951	NA	1.09044	403.736	0.997845	0.999943	ISL1
368	ENSG00000016391	10.9969	-0.296722	0.393145	-0.754739	0.450406	0.766061	-0.727075	0.471563	0.123112	0.519262	0.495414	0.654559	0.449129	NA	-0.880203	0.476089	0.0644837	0.999989	0.342286	0.651274	0.599191	0.999943	CHDH
369	ENSG00000016402	8.43259	0.165053	0.439734	0.375347	0.707403	0.896147	0.126787	0.575594	0.825659	0.952743	0.230929	0.755685	0.759917	NA	0.399423	0.566334	0.480637	0.999989	0.503565	0.76265	0.509072	0.999943	IL20RA
370	ENSG00000016490	0	NA	NA	NA	NA	NA	NA	NA	NA	NA	NA	NA	NA	NA	NA	NA	NA	NA	NA	NA	NA	NA	CLCA1
371	ENSG00000016602	1.15075	1.28262	0.804682	1.59394	0.110949	NA	1.77803	1.03488	0.0857777	NA	0.228329	1.50314	0.879265	NA	0.318398	1.18391	0.787977	NA	-1.2313	1.3888	0.375298	0.999943	CLCA4
372	ENSG00000016864	248	-0.0618416	0.0792097	-0.780733	0.43496	0.757146	-0.0995524	0.100816	0.323414	0.721121	0.00881923	0.138441	0.949206	0.999819	-0.0614812	0.100398	0.540291	0.999989	0.0468905	0.138745	0.735391	0.999943	GLT8D1
373	ENSG00000017260	570.738	0.467192	0.0998297	4.67989	2.87034e-06	0.00072155	0.546498	0.12303	8.91247e-06	0.00228357	0.312651	0.169875	0.0656974	0.999819	0.0343316	0.123997	0.781876	0.999989	-0.199515	0.16917	0.238248	0.999943	ATP2C1
374	ENSG00000017373	9.34951	0.49352	0.436794	1.12987	0.258531	0.617669	0.668783	0.551181	0.224991	0.641972	0.135984	0.773923	0.860524	NA	0.0128477	0.567926	0.981952	0.999989	-0.519952	0.76172	0.494858	0.999943	SRCIN1
375	ENSG00000017427	1230.16	1.79177	0.292948	6.11635	9.57447e-10	1.65471e-06	2.11701	0.344401	7.89916e-10	1.82155e-06	1.0897	0.476239	0.0221296	0.999819	-0.250049	0.345346	0.469033	0.999989	-1.27736	0.475554	0.00723039	0.999943	IGF1
376	ENSG00000017483	0.378192	-1.01126	1.90921	-0.529671	0.59634	NA	-16.1044	274.7	0.95325	NA	0.570227	2.54058	0.822409	NA	0.831853	2.03201	0.682265	NA	17.5065	274.705	0.949186	0.999943	SLC38A5
377	ENSG00000017621	2.87301	-0.175882	0.54869	-0.320549	0.748552	NA	-0.131931	0.717232	0.854057	NA	-0.247074	0.93502	0.791592	NA	0.352831	0.680049	0.603878	0.999989	0.237688	0.962402	0.804929	0.999943	MAGIX
378	ENSG00000017797	521.509	-0.115482	0.0641978	-1.79884	0.0720438	0.361553	-0.10847	0.0827284	0.189806	0.603076	-0.128881	0.1142	0.259086	0.999819	-0.0178426	0.0822977	0.82836	0.999989	-0.0382539	0.114511	0.738332	0.999943	RALBP1
379	ENSG00000018189	246.452	-0.0762275	0.0693968	-1.09843	0.272017	0.628994	-0.0469114	0.0882095	0.594852	0.869659	-0.133453	0.122284	0.275123	0.999819	-0.0114598	0.0877736	0.896122	0.999989	-0.0980015	0.122597	0.42407	0.999943	RUFY3
380	ENSG00000018236	41.1507	0.83991	0.365219	2.29974	0.0214628	0.207381	0.853591	0.461204	0.0642001	0.405419	0.814103	0.643705	0.205974	NA	-0.496236	0.472147	0.293249	0.999989	-0.535724	0.635722	0.399395	0.999943	CNTN1
381	ENSG00000018280	49.7005	-0.481378	0.436727	-1.10224	0.270357	0.628994	-0.785119	0.53882	0.145087	0.547443	0.0619776	0.747576	0.933927	NA	-0.806505	0.538714	0.134369	0.999989	0.0405912	0.747652	0.956703	0.999943	SLC11A1
382	ENSG00000018408	460.758	0.243664	0.108319	2.24951	0.0244801	0.220784	0.224675	0.138398	0.104505	0.488566	0.279875	0.190888	0.142602	0.999819	-0.0670313	0.138995	0.629623	0.999989	-0.0118316	0.190454	0.950465	0.999943	WWTR1
383	ENSG00000018510	300.282	0.162123	0.105004	1.54397	0.122595	0.452967	0.152521	0.134631	0.257265	0.670803	0.180387	0.185156	0.329936	0.999819	-0.000759657	0.135065	0.995512	0.999989	0.0271068	0.18484	0.883408	0.999943	AGPS
384	ENSG00000018610	116.063	-0.126503	0.105416	-1.20004	0.230124	0.590515	-0.124538	0.135409	0.357721	0.747359	-0.129299	0.18782	0.491187	NA	-0.0670638	0.134574	0.618244	0.999989	-0.0718254	0.188419	0.703054	0.999943	CXorf56
385	ENSG00000018625	1731.2	1.56105	0.540331	2.88907	0.00386384	0.0864424	1.80861	0.677923	0.00763341	0.159789	1.04475	0.936605	0.26465	0.999819	0.284153	0.678108	0.675189	0.999989	-0.479703	0.936471	0.608479	0.999943	ATP1A2
386	ENSG00000018699	74.881	-0.147648	0.123308	-1.19739	0.231153	0.59122	-0.228075	0.155107	0.141443	0.544058	0.00379728	0.212999	0.985776	NA	-0.148931	0.153668	0.332459	0.999989	0.082941	0.214039	0.698383	0.999943	TTC27
387	ENSG00000018869	20.0177	-0.12584	0.199435	-0.630984	0.528051	0.812639	-0.0681606	0.246993	0.782578	0.942053	-0.256515	0.371082	0.489401	NA	-0.30391	0.253364	0.230333	0.999989	-0.492265	0.366762	0.179534	0.999943	ZNF582
388	ENSG00000019102	10.5643	0.0629527	0.48085	0.13092	0.895839	0.965843	-0.716109	0.530028	0.176671	0.585209	1.36071	0.722853	0.0597796	NA	-1.15937	0.545575	0.033583	0.999989	0.917449	0.711192	0.197045	0.999943	VSIG2
389	ENSG00000019144	794.263	0.128101	0.140817	0.909698	0.362982	0.70638	0.256415	0.170501	0.132609	0.532593	-0.126944	0.235483	0.589831	0.999819	0.203018	0.170518	0.233811	0.999989	-0.180341	0.235471	0.443751	0.999943	PHLDB1
390	ENSG00000019169	147.038	-1.1243	0.439997	-2.55524	0.0106114	0.148886	-1.30839	0.54966	0.0172959	0.230227	-0.79098	0.758746	0.297187	NA	-0.226	0.546977	0.679474	0.999989	0.291406	0.760682	0.701657	0.999943	MARCO
391	ENSG00000019186	0.0476748	14.5663	195.726	0.0744218	0.940675	NA	14.7796	199.108	0.940828	NA	0.767351	681.078	0.999101	NA	-2.87884	475.948	0.995174	NA	-16.8911	506.544	0.973399	0.999943	CYP24A1
392	ENSG00000019485	31.1038	0.0992968	0.180882	0.54896	0.583033	0.839473	0.0436015	0.235245	0.852958	0.960612	0.193292	0.309393	0.532138	NA	0.161405	0.232294	0.487161	0.999989	0.311096	0.311615	0.318118	0.999943	PRDM11
393	ENSG00000019505	0.545469	-2.18827	1.84119	-1.18851	0.234631	NA	-1.22801	2.13672	0.565482	NA	-16.658	278.89	0.952371	NA	1.12866	1.71254	0.509862	NA	-14.3013	278.893	0.959103	0.999943	SYT13
394	ENSG00000019549	149.376	0.280352	0.138853	2.01905	0.0434823	0.292339	0.383461	0.171622	0.0254612	0.276979	0.0756248	0.239482	0.752166	NA	-0.0746755	0.173991	0.667785	0.999989	-0.382511	0.237766	0.107666	0.999943	SNAI2
395	ENSG00000019582	5141.35	-0.551227	0.292189	-1.88654	0.059222	0.334896	-0.61358	0.367526	0.0950214	0.47224	-0.434448	0.507799	0.392246	0.999819	-0.073595	0.367476	0.841268	0.999989	0.105537	0.507836	0.835372	0.999943	CD74
396	ENSG00000019991	74.1992	-0.266393	0.28053	-0.949607	0.342312	0.690661	-0.0871226	0.34694	0.801723	0.947243	-0.635233	0.485297	0.190549	NA	-0.0153734	0.346329	0.964594	0.999989	-0.563484	0.485733	0.24602	0.999943	HGF
397	ENSG00000019995	319.113	0.0873039	0.0909422	0.959994	0.337058	0.687092	0.133365	0.115183	0.246924	0.659953	-0.000699159	0.158647	0.996484	0.999819	0.0658776	0.115317	0.567814	0.999989	-0.0681871	0.15855	0.667148	0.999943	ZRANB1
398	ENSG00000020129	81.4695	-0.211779	0.163158	-1.298	0.194286	0.549923	-0.292975	0.207034	0.157037	0.56028	-0.0649042	0.281241	0.817487	NA	0.0336852	0.203694	0.868651	0.999989	0.261756	0.283669	0.356137	0.999943	NCDN
399	ENSG00000020181	1245.56	0.265628	0.123186	2.15631	0.0310593	0.246716	0.244217	0.156795	0.119337	0.514303	0.306149	0.216516	0.157369	0.999819	-0.0655271	0.157003	0.676413	0.999989	-0.00359533	0.216366	0.986742	0.999943	GPR124
400	ENSG00000020256	57.0035	-0.128626	0.13899	-0.925438	0.354738	0.700161	-0.198994	0.177042	0.261014	0.674422	-0.000936011	0.238463	0.996868	NA	0.000567199	0.173564	0.997393	0.999989	0.198626	0.241007	0.409854	0.999943	ZFP64
401	ENSG00000020426	69.909	0.196557	0.118325	1.66116	0.0966805	0.409553	0.309312	0.146768	0.0350753	0.318439	-0.0161999	0.201246	0.935841	NA	0.168763	0.148313	0.25517	0.999989	-0.15675	0.20011	0.43344	0.999943	MNAT1
402	ENSG00000020577	461.875	-0.680473	0.262226	-2.59499	0.00945939	0.140781	-0.801563	0.328037	0.014545	0.214351	-0.457835	0.452644	0.311793	0.999819	-0.0151583	0.327106	0.963039	0.999989	0.32857	0.453318	0.468568	0.999943	SAMD4A
403	ENSG00000020633	27.4527	-0.533858	0.274312	-1.94617	0.0516338	0.3187	-0.497771	0.348531	0.153235	0.556404	-0.607453	0.487828	0.213051	NA	-0.0576573	0.340737	0.865629	0.999989	-0.167339	0.493303	0.734443	0.999943	RUNX3
404	ENSG00000020922	81.4428	0.119095	0.10088	1.18057	0.237774	0.598406	0.147383	0.129367	0.254592	0.668092	0.0678123	0.175856	0.699783	NA	0.0675094	0.130117	0.603874	0.999989	-0.0120616	0.175302	0.945145	0.999943	MRE11A
405	ENSG00000021300	4.12714	-0.800214	0.505274	-1.58372	0.113257	0.43838	-1.54131	0.666691	0.0207838	0.252659	0.214624	0.753864	0.775875	NA	-0.261996	0.552912	0.635608	0.999989	1.49394	0.840878	0.0756265	0.999943	PLEKHB1
406	ENSG00000021355	278.951	-0.131607	0.0892599	-1.47443	0.140367	0.481774	-0.161671	0.113429	0.15407	0.557368	-0.0735161	0.157864	0.641437	0.999819	-0.19839	0.113449	0.0803393	0.999989	-0.110235	0.15785	0.484957	0.999943	SERPINB1
407	ENSG00000021461	3.27487	-0.0352047	0.469711	-0.0749497	0.940255	NA	-0.123977	0.630452	0.844104	NA	0.0874376	0.748019	0.906945	NA	0.495812	0.582138	0.394376	0.999989	0.707226	0.786204	0.368362	0.999943	CYP3A43
408	ENSG00000021488	2.71892	0.934635	0.555092	1.68375	0.0922303	NA	0.902583	0.76164	0.235997	NA	0.967932	0.889529	0.276533	NA	0.7214	0.772188	0.350186	0.999989	0.786748	0.880389	0.371516	0.999943	SLC7A9
409	ENSG00000021574	106.762	0.00610118	0.0999295	0.0610548	0.951316	0.985159	0.0621019	0.126922	0.624636	0.885788	-0.101186	0.174771	0.562612	NA	0.0740848	0.126499	0.558107	0.999989	-0.0892035	0.175077	0.610396	0.999943	SPAST
410	ENSG00000021645	16.084	0.967274	0.40034	2.41613	0.0156865	0.179537	0.994869	0.50458	0.0486464	0.364074	0.913324	0.717463	0.203021	NA	-0.598263	0.535452	0.263864	0.999989	-0.679809	0.694727	0.327814	0.999943	NRXN3
411	ENSG00000021762	242.047	-0.195965	0.0815783	-2.40217	0.0162982	0.18192	-0.21648	0.104826	0.038909	0.330486	-0.156848	0.144104	0.276401	0.999819	-0.0224638	0.103466	0.82812	0.999989	0.0371682	0.145083	0.797808	0.999943	OSBPL5
412	ENSG00000021776	198.841	0.0679567	0.0785964	0.864628	0.387243	0.723032	0.00661101	0.0980302	0.946233	0.984574	0.182631	0.134237	0.173669	0.999819	-0.110046	0.0987136	0.264935	0.999989	0.0659738	0.133736	0.62179	0.999943	AQR
413	ENSG00000021826	53.369	0.410645	0.2672	1.53684	0.124332	0.455544	0.442077	0.340413	0.194065	0.609691	0.351762	0.467237	0.451537	NA	0.099531	0.342847	0.771581	0.999989	0.00921567	0.465454	0.984203	0.999943	CPS1
414	ENSG00000021852	0.0762792	15.1322	194.33	0.0778684	0.937933	NA	15.3667	197.657	0.938031	NA	0.769292	680.467	0.999098	NA	-2.89714	475.499	0.995139	NA	-17.4946	505.837	0.97241	0.999943	C8B
415	ENSG00000022267	12919.2	-0.48929	0.136591	-3.58216	0.000340763	0.0195493	-0.408258	0.170247	0.0164836	0.225586	-0.648174	0.235253	0.00586514	0.999819	0.0559897	0.170212	0.742201	0.999989	-0.183926	0.235278	0.434368	0.999943	FHL1
416	ENSG00000022277	427.273	0.0498266	0.0702813	0.708959	0.47835	0.783189	0.0673771	0.0904691	0.456421	0.80386	0.0168902	0.124699	0.892258	0.999819	-0.000700129	0.090604	0.993835	0.999989	-0.051187	0.124602	0.681215	0.999943	RTFDC1
417	ENSG00000022355	0	NA	NA	NA	NA	NA	NA	NA	NA	NA	NA	NA	NA	NA	NA	NA	NA	NA	NA	NA	NA	NA	GABRA1
418	ENSG00000022556	0	NA	NA	NA	NA	NA	NA	NA	NA	NA	NA	NA	NA	NA	NA	NA	NA	NA	NA	NA	NA	NA	NLRP2
419	ENSG00000022567	73.4437	-0.123363	0.159354	-0.774146	0.438845	0.758933	-0.18256	0.204408	0.371796	0.75519	-0.017045	0.277144	0.950959	NA	0.0661016	0.201548	0.742934	0.999989	0.231616	0.279231	0.406834	0.999943	SLC45A4
420	ENSG00000022840	738.967	0.084587	0.0584053	1.44828	0.147539	0.491078	0.103773	0.0750216	0.16659	0.574611	0.0484031	0.103862	0.641193	0.999819	-0.0671881	0.0753881	0.372806	0.999989	-0.122558	0.103597	0.236797	0.999943	RNF10
421	ENSG00000022976	107.076	0.114812	0.0986124	1.16427	0.244313	0.606222	0.104485	0.127243	0.411563	0.778821	0.135014	0.172522	0.433869	NA	0.0371663	0.127671	0.770967	0.999989	0.0676945	0.172206	0.694244	0.999943	ZNF839
422	ENSG00000023041	184.811	0.0476446	0.0883815	0.539079	0.589832	0.843158	0.0590337	0.113894	0.604233	0.87487	0.0253283	0.155934	0.870967	0.999819	0.0425264	0.113797	0.708624	0.999989	0.00882108	0.156004	0.954909	0.999943	ZDHHC6
423	ENSG00000023171	16.1359	-0.547933	0.333382	-1.64356	0.100267	0.415182	-0.840739	0.421533	0.0460996	0.356341	-0.0699119	0.547063	0.898311	NA	0.0659868	0.396657	0.867876	0.999989	0.836814	0.565359	0.138835	0.999943	GRAMD1B
424	ENSG00000023191	939.285	-0.280534	0.0558418	-5.02373	5.0678e-07	0.000206081	-0.289518	0.071986	5.77394e-05	0.00897621	-0.2639	0.0994688	0.00797587	0.999819	-0.042891	0.071343	0.54771	0.999989	-0.0172728	0.099931	0.862771	0.999943	RNH1
425	ENSG00000023228	572.574	0.188417	0.143385	1.31406	0.188826	0.54367	0.14848	0.18182	0.414137	0.779636	0.263666	0.250871	0.293258	0.999819	-0.0554871	0.182061	0.760539	0.999989	0.0596983	0.250696	0.81178	0.999943	NDUFS1
426	ENSG00000023287	390.416	0.190581	0.0913422	2.08645	0.0369374	0.268218	0.231753	0.115842	0.0454362	0.354087	0.111286	0.160129	0.487069	0.999819	-0.0196212	0.11654	0.866297	0.999989	-0.140088	0.159622	0.380146	0.999943	RB1CC1
427	ENSG00000023318	315.875	0.0584815	0.0649497	0.900411	0.367901	0.709211	0.0891047	0.0829178	0.282547	0.690709	-1.95962e-05	0.11403	0.999863	0.999863	0.032499	0.0830679	0.695624	0.999989	-0.0566252	0.113921	0.619149	0.999943	ERP44
428	ENSG00000023330	266.237	-0.201267	0.132319	-1.52108	0.128241	0.462576	-0.167703	0.168342	0.319149	0.71789	-0.266018	0.232377	0.252303	0.999819	0.0581312	0.167464	0.728496	0.999989	-0.0401839	0.23301	0.863079	0.999943	ALAS1
429	ENSG00000023445	65.3962	-0.117427	0.318747	-0.3684	0.712575	0.897949	-0.175211	0.401977	0.662928	0.900426	-0.0080247	0.558824	0.988543	NA	-0.397388	0.403103	0.32422	0.999989	-0.230201	0.558013	0.679946	0.999943	BIRC3
430	ENSG00000023516	419.885	0.206259	0.0745745	2.76582	0.00567803	0.108348	0.211559	0.0959387	0.0274436	0.284932	0.196364	0.132536	0.138448	0.999819	-0.0752975	0.0968652	0.436956	0.999989	-0.0904923	0.13186	0.492539	0.999943	AKAP11
431	ENSG00000023572	35.0151	0.0507694	0.16821	0.301822	0.762788	0.918533	0.137087	0.212591	0.519032	0.837948	-0.120928	0.299173	0.686059	NA	-0.00357365	0.21478	0.986725	0.999989	-0.261589	0.297606	0.379414	0.999943	GLRX2
432	ENSG00000023608	38.1358	0.162386	0.179547	0.90442	0.365773	0.707594	0.0833472	0.228346	0.715108	0.919825	0.31112	0.311389	0.317729	NA	-0.116796	0.231322	0.613624	0.999989	0.110976	0.309184	0.719646	0.999943	SNAPC1
433	ENSG00000023697	126.107	0.0433088	0.111159	0.38961	0.696825	0.890432	0.14211	0.136453	0.297665	0.702896	-0.145567	0.187908	0.438535	NA	0.154658	0.136098	0.255802	0.999989	-0.133019	0.188166	0.479613	0.999943	DERA
434	ENSG00000023734	505.81	0.108995	0.0785904	1.38687	0.165481	0.515545	0.0824418	0.100361	0.411389	0.778821	0.159572	0.138137	0.24802	0.999819	-0.0476964	0.100644	0.635561	0.999989	0.0294339	0.137931	0.831019	0.999943	STRAP
435	ENSG00000023839	29.6691	-1.06067	0.314756	-3.36982	0.000752168	0.0331193	-0.956694	0.398634	0.0163983	0.225032	-1.25788	0.544537	0.0208883	NA	0.454348	0.377321	0.228535	0.999989	0.153162	0.559517	0.784284	0.999943	ABCC2
436	ENSG00000023892	36.0776	-0.617449	0.281349	-2.1946	0.0281921	0.23609	-0.564335	0.353112	0.110004	0.497552	-0.729672	0.504496	0.148082	NA	-0.348511	0.349928	0.319275	0.999989	-0.513849	0.506709	0.31054	0.999943	DEF6
437	ENSG00000023902	23.8128	-0.318334	0.27327	-1.16491	0.244057	0.605804	-0.537707	0.339252	0.112971	0.502275	0.0760043	0.461318	0.869137	NA	-0.27716	0.333168	0.405469	0.999989	0.336551	0.465732	0.469908	0.999943	PLEKHO1
438	ENSG00000023909	164.113	-0.153607	0.170582	-0.900489	0.36786	0.709211	-0.204443	0.215994	0.343881	0.735698	-0.0577449	0.298233	0.846471	NA	-0.120556	0.21547	0.575819	0.999989	0.0261428	0.298612	0.930236	0.999943	GCLM
439	ENSG00000024048	353.574	0.147906	0.0871647	1.69686	0.0897239	0.395923	0.113978	0.111158	0.305189	0.708608	0.211608	0.152501	0.165263	0.999819	-0.0193154	0.111536	0.862513	0.999989	0.0783139	0.152225	0.606928	0.999943	UBR2
440	ENSG00000024422	3447.73	0.0653891	0.0909822	0.718702	0.472324	0.77891	0.098407	0.115554	0.394432	0.767988	0.00183676	0.15959	0.990817	0.999819	0.0688348	0.115551	0.551371	0.999989	-0.0277354	0.159593	0.862031	0.999943	EHD2
441	ENSG00000024526	1.34584	1.47821	1.04933	1.40872	0.158919	NA	0.75755	1.30188	0.560642	NA	2.86642	1.93438	0.138387	NA	-1.62198	1.60908	0.313448	NA	0.486887	1.68748	0.772942	0.999943	DEPDC1
442	ENSG00000024862	114.592	0.0745931	0.105016	0.710304	0.477515	0.782968	0.128144	0.133185	0.335975	0.731364	-0.0281419	0.18379	0.878304	NA	0.0447087	0.133698	0.738078	0.999989	-0.111577	0.183417	0.542973	0.999943	CCDC28A
443	ENSG00000025039	188.986	0.0951152	0.208332	0.456556	0.64799	0.869247	0.270754	0.254088	0.286608	0.694685	-0.258584	0.351031	0.46134	0.999819	0.275489	0.253968	0.278037	0.999989	-0.253848	0.351117	0.469697	0.999943	RRAGD
444	ENSG00000025156	64.8079	0.214054	0.127401	1.68016	0.0929256	0.402755	0.143814	0.162568	0.376351	0.758734	0.341217	0.21893	0.119098	NA	-0.031657	0.164653	0.847535	0.999989	0.165746	0.217366	0.445749	0.999943	HSF2
445	ENSG00000025293	221.44	0.00705342	0.09107	0.0774506	0.938265	0.979349	-0.0116776	0.117213	0.92064	0.977704	0.0420395	0.160729	0.793665	0.999819	-0.0056284	0.116995	0.96163	0.999989	0.0480887	0.160888	0.76502	0.999943	PHF20
446	ENSG00000025423	4.45972	-0.643363	0.612271	-1.05078	0.293359	0.646268	-0.586134	0.79038	0.458339	0.804898	-0.735554	1.04869	0.483051	NA	0.494832	0.739345	0.503314	0.999989	0.345412	1.08527	0.750279	0.999943	HSD17B6
447	ENSG00000025434	489.886	0.134832	0.148193	0.909843	0.362905	0.70638	0.297499	0.175038	0.0892013	0.460346	-0.191719	0.242056	0.428334	0.999819	0.187224	0.175157	0.285119	0.999989	-0.301994	0.241969	0.212006	0.999943	NR1H3
448	ENSG00000025708	321.312	-0.28493	0.223727	-1.27356	0.20282	0.559781	-0.40705	0.278714	0.144164	0.547026	-0.0582254	0.386263	0.880181	0.999819	-0.53489	0.278883	0.055115	0.999989	-0.186065	0.386141	0.629906	0.999943	TYMP
449	ENSG00000025770	159.505	-0.089264	0.0836292	-1.06738	0.285801	0.639089	-0.0564296	0.107306	0.598974	0.872175	-0.149725	0.147255	0.309262	NA	0.0661562	0.106002	0.532559	0.999989	-0.027139	0.148197	0.854697	0.999943	NCAPH2
450	ENSG00000025772	47.4109	-0.217021	0.151035	-1.43689	0.150749	0.494379	-0.261838	0.193052	0.175001	0.583029	-0.133277	0.264883	0.614857	NA	-0.0678163	0.189311	0.720174	0.999989	0.0607447	0.267569	0.820405	0.999943	TOMM34
451	ENSG00000025796	672.126	0.0519821	0.0778337	0.667861	0.504222	0.796911	0.0150088	0.0986285	0.879049	0.967356	0.122001	0.136169	0.370279	0.999819	-0.117174	0.0988505	0.235871	0.999989	-0.0101823	0.136008	0.940322	0.999943	SEC63
452	ENSG00000025800	396.791	0.0285486	0.0932236	0.306238	0.759423	0.917383	-0.029387	0.11697	0.801632	0.947243	0.136759	0.160833	0.395148	0.999819	-0.0692751	0.116987	0.553744	0.999989	0.0968711	0.16082	0.546937	0.999943	KPNA6
453	ENSG00000026025	25293.5	-0.0863089	0.122515	-0.704478	0.481135	0.785216	-0.00508605	0.152054	0.973317	0.992928	-0.245569	0.210099	0.242474	0.999819	0.0535071	0.152051	0.724911	0.999989	-0.186976	0.210101	0.373504	0.999943	VIM
454	ENSG00000026036	27.3458	-0.0337301	0.180456	-0.186916	0.851727	0.950411	-0.0252992	0.236322	0.914746	0.976031	-0.0487913	0.305072	0.872933	NA	0.345919	0.227246	0.127955	0.999989	0.322426	0.311891	0.301239	0.999943	RTEL1-TNFRSF6B
455	ENSG00000026103	69.2635	-0.0473389	0.186839	-0.253367	0.799985	0.933017	-0.0367962	0.237929	0.877096	0.967356	-0.0682309	0.329964	0.83618	NA	-0.0872752	0.238086	0.713939	0.999989	-0.11871	0.329852	0.71893	0.999943	FAS
456	ENSG00000026297	140.439	-0.481549	0.193775	-2.48509	0.0129519	0.164892	-0.532317	0.244676	0.0295852	0.294308	-0.385376	0.340379	0.257553	NA	-0.303454	0.243411	0.212517	0.999989	-0.156514	0.341285	0.646521	0.999943	RNASET2
457	ENSG00000026508	1003.29	-0.202787	0.184667	-1.09812	0.27215	0.628994	-0.237665	0.233589	0.308938	0.711233	-0.136807	0.323123	0.672011	0.999819	-0.334561	0.233629	0.152138	0.999989	-0.233702	0.323094	0.46948	0.999943	CD44
458	ENSG00000026559	3.12339	-0.783514	0.592946	-1.32139	0.186371	NA	-1.0322	0.771361	0.180846	NA	-0.366504	0.989047	0.710963	NA	-0.0269679	0.689967	0.968822	0.999989	0.638728	1.04745	0.541999	0.999943	KCNG1
459	ENSG00000026652	90.0498	-0.0905087	0.138119	-0.655297	0.512277	0.802617	-0.215353	0.170406	0.206314	0.623948	0.13234	0.229544	0.564254	NA	-0.022448	0.168115	0.893776	0.999989	0.325245	0.231227	0.159544	0.999943	AGPAT4
460	ENSG00000026751	27.6619	-0.651294	0.41438	-1.57173	0.116012	0.442488	-0.653586	0.518909	0.207835	0.624584	-0.648288	0.744492	0.383875	NA	-0.843033	0.520802	0.105507	0.999989	-0.837734	0.743169	0.259638	0.999943	SLAMF7
461	ENSG00000026950	290.921	-0.202542	0.107447	-1.88505	0.0594236	0.33503	-0.209625	0.137654	0.127799	0.526327	-0.189578	0.189812	0.317909	0.999819	-0.00701484	0.136748	0.959088	0.999989	0.0130324	0.190466	0.945448	0.999943	BTN3A1
462	ENSG00000027001	58.0793	0.278329	0.128795	2.16102	0.0306936	0.245869	0.331175	0.163575	0.0429079	0.345762	0.17704	0.226635	0.434704	NA	-0.0144419	0.168314	0.931623	0.999989	-0.168578	0.223138	0.449958	0.999943	MIPEP
463	ENSG00000027075	203.761	0.0606912	0.141605	0.428594	0.668218	0.877031	0.00376502	0.179129	0.983231	0.995464	0.166953	0.24649	0.498202	0.999819	-0.0692834	0.179287	0.699171	0.999989	0.0939042	0.246375	0.703097	0.999943	PRKCH
464	ENSG00000027644	2.59549	-0.204915	0.669325	-0.306151	0.75949	NA	-0.0931629	0.9462	0.921567	NA	-0.331998	1.03389	0.748124	NA	1.62645	0.82663	0.0491181	0.999989	1.38761	1.13178	0.22018	0.999943	INSRR
465	ENSG00000027697	840.766	-0.0531082	0.107128	-0.495744	0.620075	0.856586	0.022577	0.132743	0.864947	0.963861	-0.201363	0.183719	0.273064	0.999819	0.00173	0.132722	0.9896	0.999989	-0.22221	0.183735	0.226507	0.999943	IFNGR1
466	ENSG00000027847	126.434	0.0686525	0.102575	0.669288	0.503312	0.796382	0.0962598	0.132748	0.46837	0.810248	0.020231	0.177992	0.909506	NA	0.237697	0.131271	0.0701818	0.999989	0.161668	0.179084	0.366658	0.999943	B4GALT7
467	ENSG00000027869	4.35279	-0.648568	0.532333	-1.21835	0.223091	0.580659	-1.04887	0.683948	0.125138	0.523719	0.00426521	0.875734	0.996114	NA	-0.232232	0.629135	0.712032	0.999989	0.820908	0.915906	0.370104	0.999943	SH2D2A
468	ENSG00000028116	117.87	0.223873	0.0932651	2.40039	0.0163774	0.182608	0.249003	0.120368	0.0385767	0.329942	0.177456	0.163018	0.276344	NA	0.0924596	0.121667	0.44729	0.999989	0.0209133	0.162051	0.897315	0.999943	VRK2
469	ENSG00000028137	539.068	-0.267207	0.153446	-1.74137	0.0816186	0.380785	-0.329054	0.193663	0.0893001	0.460513	-0.151973	0.266906	0.569094	0.999819	0.0384643	0.193055	0.842075	0.999989	0.215545	0.267346	0.420103	0.999943	TNFRSF1B
470	ENSG00000028203	288.503	0.142359	0.0793533	1.79399	0.0728144	0.362882	0.148311	0.102305	0.147142	0.54909	0.131792	0.140494	0.348215	0.999819	0.00451929	0.102861	0.964955	0.999989	-0.0119999	0.140088	0.931737	0.999943	VEZT
471	ENSG00000028277	45.7593	-0.509518	0.343139	-1.48487	0.137577	0.475913	-0.577008	0.433039	0.182708	0.592026	-0.382353	0.600913	0.52459	NA	-0.265633	0.430147	0.536878	0.999989	-0.0709779	0.602986	0.906297	0.999943	POU2F2
472	ENSG00000028310	199.498	-0.245633	0.0806439	-3.04589	0.00231989	0.0644073	-0.244867	0.103665	0.0181721	0.23498	-0.247229	0.142872	0.0835546	0.999819	-0.00241412	0.10165	0.981053	0.999989	-0.00477608	0.144312	0.973599	0.999943	BRD9
473	ENSG00000028528	1309.71	0.0530493	0.0646559	0.820488	0.411938	0.742563	0.0284788	0.0825576	0.730127	0.924817	0.0996598	0.113943	0.381768	0.999819	-0.0764413	0.0826538	0.35505	0.999989	-0.00526037	0.113874	0.963155	0.999943	SNX1
474	ENSG00000028839	55.1403	-0.0966858	0.120094	-0.805082	0.420772	0.74647	-0.125655	0.15448	0.415987	0.780314	-0.045291	0.205498	0.825562	NA	0.0926508	0.150159	0.537222	0.999989	0.173015	0.208677	0.407046	0.999943	TBPL1
475	ENSG00000029153	37.0754	0.571935	0.2676	2.13727	0.0325759	0.251896	0.325255	0.326148	0.318638	0.717763	1.01977	0.449381	0.0232519	NA	-0.469785	0.336452	0.162627	0.999989	0.224727	0.441719	0.610924	0.999943	ARNTL2
476	ENSG00000029363	621.847	0.00379224	0.0639549	0.0592955	0.952717	0.985726	0.0577541	0.078629	0.462635	0.807496	-0.101328	0.109126	0.353126	0.999819	-0.0201008	0.0787627	0.798563	0.999989	-0.179183	0.109029	0.100292	0.999943	BCLAF1
477	ENSG00000029364	319.495	0.193262	0.0743329	2.59995	0.00932367	0.139815	0.142905	0.0933542	0.125822	0.524572	0.287782	0.128395	0.0250011	0.999819	-0.123128	0.0945339	0.192753	0.999989	0.0217481	0.127528	0.864589	0.999943	SLC39A9
478	ENSG00000029534	22.6247	-0.0637462	0.231164	-0.275762	0.782731	0.927735	-0.118692	0.298427	0.690832	0.911882	0.0316879	0.404393	0.937542	NA	0.00262238	0.295045	0.992908	0.999989	0.153003	0.406867	0.706879	0.999943	ANK1
479	ENSG00000029559	0	NA	NA	NA	NA	NA	NA	NA	NA	NA	NA	NA	NA	NA	NA	NA	NA	NA	NA	NA	NA	NA	IBSP
480	ENSG00000029639	28.4475	0.169363	0.16067	1.05411	0.291835	0.645122	0.178872	0.204735	0.382294	0.762495	0.151757	0.281282	0.589529	NA	-0.0306589	0.209366	0.883576	0.999989	-0.0577735	0.277853	0.835285	0.999943	TFB1M
481	ENSG00000029725	484.354	0.0303295	0.0846478	0.358302	0.720117	0.901489	0.0505835	0.108454	0.640926	0.890704	-0.00832977	0.149637	0.955608	0.999819	0.00444021	0.108486	0.967353	0.999989	-0.054473	0.149614	0.715791	0.999943	RABEP1
482	ENSG00000029993	0	NA	NA	NA	NA	NA	NA	NA	NA	NA	NA	NA	NA	NA	NA	NA	NA	NA	NA	NA	NA	NA	HMGB3
483	ENSG00000030066	244.694	-0.0497243	0.0836802	-0.594218	0.552366	0.82402	-0.120121	0.103594	0.246237	0.659874	0.0824643	0.142528	0.56287	0.999819	-0.140905	0.103533	0.173525	0.999989	0.0616805	0.142572	0.665286	0.999943	NUP160
484	ENSG00000030110	39.7461	0.0256785	0.152396	0.168499	0.866191	0.954716	-0.107676	0.189166	0.569212	0.858434	0.273778	0.257868	0.288371	NA	-0.225396	0.191073	0.238148	0.999989	0.156058	0.256457	0.542845	0.999943	BAK1
485	ENSG00000030304	0.217963	-1.18446	2.35791	-0.502335	0.615432	NA	-16.0899	274.804	0.95331	NA	1.13227	3.37652	0.737372	NA	-0.708308	2.61008	0.786103	NA	16.5139	274.814	0.952083	0.999943	MUSK
486	ENSG00000030419	35.3066	0.16236	0.176216	0.921371	0.356857	0.701573	0.184803	0.226993	0.415567	0.780054	0.117285	0.31103	0.706109	NA	0.0246646	0.229366	0.914365	0.999989	-0.0428531	0.309284	0.889801	0.999943	IKZF2
487	ENSG00000030582	1248.55	-0.2462	0.132365	-1.86001	0.0628843	0.34203	-0.262648	0.168283	0.118583	0.513366	-0.215002	0.232858	0.355843	0.999819	-0.250346	0.168246	0.136757	0.999989	-0.2027	0.232885	0.384091	0.999943	GRN
488	ENSG00000031003	246.858	0.036057	0.0925164	0.389737	0.696731	0.890432	-0.010638	0.117323	0.927753	0.979164	0.123123	0.160884	0.4441	0.999819	-0.0504602	0.117361	0.667228	0.999989	0.0833007	0.160857	0.604558	0.999943	FAM13B
489	ENSG00000031081	534.031	-0.0303754	0.152363	-0.199362	0.84198	0.947006	0.00757356	0.19326	0.96874	0.991236	-0.103439	0.266819	0.698255	0.999819	0.0730241	0.193113	0.705325	0.999989	-0.037989	0.266925	0.886827	0.999943	ARHGAP31
490	ENSG00000031691	30.8684	0.25106	0.201447	1.24629	0.21266	0.569691	0.16517	0.257947	0.521962	0.839361	0.406963	0.35033	0.245375	NA	-0.0970971	0.262355	0.71131	0.999989	0.144696	0.347041	0.676721	0.999943	CENPQ
491	ENSG00000031698	464.105	-0.00824953	0.0553152	-0.149137	0.881446	0.960219	-0.0130437	0.0716479	0.855541	0.961495	0.000663464	0.0982769	0.994614	0.999819	0.00147771	0.0714472	0.983499	0.999989	0.0151849	0.0984229	0.877387	0.999943	SARS
492	ENSG00000031823	258.295	-0.0561905	0.0601526	-0.934132	0.350236	0.697186	-0.091328	0.0760191	0.229603	0.644969	0.0110672	0.104719	0.915833	0.999819	-0.0959076	0.075854	0.206097	0.999989	0.00648762	0.104839	0.950657	0.999943	RANBP3
493	ENSG00000032219	205.812	0.165511	0.0868838	1.90497	0.056784	0.329457	0.176378	0.111987	0.115257	0.506573	0.143647	0.153787	0.35027	0.999819	0.00242988	0.112891	0.982827	0.999989	-0.0303013	0.153125	0.843134	0.999943	ARID4A
494	ENSG00000032389	45.636	-0.135117	0.215565	-0.626804	0.530787	0.813373	-0.321304	0.265503	0.226213	0.642526	0.20075	0.361641	0.57882	NA	-0.211202	0.263597	0.422998	0.999989	0.310852	0.363033	0.391851	0.999943	TSSC1
495	ENSG00000032444	247.348	0.0184291	0.115459	0.159616	0.873183	0.957041	0.0402328	0.14769	0.785304	0.942508	-0.0236744	0.202771	0.907055	0.999819	0.109541	0.147272	0.456996	0.999989	0.0456337	0.203075	0.822202	0.999943	PNPLA6
496	ENSG00000032742	61.3275	-0.0350336	0.122181	-0.286737	0.774314	0.923699	-0.155462	0.153021	0.309653	0.711442	0.172585	0.200999	0.390541	NA	0.0118028	0.149833	0.937213	0.999989	0.33985	0.203387	0.0947307	0.999943	IFT88
497	ENSG00000033011	77.7643	0.00598505	0.110873	0.0539811	0.95695	0.987275	0.00791605	0.142995	0.955852	0.98679	0.00329909	0.194675	0.986479	NA	0.0378167	0.14224	0.790343	0.999989	0.0331998	0.195226	0.864965	0.999943	ALG1
498	ENSG00000033030	147.148	0.0294043	0.080985	0.363083	0.716543	0.899729	-0.0155479	0.102872	0.879867	0.967356	0.112087	0.140613	0.425378	NA	-0.0749071	0.103198	0.467926	0.999989	0.0527274	0.140375	0.7072	0.999943	ZCCHC8
499	ENSG00000033050	182.788	-0.122418	0.0753333	-1.62502	0.104159	0.421329	-0.141869	0.0965111	0.141567	0.544058	-0.0856002	0.133015	0.519876	0.999819	-0.0596393	0.0955696	0.532601	0.999989	-0.00337017	0.133693	0.979889	0.999943	ABCF2
500	ENSG00000033100	189.594	-0.175247	0.0959023	-1.82735	0.0676476	0.350036	-0.214394	0.121767	0.0782918	0.435943	-0.101143	0.167811	0.546697	0.999819	-0.0844099	0.120689	0.484304	0.999989	0.028841	0.168588	0.864166	0.999943	CHPF2
501	ENSG00000033122	5.46797	0.227593	0.394308	0.577196	0.563807	0.829947	0.19815	0.526387	0.706595	0.917128	0.271072	0.653361	0.678223	NA	0.476915	0.511196	0.350852	0.999989	0.549837	0.665314	0.408559	0.999943	LRRC7
502	ENSG00000033170	97.7445	0.130554	0.138917	0.939797	0.347322	0.69464	0.151018	0.177352	0.394484	0.767988	0.0896878	0.24685	0.716359	NA	-0.124306	0.179422	0.488427	0.999989	-0.185636	0.24535	0.449279	0.999943	FUT8
503	ENSG00000033178	201.321	0.115896	0.0873116	1.32738	0.184383	0.5393	0.155702	0.110274	0.157962	0.561121	0.036953	0.15411	0.810498	0.999819	-0.104784	0.111785	0.348568	0.999989	-0.223533	0.153017	0.144059	0.999943	UBA6
504	ENSG00000033327	529.188	0.0716233	0.130993	0.546773	0.584534	0.839976	0.138219	0.164445	0.40062	0.771383	-0.0581687	0.227357	0.798069	0.999819	0.0208637	0.16458	0.899123	0.999989	-0.175524	0.22726	0.439908	0.999943	GAB2
505	ENSG00000033627	348.801	0.230482	0.0792233	2.90927	0.00362279	0.0830657	0.273666	0.100079	0.00624744	0.144597	0.148106	0.137656	0.281964	0.999819	0.0491787	0.100868	0.625866	0.999989	-0.0763809	0.137078	0.577386	0.999943	ATP6V0A1
506	ENSG00000033800	110.308	-0.00485595	0.138696	-0.0350116	0.972071	0.991398	-0.05331	0.176578	0.762724	0.934718	0.0858505	0.243419	0.724323	NA	-0.118397	0.176833	0.503147	0.999989	0.0207631	0.243234	0.931973	0.999943	PIAS1
507	ENSG00000033867	88.8639	-0.189042	0.153471	-1.23178	0.218032	0.575797	-0.157953	0.194733	0.417294	0.780544	-0.252409	0.273147	0.355446	NA	-0.155754	0.194429	0.423082	0.999989	-0.250211	0.273363	0.360032	0.999943	SLC4A7
508	ENSG00000034053	7.73096	-0.919437	0.368162	-2.49737	0.0125119	0.161317	-0.97775	0.450907	0.0301276	0.296861	-0.777598	0.692928	0.261781	NA	-0.644332	0.432169	0.135981	0.999989	-0.44418	0.704767	0.52853	0.999943	APBA2
509	ENSG00000034152	180.711	-0.0638962	0.139116	-0.459302	0.646018	0.86856	-0.136628	0.175497	0.436263	0.791155	0.0697454	0.239747	0.771118	0.999819	0.0538371	0.174407	0.75756	0.999989	0.260211	0.240541	0.279353	0.999943	MAP2K3
510	ENSG00000034239	1.92783	0.198367	0.726295	0.273122	0.78476	NA	-0.00337198	0.872522	0.996916	NA	0.745973	1.43918	0.604227	NA	-1.56688	1.04581	0.134069	NA	-0.81754	1.31864	0.535267	0.999943	EFCAB1
511	ENSG00000034510	2224.03	-0.314481	0.125629	-2.50325	0.0123059	0.16036	-0.317657	0.160035	0.0471535	0.358865	-0.308416	0.221131	0.163099	0.999819	-0.0389932	0.159897	0.807336	0.999989	-0.0297518	0.221231	0.89302	0.999943	TMSB10
512	ENSG00000034533	62.9655	-0.0236917	0.128956	-0.183719	0.854234	0.951397	0.0347205	0.166763	0.835071	0.955433	-0.124398	0.222351	0.575844	NA	0.283409	0.162931	0.0819565	0.999989	0.124291	0.225175	0.580965	0.999943	ASTE1
513	ENSG00000034677	412.146	-0.202774	0.0990827	-2.04651	0.040706	0.281687	-0.265564	0.123748	0.0318727	0.303086	-0.0842925	0.171195	0.622454	0.999819	-0.187038	0.123397	0.129586	0.999989	-0.00576698	0.171448	0.973167	0.999943	RNF19A
514	ENSG00000034693	65.736	-0.130849	0.114486	-1.14293	0.253068	0.613631	-0.104162	0.146532	0.477179	0.814685	-0.179316	0.200986	0.372295	NA	0.0540314	0.143687	0.706891	0.999989	-0.0211232	0.203029	0.917137	0.999943	PEX3
515	ENSG00000034713	393.67	0.108518	0.0630385	1.72145	0.0851686	0.386916	0.112005	0.082046	0.172207	0.578925	0.102126	0.110954	0.357348	0.999819	0.153415	0.0817181	0.0604679	0.999989	0.143536	0.111196	0.196762	0.999943	GABARAPL2
516	ENSG00000034971	493.563	0.0935835	0.28565	0.327616	0.743202	0.910228	0.0915516	0.360644	0.799607	0.946638	0.0975225	0.497795	0.844681	0.999819	0.175429	0.360543	0.626565	0.999989	0.181399	0.497868	0.715595	0.999943	MYOC
517	ENSG00000035115	144.857	0.142039	0.0854518	1.66222	0.0964693	0.40925	0.152037	0.11044	0.168623	0.576905	0.124577	0.150329	0.407276	NA	0.045436	0.111158	0.682722	0.999989	0.0179764	0.149799	0.904481	0.999943	SH3YL1
518	ENSG00000035141	95.0012	-0.0211246	0.0945876	-0.223334	0.823276	0.94149	-0.0662064	0.120141	0.581584	0.865723	0.0623138	0.163276	0.702723	NA	-0.0468922	0.119554	0.694891	0.999989	0.081628	0.163706	0.618044	0.999943	FAM136A
519	ENSG00000035403	1548.98	0.132969	0.127195	1.0454	0.29584	0.64776	0.102694	0.161613	0.525147	0.841198	0.190097	0.222976	0.393914	0.999819	0.0960336	0.161595	0.55232	0.999989	0.183436	0.22299	0.410724	0.999943	VCL
520	ENSG00000035499	1.27243	0.619422	0.778858	0.795295	0.426442	NA	0.704891	0.994194	0.47832	NA	0.438313	1.4135	0.756492	NA	-0.136449	1.08164	0.899613	NA	-0.403027	1.34776	0.764913	0.999943	DEPDC1B
521	ENSG00000035664	396.043	0.538391	0.236377	2.27769	0.0227453	0.213334	0.757652	0.285367	0.00793053	0.163041	0.0897447	0.393337	0.81952	0.999819	0.557676	0.285556	0.0508254	0.999989	-0.110231	0.3932	0.779214	0.999943	DAPK2
522	ENSG00000035681	251.275	0.00608879	0.0782212	0.0778406	0.937955	0.979349	-0.0117495	0.100415	0.906852	0.973795	0.0392244	0.138386	0.776838	0.999819	-0.0661963	0.100556	0.510344	0.999989	-0.0152224	0.138284	0.912345	0.999943	NSMAF
523	ENSG00000035687	166.088	-0.0356143	0.0991268	-0.35928	0.719385	0.901089	-0.0632226	0.127089	0.618861	0.882284	0.015034	0.174143	0.931203	NA	-0.0190606	0.126552	0.88028	0.999989	0.059196	0.174534	0.734484	0.999943	ADSS
524	ENSG00000035720	1.78063	-0.143925	0.866036	-0.166189	0.868008	NA	-0.231287	1.12494	0.837104	NA	0.0121963	1.5284	0.993633	NA	-0.0569775	1.10915	0.959031	NA	0.186506	1.5399	0.903599	0.999943	STAP1
525	ENSG00000035862	5046.58	-0.180113	0.147093	-1.22448	0.220771	0.578895	-0.279427	0.182365	0.125465	0.524407	0.0039631	0.251982	0.987452	0.999819	-0.251252	0.182354	0.168256	0.999989	0.0321372	0.25199	0.898518	0.999943	TIMP2
526	ENSG00000035928	369.883	0.347466	0.0856269	4.05791	4.95142e-05	0.00539042	0.375498	0.109241	0.00058747	0.0377909	0.293475	0.151063	0.0520489	0.999819	-0.072449	0.110733	0.512941	0.999989	-0.154472	0.149973	0.30301	0.999943	RFC1
527	ENSG00000036054	263.608	0.144733	0.0700823	2.06518	0.0389057	0.276305	0.137381	0.0902436	0.127926	0.526585	0.159087	0.124633	0.201799	0.999819	-0.0857603	0.0914413	0.34831	0.999989	-0.0640539	0.123757	0.604752	0.999943	TBC1D23
528	ENSG00000036257	325.253	0.0786017	0.0799501	0.983134	0.325542	0.675715	0.129418	0.100658	0.198539	0.614952	-0.019521	0.139168	0.888447	0.999819	0.0186165	0.101006	0.853769	0.999989	-0.130323	0.138916	0.348171	0.999943	CUL3
529	ENSG00000036448	0.312064	3.65415	2.30515	1.58521	0.112918	NA	13.9102	140.706	0.921249	NA	3.26174	2.68481	0.22441	NA	13.7423	140.707	0.922197	NA	3.0938	2.64529	0.242183	0.999943	MYOM2
530	ENSG00000036473	1.12875	0.180529	1.30192	0.138664	0.889715	NA	0.0380544	1.67038	0.981824	NA	0.475752	2.41037	0.843532	NA	-0.884807	1.74954	0.613041	NA	-0.447109	2.35354	0.849331	0.999943	OTC
531	ENSG00000036530	30.9379	0.492328	0.185967	2.6474	0.00811131	0.13132	0.376706	0.235331	0.109433	0.496923	0.702186	0.317815	0.0271457	NA	-0.148223	0.245501	0.546005	0.999989	0.177258	0.310027	0.567492	0.999943	CYP46A1
532	ENSG00000036549	180.766	0.0834263	0.0723312	1.15339	0.248749	0.610373	0.0532061	0.0925182	0.565232	0.857975	0.139206	0.126285	0.270324	0.999819	-0.0465942	0.0931692	0.617002	0.999989	0.0394059	0.125806	0.754108	0.999943	ZZZ3
533	ENSG00000036565	0.323365	-0.730527	1.91237	-0.382002	0.70246	NA	-16.0369	275.182	0.953528	NA	1.07506	2.56341	0.674933	NA	0.401453	2.09357	0.847934	NA	17.5134	275.187	0.949255	0.999943	SLC18A1
534	ENSG00000036672	12.9436	-0.139246	0.372951	-0.373364	0.708878	0.896618	-0.201606	0.47414	0.670688	0.903684	-0.0209199	0.663659	0.974853	NA	-0.303202	0.475927	0.524075	0.999989	-0.122516	0.662378	0.853257	0.999943	USP2
535	ENSG00000036828	0	NA	NA	NA	NA	NA	NA	NA	NA	NA	NA	NA	NA	NA	NA	NA	NA	NA	NA	NA	NA	NA	CASR
536	ENSG00000037042	159.828	0.0712906	0.101322	0.703607	0.481678	0.78571	0.0794875	0.130525	0.542536	0.846636	0.0573865	0.17882	0.748273	NA	0.035912	0.130612	0.783353	0.999989	0.013811	0.178757	0.938415	0.999943	TUBG2
537	ENSG00000037241	29.9642	-0.21738	0.166389	-1.30646	0.191397	0.547426	-0.126235	0.208743	0.545355	0.847689	-0.398728	0.295905	0.177824	NA	0.0423821	0.204181	0.835564	0.999989	-0.230111	0.299072	0.441645	0.999943	RPL26L1
538	ENSG00000037280	266.016	-0.104624	0.151569	-0.690274	0.490022	0.789166	-0.18214	0.191085	0.340494	0.734236	0.0374204	0.261364	0.886153	0.999819	0.181745	0.189874	0.338472	0.999989	0.401306	0.262245	0.12595	0.999943	FLT4
539	ENSG00000037474	267.761	-0.06343	0.0808305	-0.784729	0.432613	0.755597	-0.166272	0.0941931	0.0775256	0.433797	0.129722	0.129618	0.316923	0.999819	-0.205489	0.0942503	0.0292388	0.999989	0.0905047	0.129576	0.484885	0.999943	NSUN2
540	ENSG00000037637	164.549	0.044561	0.0713723	0.624345	0.532401	0.813899	0.021493	0.0912569	0.813803	0.950226	0.0872927	0.124543	0.483361	NA	-0.0354793	0.0915715	0.698424	0.999989	0.0303204	0.124311	0.807303	0.999943	FBXO42
541	ENSG00000037749	200.223	-0.0907705	0.0881617	-1.02959	0.303202	0.655113	-0.105723	0.113384	0.351112	0.739668	-0.0632901	0.155748	0.684477	0.999819	-0.0168078	0.112587	0.881327	0.999989	0.0256249	0.156325	0.869794	0.999943	MFAP3
542	ENSG00000037757	248.901	-0.293025	0.126323	-2.31965	0.02036	0.202516	-0.301709	0.162058	0.062641	0.404177	-0.277498	0.221916	0.211129	0.999819	0.17209	0.160117	0.282475	0.999989	0.1963	0.22332	0.379397	0.999943	MRI1
543	ENSG00000037897	30.8766	-0.395485	0.217639	-1.81716	0.0691925	0.354055	-0.312223	0.273339	0.253347	0.666079	-0.569025	0.390501	0.14507	NA	-0.0919302	0.268805	0.732354	0.999989	-0.348732	0.393635	0.375657	0.999943	METTL1
544	ENSG00000037965	85.4136	0.274478	0.129921	2.11265	0.0346305	0.259978	0.338187	0.164346	0.0396125	0.332774	0.151554	0.228252	0.506706	NA	-0.0262654	0.167741	0.875573	0.999989	-0.212898	0.225769	0.345687	0.999943	HOXC8
545	ENSG00000038002	84.4255	0.162497	0.169596	0.958144	0.33799	0.687315	0.393141	0.190013	0.0385443	0.329942	-0.326452	0.271769	0.229669	NA	-0.00144122	0.193122	0.994046	0.999989	-0.721035	0.26957	0.00747819	0.999943	AGA
546	ENSG00000038210	107.27	-0.0252519	0.108566	-0.232595	0.816076	0.938457	0.0139913	0.138836	0.919728	0.977704	-0.100602	0.190006	0.59648	NA	0.0975958	0.137728	0.478563	0.999989	-0.0169977	0.190811	0.929017	0.999943	PI4K2B
547	ENSG00000038219	344.358	0.137158	0.101638	1.34948	0.177183	0.529706	0.159138	0.130335	0.222086	0.640073	0.0956778	0.178703	0.592373	0.999819	0.135956	0.130296	0.296745	0.999989	0.0724958	0.178731	0.685026	0.999943	BOD1L1
548	ENSG00000038274	345.704	0.132389	0.0626379	2.11356	0.0345529	0.259817	0.126879	0.0813976	0.119054	0.514289	0.143455	0.110754	0.195232	0.999819	0.0514135	0.0816341	0.528823	0.999989	0.0679897	0.11058	0.538657	0.999943	MAT2B
549	ENSG00000038295	53.7652	-0.248246	0.40089	-0.619237	0.53576	0.815299	-0.35306	0.503969	0.483578	0.818545	-0.0523517	0.69896	0.940295	NA	-0.42261	0.504168	0.401901	0.999989	-0.121901	0.698816	0.86152	0.999943	TLL1
550	ENSG00000038358	189.892	0.0491262	0.0830724	0.591366	0.554275	0.824939	0.0241085	0.106758	0.821338	0.952667	0.0970115	0.146383	0.507506	0.999819	-0.0457704	0.107055	0.668984	0.999989	0.0271326	0.146166	0.852736	0.999943	EDC4
551	ENSG00000038382	790.062	-0.134217	0.164476	-0.816028	0.414484	0.743864	-0.0215245	0.203355	0.915704	0.97647	-0.357361	0.281032	0.203515	0.999819	0.159059	0.203158	0.433666	0.999989	-0.176777	0.281175	0.52954	0.999943	TRIO
552	ENSG00000038427	684.627	-0.141272	0.312522	-0.45204	0.65124	0.870065	-0.217607	0.392762	0.579549	0.863985	0.00126754	0.542939	0.998137	0.999819	-0.377746	0.392835	0.336256	0.999989	-0.158871	0.542886	0.769796	0.999943	VCAN
553	ENSG00000038532	136.678	-0.116808	0.107982	-1.08174	0.279367	0.633616	-0.194059	0.135082	0.150831	0.553993	0.0283718	0.186202	0.878894	NA	-0.167444	0.134601	0.213498	0.999989	0.0549863	0.18655	0.768182	0.999943	CLEC16A
554	ENSG00000038945	256.542	-0.668319	0.418141	-1.59831	0.109974	0.433908	-0.33486	0.56336	0.552247	0.850828	-1.39662	0.781884	0.0740634	0.999819	-0.150449	0.56313	0.789342	0.999989	-1.21221	0.78205	0.121132	0.999943	MSR1
555	ENSG00000039068	2.43009	-0.560536	0.634807	-0.883002	0.377235	NA	-0.727227	0.800771	0.363794	NA	-0.204926	1.15537	0.85922	NA	-0.604393	0.787518	0.442805	0.999989	-0.0820915	1.16445	0.943797	0.999943	CDH1
556	ENSG00000039123	664.379	-0.0214763	0.104694	-0.205133	0.837468	0.946138	-0.0925772	0.130308	0.477427	0.814685	0.110799	0.179378	0.536784	0.999819	-0.029825	0.130132	0.818721	0.999989	0.173551	0.179506	0.333631	0.999943	SKIV2L2
557	ENSG00000039139	4.84693	-0.331987	0.589017	-0.563629	0.573007	0.833875	-0.456814	0.750048	0.542494	0.846636	-0.103737	1.03289	0.92	NA	-0.226551	0.738385	0.758981	0.999989	0.126526	1.04126	0.903285	0.999943	DNAH5
558	ENSG00000039319	248.627	0.115623	0.0883123	1.30925	0.190448	0.545615	0.128323	0.113166	0.256821	0.670803	0.0904001	0.157366	0.565658	0.999819	-0.128947	0.11435	0.259465	0.999989	-0.166869	0.156508	0.28633	0.999943	ZFYVE16
559	ENSG00000039523	537.761	-0.270947	0.105009	-2.58024	0.00987308	0.142937	-0.333578	0.131808	0.0113807	0.195373	-0.154765	0.180993	0.392501	0.999819	0.0627593	0.130851	0.631496	0.999989	0.241572	0.181686	0.183645	0.999943	FAM65A
560	ENSG00000039537	470.815	2.02049	0.560507	3.60476	0.000312447	0.0186202	2.16816	0.709003	0.00222793	0.0856268	1.72446	0.979263	0.0782432	0.999819	0.0992769	0.710028	0.888801	0.999989	-0.344425	0.978521	0.724849	0.999943	C6
561	ENSG00000039560	75.0153	-0.161129	0.189733	-0.849242	0.395747	0.727799	-0.333661	0.231891	0.150186	0.552653	0.152248	0.318085	0.632194	NA	-0.251134	0.230809	0.276569	0.999989	0.234776	0.31887	0.461564	0.999943	RAI14
562	ENSG00000039600	1.41799	0.320143	0.782352	0.409206	0.682388	NA	0.0128582	1.04375	0.990171	NA	0.778755	1.28028	0.543009	NA	0.15046	1.0262	0.883433	NA	0.916357	1.29439	0.478979	0.999943	SOX30
563	ENSG00000039650	145.163	-0.0115734	0.076992	-0.150319	0.880513	0.959676	-0.0212168	0.0983223	0.829153	0.954276	0.00686668	0.135981	0.959726	NA	-0.0745004	0.098613	0.449959	0.999989	-0.046417	0.135771	0.732443	0.999943	PNKP
564	ENSG00000039987	1.27034	0.66279	0.727945	0.910496	0.362561	NA	0.514694	0.834985	0.537623	NA	1.22006	1.60449	0.447012	NA	-1.82792	1.23754	0.139661	NA	-1.12255	1.31911	0.394774	0.999943	BEST2
565	ENSG00000040199	101.801	0.340842	0.139764	2.43869	0.0147405	0.173744	0.267899	0.176806	0.129719	0.528502	0.476884	0.242031	0.0487989	NA	-0.110121	0.17968	0.539961	0.999989	0.0988644	0.239905	0.680268	0.999943	PHLPP2
566	ENSG00000040275	37.1218	0.126364	0.161447	0.782696	0.433805	0.756533	0.0789883	0.205156	0.700226	0.91451	0.215899	0.284851	0.448488	NA	-0.18727	0.209852	0.372184	0.999989	-0.0503588	0.281409	0.857975	0.999943	SPDL1
567	ENSG00000040341	241.021	0.601944	0.141724	4.24729	2.16376e-05	0.00324196	0.725287	0.172581	2.63874e-05	0.00519356	0.356495	0.239428	0.136502	0.999819	-0.0484058	0.175108	0.782215	0.999989	-0.417198	0.237586	0.0790904	0.999943	STAU2
568	ENSG00000040487	62.6983	-0.22858	0.134618	-1.69799	0.0895089	0.395383	-0.220964	0.172747	0.200855	0.617493	-0.245694	0.237464	0.300829	NA	0.0272958	0.168858	0.871582	0.999989	0.00256578	0.240245	0.991479	0.999943	PQLC2
569	ENSG00000040531	120.417	-0.147919	0.0851974	-1.73619	0.0825305	0.382139	-0.12781	0.108893	0.240507	0.652522	-0.186935	0.149652	0.211618	NA	0.0356645	0.106732	0.738265	0.999989	-0.02346	0.151201	0.876697	0.999943	CTNS
570	ENSG00000040608	6.86907	-0.932091	0.403049	-2.3126	0.0207446	0.20416	-0.920655	0.507183	0.0694881	0.418353	-0.962416	0.726628	0.185338	NA	-0.106494	0.464854	0.818798	0.999989	-0.148255	0.75441	0.844205	0.999943	RTN4R
571	ENSG00000040633	107.37	-0.0298115	0.114065	-0.261356	0.793818	0.931563	0.0604734	0.141452	0.669001	0.903464	-0.206469	0.197181	0.295051	NA	0.0536331	0.141235	0.704136	0.999989	-0.213309	0.197336	0.279722	0.999943	PHF23
572	ENSG00000040731	0.262947	2.32913	2.2187	1.04977	0.293823	NA	14.7538	140.794	0.916542	NA	0.132545	3.23773	0.967346	NA	14.8381	140.794	0.916067	NA	0.216814	3.25096	0.946827	0.999943	CDH10
573	ENSG00000040933	205.778	-0.00762074	0.0821634	-0.092751	0.926101	0.977409	0.0598136	0.102291	0.558722	0.854945	-0.132753	0.138806	0.338874	0.999819	0.21726	0.10101	0.031486	0.999989	0.0246931	0.139741	0.859739	0.999943	INPP4A
574	ENSG00000041353	8.81911	0.0222967	0.426579	0.0522685	0.958315	0.987753	0.00157498	0.53466	0.99765	0.999745	0.0639701	0.77897	0.93455	NA	-0.60722	0.554116	0.273151	0.999989	-0.544825	0.765252	0.476493	0.999943	RAB27B
575	ENSG00000041357	367.315	-0.089332	0.0759853	-1.17565	0.239736	0.600099	-0.138978	0.0951666	0.144189	0.547026	0.00461966	0.131406	0.971956	0.999819	-0.134018	0.0950026	0.158339	0.999989	0.00957942	0.131525	0.941939	0.999943	PSMA4
576	ENSG00000041515	42.9214	0.196838	0.224607	0.876366	0.380831	0.718909	0.200646	0.285972	0.482911	0.818116	0.191163	0.396651	0.629845	NA	-0.132735	0.289587	0.646694	0.999989	-0.142218	0.394019	0.718143	0.999943	MYO16
577	ENSG00000041802	189.215	-0.214458	0.117076	-1.83178	0.0669845	0.349219	-0.227735	0.148088	0.124089	0.52148	-0.188024	0.210391	0.371489	0.999819	-0.476674	0.149313	0.00141071	0.999989	-0.436964	0.209524	0.0370232	0.999943	LSG1
578	ENSG00000041880	187.22	0.0418798	0.115145	0.363713	0.716072	0.899416	0.0369936	0.14783	0.802398	0.947592	0.0512398	0.203071	0.800791	0.999819	0.0170508	0.147757	0.90813	0.999989	0.031297	0.203124	0.877548	0.999943	PARP3
579	ENSG00000041982	229.798	-0.910618	0.541764	-1.68084	0.0927939	0.402437	-1.12086	0.683405	0.100983	0.482291	-0.534477	0.941523	0.570257	0.999819	0.563367	0.681318	0.408306	0.999989	1.14975	0.943034	0.222769	0.999943	TNC
580	ENSG00000041988	180.359	0.0329698	0.0992209	0.332287	0.739673	0.909042	0.0467832	0.127899	0.714527	0.919825	0.00750116	0.175083	0.965826	0.999819	0.067648	0.127563	0.595896	0.999989	0.0283659	0.175328	0.871473	0.999943	THAP3
581	ENSG00000042062	99.5928	-1.46814	0.325426	-4.51144	6.43885e-06	0.00134884	-1.73233	0.401377	1.589e-05	0.00360417	-1.00578	0.546682	0.0657994	NA	0.0761942	0.391201	0.845573	0.999989	0.802747	0.554009	0.147344	0.999943	FAM65C
582	ENSG00000042088	51.2476	0.123847	0.139513	0.887708	0.374698	0.713774	0.177828	0.178898	0.320213	0.718704	0.0226585	0.243445	0.925845	NA	0.123654	0.179319	0.490461	0.999989	-0.0315157	0.243135	0.896865	0.999943	TDP1
583	ENSG00000042286	1002.03	0.199283	0.117416	1.69723	0.0896526	0.395765	0.352521	0.133397	0.00822589	0.165426	-0.109271	0.184759	0.554235	0.999819	0.0430346	0.133684	0.747519	0.999989	-0.418758	0.184551	0.0232643	0.999943	AIFM2
584	ENSG00000042304	2.40789	0.58626	0.561805	1.04353	0.296703	NA	0.35428	0.712588	0.619067	NA	1.01649	0.971837	0.295586	NA	-0.426846	0.782012	0.585183	0.999989	0.235364	0.9169	0.797414	0.999943	C2orf83
585	ENSG00000042317	71.9721	0.212355	0.114896	1.84824	0.0645676	0.345268	0.246994	0.146485	0.0917693	0.465734	0.145272	0.204693	0.477886	NA	-0.0881504	0.150684	0.558547	0.999989	-0.189873	0.201622	0.346331	0.999943	SPATA7
586	ENSG00000042429	121.576	0.0241004	0.0811493	0.296989	0.766475	0.91985	-0.0349654	0.102429	0.732831	0.92547	0.131881	0.13829	0.340258	NA	-0.0492198	0.102309	0.630453	0.999989	0.117627	0.138379	0.395306	0.999943	MED17
587	ENSG00000042445	4299.68	0.0668321	0.106886	0.625265	0.531797	0.813719	0.0589638	0.136435	0.665614	0.901737	0.0818423	0.188423	0.664032	0.999819	0.0594364	0.136425	0.663076	0.999989	0.0823149	0.18843	0.662224	0.999943	RETSAT
588	ENSG00000042493	277.387	-0.0737637	0.26475	-0.278616	0.780539	0.927063	-0.0143288	0.333206	0.965699	0.98975	-0.19077	0.462735	0.680145	0.999819	-0.482716	0.333936	0.148308	0.999989	-0.659157	0.462209	0.153839	0.999943	CAPG
589	ENSG00000042753	196.418	0.149817	0.111722	1.34098	0.179926	0.533442	0.188328	0.142472	0.186214	0.598341	0.0759749	0.196203	0.698589	0.999819	0.0422755	0.143056	0.767599	0.999989	-0.0700774	0.195777	0.720385	0.999943	AP2S1
590	ENSG00000042781	2.28325	0.0525695	0.708968	0.0741494	0.940892	NA	0.58054	0.927451	0.531347	NA	-0.845958	1.20301	0.481929	NA	1.27312	0.883809	0.149728	0.999989	-0.153377	1.23542	0.901197	0.999943	USH2A
591	ENSG00000042813	0.236719	16.9932	188.422	0.0901873	0.928138	NA	15.9386	160.999	0.92114	NA	18.9558	464.526	0.96745	NA	-3.37311	462.681	0.994183	NA	-0.355916	3.24746	0.912728	0.999943	ZPBP
592	ENSG00000042832	3.46437	-0.0190436	0.581001	-0.0327773	0.973852	NA	-0.356168	0.741371	0.63093	NA	0.580122	0.991768	0.55859	NA	-0.407126	0.742909	0.583681	0.999989	0.529164	0.990616	0.593219	0.999943	TG
593	ENSG00000042980	22.5145	-0.825955	0.358974	-2.30088	0.0213985	0.207327	-0.985257	0.449876	0.0285196	0.289724	-0.524373	0.627655	0.403465	NA	-0.450661	0.439654	0.305347	0.999989	0.0102227	0.634857	0.987153	0.999943	ADAM28
594	ENSG00000043039	0.993654	1.45828	0.962003	1.51587	0.129551	NA	0.384164	1.14414	0.737046	NA	3.72392	1.88268	0.04793	NA	-2.17016	1.73199	0.210211	NA	1.1696	1.36152	0.390321	0.999943	BARX2
595	ENSG00000043093	207.486	0.0704676	0.0874652	0.805664	0.420437	0.74647	0.0230552	0.110367	0.83453	0.955433	0.161352	0.15314	0.292056	0.999819	-0.196759	0.11162	0.0779414	0.999989	-0.0584624	0.152229	0.700948	0.999943	DCUN1D1
596	ENSG00000043143	260.983	-0.428001	0.122149	-3.50394	0.000458433	0.0239181	-0.570132	0.1451	8.52219e-05	0.0116746	-0.17201	0.197523	0.383844	0.999819	0.00424399	0.142441	0.976231	0.999989	0.402366	0.199449	0.043655	0.999943	JADE2
597	ENSG00000043355	0.387427	-17.5763	264.769	-0.0663836	0.947072	NA	-17.3494	266.23	0.948041	NA	-15.0212	273.694	0.956232	NA	-1.22544	2.12799	0.564704	NA	1.10283	381.816	0.997695	0.999943	ZIC2
598	ENSG00000043462	124.897	-0.498656	0.224065	-2.2255	0.0260477	0.227459	-0.463859	0.283472	0.101767	0.483199	-0.567504	0.394333	0.150109	NA	-0.152642	0.281917	0.588203	0.999989	-0.256287	0.395446	0.516924	0.999943	LCP2
599	ENSG00000043514	67.601	-0.0314148	0.125951	-0.249421	0.803035	0.933787	-0.127197	0.16168	0.431444	0.789089	0.124615	0.207472	0.548083	NA	0.268315	0.155744	0.0849242	0.999989	0.520128	0.211965	0.0141339	0.999943	TRIT1
600	ENSG00000043591	57.1675	0.55286	0.23777	2.32519	0.0200618	0.200851	0.596323	0.302343	0.048571	0.364046	0.469452	0.417592	0.260933	NA	-0.0567871	0.307519	0.853494	0.999989	-0.183658	0.413796	0.65716	0.999943	ADRB1
601	ENSG00000044012	0	NA	NA	NA	NA	NA	NA	NA	NA	NA	NA	NA	NA	NA	NA	NA	NA	NA	NA	NA	NA	NA	GUCA2B
602	ENSG00000044090	262.248	0.235421	0.119723	1.96637	0.0492554	0.311873	0.356619	0.143595	0.0130097	0.207555	-0.00372776	0.198756	0.985036	0.999819	0.0963953	0.144438	0.504528	0.999989	-0.263951	0.198144	0.182822	0.999943	CUL7
603	ENSG00000044115	2116.83	-0.0545434	0.0600447	-0.908381	0.363677	0.70638	-0.0231129	0.0761011	0.761347	0.933976	-0.114933	0.105107	0.274178	0.999819	0.0241172	0.0760237	0.751067	0.999989	-0.0677032	0.105163	0.519709	0.999943	CTNNA1
604	ENSG00000044446	409.184	0.398776	0.179101	2.22655	0.0259775	0.227188	0.489673	0.224357	0.0290681	0.292287	0.221047	0.309419	0.474983	0.999819	0.194298	0.224753	0.387314	0.999989	-0.0743276	0.309132	0.809989	0.999943	PHKA2
605	ENSG00000044459	67.4075	-0.0984522	0.129892	-0.757954	0.448478	0.765123	-0.0262486	0.16547	0.87396	0.967286	-0.232606	0.225286	0.301842	NA	0.197274	0.162185	0.223853	0.999989	-0.00908343	0.227662	0.968174	0.999943	CNTLN
606	ENSG00000044524	81.1641	-0.28755	0.265656	-1.08242	0.279068	0.633616	-0.496083	0.329046	0.131647	0.531224	0.0785405	0.447292	0.860615	NA	0.116856	0.325021	0.719196	0.999989	0.69148	0.450226	0.124575	0.999943	EPHA3
607	ENSG00000044574	1031.84	-0.155138	0.127767	-1.21422	0.224664	0.582996	-0.164859	0.162768	0.311133	0.713161	-0.136725	0.22472	0.542906	0.999819	0.0175891	0.162568	0.913841	0.999989	0.0457231	0.224864	0.838872	0.999943	HSPA5
608	ENSG00000046604	527.334	0.195782	0.148605	1.31746	0.187684	0.543211	0.284911	0.185393	0.124343	0.522129	0.0213275	0.255866	0.93357	0.999819	0.156316	0.185526	0.399476	0.999989	-0.107267	0.25577	0.674931	0.999943	DSG2
609	ENSG00000046647	78.1832	0.0196077	0.125242	0.156558	0.875593	0.958052	0.112753	0.158233	0.476108	0.814685	-0.15205	0.215038	0.479514	NA	0.236472	0.156473	0.130721	0.999989	-0.028332	0.216323	0.895798	0.999943	GEMIN8
610	ENSG00000046651	118.713	-0.0490455	0.0970368	-0.505431	0.613256	0.853798	-0.0285645	0.12442	0.818417	0.952311	-0.0886577	0.172142	0.606534	NA	-0.018008	0.124032	0.884562	0.999989	-0.0781012	0.172422	0.650573	0.999943	OFD1
611	ENSG00000046653	75.7967	1.14463	0.216846	5.27855	1.30212e-07	7.50129e-05	1.22857	0.27397	7.31507e-06	0.00194637	0.982412	0.378056	0.00936074	NA	-0.075968	0.283056	0.788403	0.999989	-0.322123	0.371302	0.385641	0.999943	GPM6B
612	ENSG00000046774	0	NA	NA	NA	NA	NA	NA	NA	NA	NA	NA	NA	NA	NA	NA	NA	NA	NA	NA	NA	NA	NA	MAGEC2
613	ENSG00000046889	344.673	0.432806	0.18234	2.37363	0.0176143	0.18837	0.479247	0.230879	0.0379173	0.328095	0.34314	0.318667	0.28157	0.999819	0.0359397	0.231616	0.876688	0.999989	-0.100167	0.318132	0.752868	0.999943	PREX2
614	ENSG00000047056	149.528	-0.0544012	0.0944125	-0.576208	0.564475	0.829947	-0.154939	0.11386	0.17358	0.581232	0.134824	0.156141	0.387878	NA	-0.181927	0.113847	0.110044	0.999989	0.107836	0.156151	0.489824	0.999943	WDR37
615	ENSG00000047188	208.44	0.00290537	0.0801259	0.0362601	0.971075	0.991177	0.0594967	0.100519	0.553919	0.851772	-0.104986	0.138206	0.447476	0.999819	0.0905746	0.1001	0.365547	0.999989	-0.0739079	0.13851	0.593624	0.999943	YTHDC2
616	ENSG00000047230	104.171	-0.024631	0.103849	-0.237181	0.812516	0.93686	0.0424106	0.131382	0.746844	0.928959	-0.150221	0.180619	0.40558	NA	0.109728	0.130373	0.399985	0.999989	-0.0829029	0.181349	0.647566	0.999943	CTPS2
617	ENSG00000047249	196.597	0.138109	0.113648	1.21523	0.224277	0.58243	0.1382	0.145694	0.342843	0.735649	0.137909	0.200981	0.492601	0.999819	-0.0519035	0.146503	0.723128	0.999989	-0.0521951	0.200392	0.794505	0.999943	ATP6V1H
618	ENSG00000047315	807.061	0.177094	0.0864479	2.04856	0.040505	0.280854	0.14516	0.110022	0.187043	0.599474	0.237411	0.151597	0.117332	0.999819	-0.0367456	0.110267	0.738952	0.999989	0.0555058	0.151418	0.713938	0.999943	POLR2B
619	ENSG00000047346	538.542	0.0879292	0.197241	0.445796	0.655745	0.872433	0.0596132	0.249742	0.811339	0.949359	0.141656	0.345007	0.681373	0.999819	-0.104023	0.249884	0.6772	0.999989	-0.0219802	0.344904	0.949186	0.999943	FAM214A
620	ENSG00000047365	39.9665	-0.439943	0.261945	-1.67952	0.0930498	0.402799	-0.401492	0.332671	0.22748	0.642976	-0.516613	0.461643	0.263108	NA	0.0126075	0.327439	0.969286	0.999989	-0.102514	0.465368	0.825648	0.999943	ARAP2
621	ENSG00000047410	744.998	0.0570656	0.11499	0.496268	0.619705	0.856377	0.0372839	0.146495	0.799104	0.9463	0.0944292	0.202582	0.641123	0.999819	-0.158208	0.146716	0.280885	0.999989	-0.101063	0.202422	0.617589	0.999943	TPR
622	ENSG00000047457	116.617	-0.593138	0.28406	-2.08808	0.036791	0.268021	-0.494766	0.356908	0.165669	0.573262	-0.788245	0.494977	0.111275	NA	0.0500705	0.354728	0.88775	0.999989	-0.243409	0.496542	0.623987	0.999943	CP
623	ENSG00000047578	119.793	-0.14398	0.0959987	-1.49982	0.133662	0.469516	-0.203714	0.121688	0.0941183	0.469877	-0.034732	0.165783	0.834055	NA	-0.0549992	0.119822	0.646227	0.999989	0.113983	0.167137	0.495256	0.999943	KIAA0556
624	ENSG00000047579	73.6488	-0.158994	0.132446	-1.20044	0.229968	0.590515	-0.0219351	0.158618	0.890012	0.970233	-0.436158	0.225562	0.0531563	NA	0.0547562	0.157321	0.727799	0.999989	-0.359467	0.226469	0.112452	0.999943	DTNBP1
625	ENSG00000047597	0	NA	NA	NA	NA	NA	NA	NA	NA	NA	NA	NA	NA	NA	NA	NA	NA	NA	NA	NA	NA	NA	XK
626	ENSG00000047617	46.1394	-0.219693	0.235373	-0.933384	0.350622	0.697449	-0.135064	0.299109	0.65159	0.895006	-0.37934	0.409835	0.354659	NA	0.261812	0.294508	0.374014	0.999989	0.0175364	0.413154	0.966144	0.999943	ANO2
627	ENSG00000047621	89.7243	0.130297	0.110434	1.17987	0.238053	0.598406	0.223007	0.136015	0.101093	0.482291	-0.0528737	0.191009	0.781924	NA	0.000548505	0.138283	0.996835	0.999989	-0.275333	0.189373	0.14597	0.999943	C12orf4
628	ENSG00000047634	142.193	0.0377526	0.106894	0.353179	0.723955	0.903212	0.0647734	0.137278	0.637039	0.88963	-0.0123038	0.188002	0.94782	NA	0.0779633	0.136945	0.56915	0.999989	0.000886095	0.188245	0.996244	0.999943	SCML1
629	ENSG00000047644	265.885	-0.0552502	0.0705202	-0.783466	0.433354	0.756057	-0.101158	0.0894232	0.257958	0.670803	0.027612	0.120499	0.818755	0.999819	0.068423	0.0881596	0.437674	0.999989	0.197193	0.121427	0.104383	0.999943	WWC3
630	ENSG00000047648	139.706	-0.292812	0.123937	-2.36258	0.018148	0.190533	-0.277035	0.158393	0.080285	0.441209	-0.32334	0.2193	0.140368	NA	-0.0146005	0.156347	0.925598	0.999989	-0.0609051	0.220763	0.782637	0.999943	ARHGAP6
631	ENSG00000047662	89.9646	0.0582599	0.163854	0.355559	0.722171	0.902537	-0.130571	0.19585	0.504969	0.829537	0.394829	0.265309	0.136703	NA	-0.130487	0.195557	0.504608	0.999989	0.394914	0.265525	0.136937	0.999943	FAM184B
632	ENSG00000047849	3127.55	-0.0332558	0.0915856	-0.363112	0.716521	0.899729	-0.026578	0.117198	0.820596	0.952667	-0.0460001	0.161851	0.776248	0.999819	0.0357416	0.117157	0.76031	0.999989	0.0163195	0.161881	0.9197	0.999943	MAP4
633	ENSG00000047932	294.882	0.0946487	0.0635877	1.48847	0.136626	0.474803	0.0379719	0.0790232	0.630861	0.887797	0.200135	0.107927	0.0636896	0.999819	-0.0872917	0.0796479	0.273092	0.999989	0.0748713	0.107467	0.485997	0.999943	GOPC
634	ENSG00000047936	0.106773	0.0744166	3.86541	0.0192519	0.98464	NA	0.0577026	4.17393	0.98897	NA	1.10598	403.762	0.997814	NA	-15.2418	281.065	0.956753	NA	-14.1935	289.899	0.960951	0.999943	ROS1
635	ENSG00000048028	91.8195	0.0204947	0.106441	0.192546	0.847314	0.94864	0.117944	0.132707	0.374133	0.757173	-0.156419	0.178954	0.382078	NA	0.269006	0.130623	0.0394554	0.999989	-0.00535769	0.180481	0.976318	0.999943	USP28
636	ENSG00000048052	149.75	-0.00351604	0.138899	-0.0253136	0.979805	0.993819	0.167604	0.161371	0.298979	0.704266	-0.341805	0.222424	0.124361	NA	0.314839	0.160331	0.0495676	0.999989	-0.19457	0.223175	0.383303	0.999943	HDAC9
637	ENSG00000048140	144.375	-0.265689	0.108201	-2.45552	0.0140681	0.170772	-0.223332	0.138232	0.106174	0.492056	-0.346354	0.189791	0.0680129	NA	0.125235	0.135359	0.354859	0.999989	0.00221279	0.19185	0.990797	0.999943	TSPAN17
638	ENSG00000048162	122.767	0.0557424	0.0921026	0.605221	0.545032	0.820944	0.0917364	0.117626	0.435452	0.790933	-0.0129796	0.161268	0.935852	NA	0.0564227	0.117704	0.631683	0.999989	-0.0482933	0.161211	0.764508	0.999943	NOP16
639	ENSG00000048342	116.115	0.0602561	0.118467	0.508632	0.61101	0.852823	-0.129066	0.12991	0.320465	0.71898	0.408145	0.176538	0.0207815	NA	-0.274835	0.131151	0.0361217	0.999989	0.262376	0.175618	0.135172	0.999943	CC2D2A
640	ENSG00000048392	194.769	-0.0877624	0.133638	-0.656718	0.511362	0.801871	-0.103938	0.170548	0.542237	0.84658	-0.0574399	0.235413	0.807233	0.999819	-0.0589652	0.170184	0.728983	0.999989	-0.0124672	0.235676	0.957812	0.999943	RRM2B
641	ENSG00000048405	104.938	-0.00348175	0.104006	-0.0334763	0.973295	0.991729	0.0107692	0.132943	0.935437	0.980921	-0.0309969	0.185392	0.867216	NA	-0.0932991	0.133745	0.485435	0.999989	-0.135065	0.184815	0.464893	0.999943	ZNF800
642	ENSG00000048462	0.648594	-0.385822	1.44577	-0.266863	0.789575	NA	0.329068	1.98844	0.868558	NA	-1.46268	2.41691	0.545056	NA	2.08018	1.78826	0.244733	NA	0.288428	2.56856	0.910592	0.999943	TNFRSF17
643	ENSG00000048471	334.284	0.124972	0.101508	1.23116	0.218264	0.57612	0.265268	0.112876	0.0187689	0.239839	-0.157081	0.157718	0.319266	0.999819	0.0163622	0.113681	0.885555	0.999989	-0.405988	0.157138	0.00977652	0.999943	SNX29
644	ENSG00000048540	322.65	-0.0425803	0.235634	-0.180705	0.856599	0.952251	-0.0362946	0.298405	0.903193	0.973795	-0.0545455	0.411974	0.894668	0.999819	0.0421755	0.298225	0.887537	0.999989	0.0239245	0.412105	0.953705	0.999943	LMO3
645	ENSG00000048544	189.129	0.206489	0.0790827	2.61105	0.00902655	0.137279	0.258354	0.0999539	0.00974542	0.180747	0.109221	0.136965	0.425199	0.999819	0.0704284	0.101155	0.486279	0.999989	-0.0787053	0.13608	0.563011	0.999943	MRPS10
646	ENSG00000048545	0	NA	NA	NA	NA	NA	NA	NA	NA	NA	NA	NA	NA	NA	NA	NA	NA	NA	NA	NA	NA	NA	GUCA1A
647	ENSG00000048649	242.727	0.115867	0.0825034	1.40439	0.160203	0.506854	0.0697091	0.104464	0.504578	0.829384	0.201976	0.143304	0.158709	0.999819	-0.0822078	0.105178	0.434445	0.999989	0.0500595	0.142781	0.725885	0.999943	RSF1
648	ENSG00000048707	555.537	0.0344033	0.0733249	0.46919	0.638933	0.864542	0.0447451	0.0944969	0.635851	0.889078	0.0151295	0.129771	0.907188	0.999819	0.0706292	0.0943277	0.453999	0.999989	0.0410136	0.129894	0.752194	0.999943	VPS13D
649	ENSG00000048740	958.723	0.168798	0.109168	1.54623	0.12205	0.452738	0.108579	0.13704	0.428175	0.787784	0.28154	0.188994	0.136308	0.999819	-0.0595729	0.137191	0.664119	0.999989	0.113388	0.188884	0.548302	0.999943	CELF2
650	ENSG00000048828	871.793	0.0526283	0.0612059	0.859857	0.389868	0.724046	0.0948732	0.0764801	0.214792	0.630969	-0.0287389	0.105589	0.785485	0.999819	0.0280059	0.0765513	0.714481	0.999989	-0.0956063	0.105537	0.364988	0.999943	FAM120A
651	ENSG00000048991	158.859	0.269655	0.10915	2.47049	0.0134927	0.167912	0.277595	0.14094	0.0488842	0.364421	0.254976	0.191102	0.182126	NA	0.152785	0.141535	0.280373	0.999989	0.130166	0.190662	0.494793	0.999943	R3HDM1
652	ENSG00000049089	16.0805	0.160189	0.30961	0.517389	0.604885	0.849739	0.233953	0.393944	0.552596	0.850828	0.0139074	0.551381	0.979877	NA	-0.0642629	0.39999	0.87236	0.999989	-0.284309	0.547011	0.603238	0.999943	COL9A2
653	ENSG00000049130	200.025	0.0814853	0.127317	0.640019	0.52216	0.809379	-0.0956147	0.145489	0.511055	0.833603	0.396736	0.19743	0.0444845	0.999819	-0.0784883	0.145215	0.588854	0.999989	0.413862	0.197632	0.0362506	0.999943	KITLG
654	ENSG00000049167	50.2576	0.148781	0.136146	1.09281	0.274477	0.630849	0.150065	0.176064	0.394033	0.767884	0.146833	0.237155	0.535822	NA	0.0810739	0.176762	0.646478	0.999989	0.0778422	0.236635	0.74219	0.999943	ERCC8
655	ENSG00000049192	17.3337	-0.222993	0.417322	-0.534341	0.593105	0.844941	-0.0442147	0.525294	0.93292	0.980045	-0.583145	0.726804	0.422355	NA	0.321918	0.519057	0.535128	0.999989	-0.217013	0.731271	0.766649	0.999943	ADAMTS6
656	ENSG00000049239	1086.76	-0.00133002	0.0913371	-0.0145616	0.988382	0.996599	0.0323906	0.115965	0.780005	0.940902	-0.0664019	0.160318	0.678736	0.999819	-0.0282569	0.115993	0.807534	0.999989	-0.127049	0.160298	0.42802	0.999943	H6PD
657	ENSG00000049245	944.03	0.126586	0.0525649	2.40818	0.0160324	0.181657	0.117387	0.0681135	0.0848171	0.451357	0.143898	0.0933858	0.123342	0.999819	0.038608	0.0682168	0.571421	0.999989	0.0651194	0.0933104	0.485253	0.999943	VAMP3
658	ENSG00000049246	636.013	0.511679	0.213297	2.3989	0.0164445	0.183208	0.535834	0.270038	0.0472233	0.359001	0.465406	0.372808	0.211892	0.999819	0.059069	0.270409	0.827084	0.999989	-0.0113588	0.372539	0.975676	0.999943	PER3
659	ENSG00000049247	116.747	0.41267	0.250162	1.64961	0.099022	0.412505	0.510591	0.31519	0.105244	0.490287	0.221628	0.434379	0.609899	NA	0.171031	0.316346	0.588752	0.999989	-0.117933	0.433538	0.785604	0.999943	UTS2
660	ENSG00000049249	0.67626	-0.0247488	1.05731	-0.0234074	0.981325	NA	0.309465	1.33887	0.817208	NA	-0.756725	2.01975	0.707912	NA	0.27642	1.34002	0.836572	NA	-0.78977	2.01899	0.695671	0.999943	TNFRSF9
661	ENSG00000049283	3.35986	-0.0323769	0.533924	-0.0606396	0.951646	NA	-0.218096	0.681063	0.748795	NA	0.302894	0.930686	0.744839	NA	-0.318522	0.686241	0.642537	0.999989	0.202468	0.926875	0.827085	0.999943	EPN3
662	ENSG00000049323	240.857	-0.109431	0.272673	-0.401328	0.688178	0.887819	-0.119599	0.344995	0.728841	0.924312	-0.090193	0.47512	0.849441	0.999819	0.287902	0.344192	0.402897	0.999989	0.317308	0.475702	0.504752	0.999943	LTBP1
663	ENSG00000049449	459.781	0.0621347	0.108121	0.574679	0.565508	0.830072	0.13065	0.135082	0.333449	0.729205	-0.0711348	0.186715	0.703217	0.999819	0.0484786	0.13519	0.719897	0.999989	-0.153306	0.186636	0.411411	0.999943	RCN1
664	ENSG00000049540	39.2589	-0.489362	0.342525	-1.42869	0.153093	0.497124	-0.681377	0.432752	0.115367	0.506573	-0.159682	0.580841	0.783381	NA	0.372874	0.421769	0.376658	0.999989	0.894569	0.588865	0.128727	0.999943	ELN
665	ENSG00000049541	1.90544	-0.113097	0.620035	-0.182404	0.855266	NA	-0.271731	0.775909	0.726181	NA	0.208675	1.10113	0.849693	NA	-0.473004	0.795328	0.552025	NA	0.00740126	1.08719	0.994568	0.999943	RFC2
666	ENSG00000049618	463.673	0.174454	0.060766	2.87091	0.00409294	0.0893982	0.158519	0.0782183	0.042701	0.3451	0.204759	0.108231	0.0585078	0.999819	-0.126597	0.0792559	0.110194	0.999989	-0.0803572	0.107473	0.454645	0.999943	ARID1B
667	ENSG00000049656	472.472	-0.00771691	0.0783554	-0.0984859	0.921546	0.975149	-0.0442339	0.099493	0.656614	0.898606	0.0606761	0.136592	0.656888	0.999819	-0.0126475	0.099282	0.898632	0.999989	0.0922625	0.136746	0.499866	0.999943	CLPTM1L
668	ENSG00000049759	234.164	0.315953	0.171677	1.8404	0.0657102	0.34669	0.32674	0.218351	0.134551	0.535879	0.295679	0.301669	0.327015	0.999819	-0.0821412	0.219427	0.708148	0.999989	-0.113202	0.300888	0.70675	0.999943	NEDD4L
669	ENSG00000049768	0	NA	NA	NA	NA	NA	NA	NA	NA	NA	NA	NA	NA	NA	NA	NA	NA	NA	NA	NA	NA	NA	FOXP3
670	ENSG00000049769	0	NA	NA	NA	NA	NA	NA	NA	NA	NA	NA	NA	NA	NA	NA	NA	NA	NA	NA	NA	NA	NA	PPP1R3F
671	ENSG00000049860	534.281	-0.243226	0.107814	-2.25599	0.0240712	0.21926	-0.285484	0.136482	0.0364628	0.324229	-0.163462	0.188997	0.387098	0.999819	-0.195153	0.136209	0.151931	0.999989	-0.073131	0.189194	0.699098	0.999943	HEXB
672	ENSG00000049883	43.6338	0.315577	0.138678	2.2756	0.02287	0.213649	0.362697	0.176663	0.0400688	0.334374	0.226902	0.244643	0.353677	NA	-0.0258129	0.183312	0.888017	0.999989	-0.161608	0.239702	0.500182	0.999943	PTCD2
673	ENSG00000050030	6.4846	0.505249	0.440526	1.14692	0.251415	0.612473	0.898437	0.543948	0.0985965	0.477551	-0.313999	0.769891	0.683385	NA	0.439884	0.559052	0.431376	0.999989	-0.772551	0.758995	0.308744	0.999943	KIAA2022
674	ENSG00000050130	207.688	0.103439	0.0971044	1.06523	0.28677	0.640443	0.0742768	0.124533	0.550878	0.850014	0.157111	0.170373	0.356446	0.999819	-0.000961735	0.12478	0.99385	0.999989	0.081872	0.170191	0.630475	0.999943	JKAMP
675	ENSG00000050165	122.896	0.106077	0.396045	0.26784	0.788823	0.930737	-0.328023	0.47453	0.489404	0.822497	0.847346	0.654596	0.195508	NA	-0.613971	0.475297	0.196439	0.999989	0.561398	0.654039	0.390696	0.999943	DKK3
676	ENSG00000050327	16.9448	0.174579	0.247109	0.706487	0.479885	0.784174	0.479708	0.291331	0.099639	0.479853	-0.472004	0.424669	0.266369	NA	0.254082	0.296568	0.391588	0.999989	-0.69763	0.421028	0.0975261	0.999943	ARHGEF5
677	ENSG00000050344	65.2634	-0.143052	0.146049	-0.979474	0.327346	0.67773	-0.227347	0.184712	0.218391	0.636272	0.00926063	0.249867	0.970435	NA	-0.0190263	0.181638	0.916576	0.999989	0.217582	0.252111	0.388115	0.999943	NFE2L3
678	ENSG00000050393	204.417	-0.0657608	0.111045	-0.592197	0.553719	0.824898	0.0455296	0.134857	0.735654	0.92619	-0.278079	0.183835	0.130368	0.999819	0.350984	0.133104	0.00836625	0.999989	0.0273752	0.185109	0.882432	0.999943	MCUR1
679	ENSG00000050405	2367.62	0.10464	0.10645	0.983	0.325608	0.675751	0.23454	0.122967	0.0564762	0.386069	-0.154456	0.170025	0.363652	0.999819	0.0786338	0.123025	0.522712	0.999989	-0.310362	0.169984	0.0678748	0.999943	LIMA1
680	ENSG00000050426	425.08	0.249806	0.150834	1.65617	0.097688	0.410731	0.340716	0.187955	0.0698696	0.418675	0.0713623	0.259883	0.783628	0.999819	0.029855	0.188446	0.87412	0.999989	-0.239499	0.259527	0.356096	0.999943	LETMD1
681	ENSG00000050438	7.8644	-0.208069	0.363833	-0.571881	0.567403	0.831046	-0.159112	0.461917	0.7305	0.924865	-0.313765	0.654245	0.631523	NA	-0.0747322	0.457327	0.870195	0.999989	-0.229385	0.657461	0.727168	0.999943	SLC4A8
682	ENSG00000050555	8.38583	-1.25878	0.48457	-2.59773	0.00938417	0.140176	-1.84709	0.612141	0.00254927	0.0915866	-0.376498	0.75889	0.619812	NA	-0.215889	0.532788	0.685326	0.999989	1.25471	0.816558	0.124397	0.999943	LAMC3
683	ENSG00000050628	1035.8	0.597601	0.142709	4.18754	2.81988e-05	0.00386017	0.737329	0.171226	1.66098e-05	0.00370667	0.317845	0.236852	0.17961	0.999819	-0.0390382	0.17182	0.820265	0.999989	-0.458522	0.236421	0.0524494	0.999943	PTGER3
684	ENSG00000050730	0.863932	-0.0832168	1.03973	-0.0800369	0.936208	NA	0.197801	1.29141	0.878267	NA	-0.784935	2.09811	0.708318	NA	-0.230314	1.34088	0.863624	NA	-1.21305	2.06684	0.557264	0.999943	TNIP3
685	ENSG00000050748	269.188	0.0972937	0.0721975	1.3476	0.177786	0.530749	0.0621514	0.0921902	0.500206	0.827564	0.162677	0.126105	0.197045	0.999819	-0.0441678	0.092649	0.63356	0.999989	0.0563583	0.125768	0.654072	0.999943	MAPK9
686	ENSG00000050767	7.47008	-0.193077	0.34324	-0.562513	0.573767	0.834247	-0.187014	0.431079	0.664415	0.900838	-0.201674	0.624035	0.74656	NA	-0.26127	0.433423	0.546637	0.999989	-0.275931	0.622409	0.657529	0.999943	COL23A1
687	ENSG00000050820	202.059	-0.128872	0.147089	-0.876147	0.38095	0.718909	-0.182257	0.186698	0.328959	0.72538	-0.0300273	0.256132	0.906675	0.999819	0.0429932	0.185637	0.81685	0.999989	0.195223	0.256902	0.447307	0.999943	BCAR1
688	ENSG00000051009	289.695	-0.152454	0.0931475	-1.63669	0.101695	0.418325	-0.126394	0.118852	0.287576	0.695211	-0.202647	0.164156	0.217026	0.999819	0.0176843	0.118078	0.880947	0.999989	-0.0585686	0.164715	0.722158	0.999943	FAM160A2
689	ENSG00000051108	481.659	-0.0158574	0.072436	-0.218916	0.826715	0.94292	-0.0700825	0.0900037	0.436178	0.791155	0.0855525	0.123694	0.489159	0.999819	-0.0785294	0.0899167	0.382468	0.999989	0.0771055	0.123757	0.533259	0.999943	HERPUD1
690	ENSG00000051128	87.0456	-0.474081	0.163579	-2.89818	0.00375335	0.0849326	-0.502444	0.208841	0.0161339	0.223768	-0.422588	0.288374	0.142807	NA	-0.0483603	0.20455	0.813105	0.999989	0.0314951	0.291433	0.91394	0.999943	HOMER3
691	ENSG00000051180	3.70119	-0.00367625	0.446097	-0.00824094	0.993425	NA	0.0373211	0.589327	0.949505	NA	-0.068072	0.734087	0.926118	NA	0.486228	0.557421	0.383056	0.999989	0.380834	0.758598	0.615651	0.999943	RAD51
692	ENSG00000051341	6.40231	0.45492	0.340039	1.33785	0.180946	0.53369	0.493832	0.442633	0.264564	0.67632	0.387448	0.578768	0.503218	NA	0.21418	0.455157	0.637952	0.999989	0.107796	0.568972	0.849735	0.999943	POLQ
693	ENSG00000051382	242.2	0.139005	0.116443	1.19376	0.232573	0.592947	0.170574	0.148479	0.250635	0.662804	0.0792203	0.204582	0.698586	0.999819	0.0362781	0.148884	0.807488	0.999989	-0.0550757	0.204288	0.787469	0.999943	PIK3CB
694	ENSG00000051523	264.16	-0.410877	0.190931	-2.15197	0.0313999	0.247653	-0.501094	0.239275	0.0362409	0.323086	-0.241891	0.331654	0.465789	0.999819	-0.361727	0.238814	0.129853	0.999989	-0.102524	0.331986	0.757458	0.999943	CYBA
695	ENSG00000051596	12.7082	-0.260599	0.322287	-0.808592	0.41875	0.745319	-0.526576	0.399318	0.187274	0.599943	0.223522	0.546788	0.682694	NA	-0.460728	0.396113	0.24478	0.999989	0.289369	0.549115	0.598211	0.999943	THOC3
696	ENSG00000051620	952.475	-0.0524716	0.179783	-0.291861	0.770393	0.921805	0.101175	0.218749	0.64371	0.891946	-0.360775	0.302105	0.232399	0.999819	0.331608	0.218568	0.12922	0.999989	-0.130343	0.302236	0.666279	0.999943	HEBP2
697	ENSG00000051825	77.489	0.504083	0.138626	3.63629	0.000276593	0.017304	0.643025	0.16821	0.000131967	0.0145372	0.232575	0.233196	0.3186	NA	0.0843182	0.17377	0.627514	0.999989	-0.326132	0.229083	0.15455	0.999943	MPHOSPH9
698	ENSG00000052126	153.117	-0.0546386	0.101188	-0.53997	0.589218	0.842955	-0.0992094	0.128563	0.440304	0.793683	0.0297105	0.177098	0.86677	NA	-0.105683	0.128376	0.410375	0.999989	0.0232368	0.177234	0.89569	0.999943	PLEKHA5
699	ENSG00000052344	0.901363	0.283826	1.12458	0.252383	0.800745	NA	0.858664	1.43464	0.549491	NA	-1.05389	2.17079	0.62733	NA	0.612127	1.4548	0.673928	NA	-1.30043	2.15733	0.546644	0.999943	PRSS8
700	ENSG00000052723	207.281	0.215297	0.10063	2.13949	0.0323964	0.251447	0.205452	0.129703	0.11319	0.502275	0.233547	0.176825	0.186574	0.999819	0.0784468	0.130215	0.54688	0.999989	0.106542	0.176448	0.545966	0.999943	SIKE1
701	ENSG00000052749	64.9498	-0.200767	0.183972	-1.09129	0.275144	0.630915	-0.280464	0.232603	0.227908	0.643213	-0.052235	0.320489	0.87053	NA	-0.150835	0.230913	0.51362	0.999989	0.0773941	0.321709	0.809887	0.999943	RRP12
702	ENSG00000052795	415.043	0.567048	0.129359	4.38351	1.1678e-05	0.00207	0.522032	0.164044	0.00146124	0.0658317	0.651542	0.225835	0.00391368	0.999819	-0.0463314	0.165207	0.779136	0.999989	0.0831784	0.224986	0.711602	0.999943	FNIP2
703	ENSG00000052802	94.0608	0.31545	0.136653	2.30841	0.0209763	0.205541	0.402143	0.170615	0.0184221	0.236664	0.141738	0.240323	0.555338	NA	-0.146699	0.175252	0.402549	0.999989	-0.407104	0.236963	0.0857952	0.999943	MSMO1
704	ENSG00000052841	495.996	-0.0182625	0.0640199	-0.285263	0.775443	0.924168	0.0417964	0.0781023	0.592546	0.868766	-0.132916	0.107394	0.215847	0.999819	0.114343	0.0777096	0.141178	0.999989	-0.0603687	0.107678	0.575043	0.999943	TTC17
705	ENSG00000052850	8.08792	-0.167664	0.367607	-0.456095	0.648322	0.869418	-0.136429	0.482455	0.777345	0.940413	-0.214426	0.627238	0.732458	NA	0.424821	0.459644	0.355361	0.999989	0.346824	0.644142	0.590281	0.999943	ALX4
706	ENSG00000053108	0.16299	-0.463934	3.57423	-0.1298	0.896725	NA	-0.45801	3.79966	0.904056	NA	1.11077	395.594	0.99776	NA	-15.989	275.531	0.953725	NA	-14.4202	283.884	0.959488	0.999943	FSTL4
707	ENSG00000053254	1154.88	-0.137672	0.116179	-1.185	0.236018	0.596573	-0.201773	0.145653	0.165961	0.573684	-0.0174577	0.201224	0.930864	0.999819	-0.157361	0.145577	0.27972	0.999989	0.0269541	0.201279	0.89347	0.999943	FOXN3
708	ENSG00000053328	2.18872	-0.271166	0.779081	-0.34806	0.727795	NA	-0.30381	0.996895	0.760552	NA	-0.205239	1.38564	0.882249	NA	-0.13711	0.982973	0.889067	0.999989	-0.0385385	1.39555	0.977969	0.999943	METTL24
709	ENSG00000053371	223.783	0.168317	0.155841	1.08006	0.280117	0.63407	0.135628	0.19817	0.493721	0.825371	0.229991	0.27305	0.399618	0.999819	-0.0469547	0.198665	0.813161	0.999989	0.0474083	0.27269	0.86198	0.999943	AKR7A2
710	ENSG00000053372	103.993	-0.0516447	0.11735	-0.44009	0.659872	0.873266	0.0305424	0.145969	0.834262	0.955433	-0.214661	0.204446	0.293734	NA	0.00112352	0.145965	0.993859	0.999989	-0.24408	0.204449	0.23254	0.999943	MRTO4
711	ENSG00000053438	450.264	0.42073	0.292858	1.43663	0.150822	0.494379	0.527291	0.36721	0.15102	0.554247	0.210129	0.507433	0.6788	0.999819	0.0408072	0.367596	0.911608	0.999989	-0.276355	0.507153	0.585813	0.999943	NNAT
712	ENSG00000053501	120.975	0.0389891	0.100073	0.389608	0.696827	0.890432	0.0679641	0.128313	0.596339	0.870774	-0.0149321	0.176443	0.932557	NA	0.0293067	0.128405	0.819463	0.999989	-0.0535895	0.176376	0.761253	0.999943	USE1
713	ENSG00000053524	25.9647	0.463467	0.199637	2.32155	0.020257	0.20213	0.396879	0.25451	0.118905	0.514277	0.589502	0.349794	0.0919335	NA	-0.192953	0.267001	0.469886	0.999989	-0.000329676	0.340354	0.999227	0.999943	MCF2L2
714	ENSG00000053702	49.3146	-0.0476875	0.253793	-0.187899	0.850956	0.950042	-0.0319964	0.326091	0.921836	0.977708	-0.0753002	0.437415	0.863321	NA	0.555869	0.320382	0.0827376	0.999989	0.512565	0.441614	0.245778	0.999943	NRIP2
715	ENSG00000053747	240.917	-0.243914	0.162673	-1.49941	0.133768	0.469648	-0.497429	0.180631	0.00589012	0.142547	0.20454	0.247107	0.407819	0.999819	-0.20827	0.179371	0.245596	0.999989	0.493699	0.248023	0.0465321	0.999943	LAMA3
716	ENSG00000053770	133.254	0.272794	0.0902789	3.02168	0.00251373	0.0677344	0.267042	0.116594	0.0220008	0.257969	0.283573	0.158829	0.0741967	NA	-0.00115531	0.118833	0.992243	0.999989	0.0153757	0.157161	0.922064	0.999943	AP5M1
717	ENSG00000053900	189.865	-0.0153708	0.0850913	-0.180638	0.856651	0.952251	0.098307	0.0981	0.31629	0.717013	-0.239713	0.137876	0.0821038	0.999819	0.0539744	0.0982225	0.582655	0.999989	-0.284045	0.137789	0.03926	0.999943	ANAPC4
718	ENSG00000053918	52.6529	-0.343414	0.261153	-1.31499	0.188513	0.543562	-0.483505	0.328395	0.140932	0.543592	-0.0892276	0.449498	0.84265	NA	-0.0961137	0.324407	0.76702	0.999989	0.298164	0.452384	0.509835	0.999943	KCNQ1
719	ENSG00000054116	232.649	-0.00948632	0.0747282	-0.126944	0.898984	0.967265	-0.01476	0.096379	0.878283	0.967356	0.0017319	0.132458	0.989568	0.999819	-0.0217905	0.0962294	0.820857	0.999989	-0.00529852	0.132566	0.968118	0.999943	TRAPPC3
720	ENSG00000054118	786.367	0.10693	0.0551589	1.93858	0.0525526	0.320042	0.128099	0.0707554	0.0702261	0.419098	0.0668177	0.0971494	0.49159	0.999819	0.0609893	0.070844	0.389296	0.999989	-0.000292194	0.0970848	0.997599	0.999943	THRAP3
721	ENSG00000054148	205.087	0.0274018	0.0732662	0.374004	0.708402	0.896618	-0.0425172	0.0905477	0.638672	0.889916	0.154324	0.122206	0.206655	0.999819	-0.0329674	0.0902482	0.71489	0.999989	0.163874	0.122427	0.180721	0.999943	PHPT1
722	ENSG00000054179	5.5331	0.0299161	0.459701	0.0650774	0.948112	0.98376	-0.0625458	0.600675	0.917069	0.976871	0.181233	0.781269	0.81656	NA	0.240079	0.585575	0.681814	0.999989	0.483858	0.79265	0.541577	0.999943	ENTPD2
723	ENSG00000054219	18.432	-0.11069	0.24024	-0.460747	0.64498	0.868301	-0.165782	0.303239	0.584582	0.866006	0.00198979	0.431946	0.996325	NA	-0.349969	0.307611	0.255246	0.999989	-0.182196	0.428844	0.670942	0.999943	LY75
724	ENSG00000054267	245.551	0.159111	0.0763389	2.08428	0.0371351	0.268597	0.152598	0.0988451	0.122635	0.519262	0.170442	0.134595	0.205396	0.999819	0.0468775	0.0992989	0.636866	0.999989	0.0647216	0.134261	0.629764	0.999943	ARID4B
725	ENSG00000054277	48.1388	0.000915021	0.225669	0.0040547	0.996765	0.99864	0.0490416	0.287718	0.864656	0.963861	-0.0931445	0.395041	0.8136	NA	0.128844	0.286527	0.652946	0.999989	-0.0133423	0.395906	0.973116	0.999943	OPN3
726	ENSG00000054282	151.602	0.108652	0.0786989	1.3806	0.167402	0.517439	0.110041	0.101164	0.276705	0.686725	0.105731	0.139	0.446863	NA	-0.0319463	0.102265	0.754746	0.999989	-0.0362562	0.138192	0.793043	0.999943	SDCCAG8
727	ENSG00000054356	0.328363	-0.710014	1.64732	-0.431012	0.66646	NA	-0.330349	1.8422	0.857684	NA	-14.2881	279.114	0.959174	NA	-1.21164	2.07185	0.558676	NA	-15.1694	279.113	0.956658	0.999943	PTPRN
728	ENSG00000054392	27.1111	-0.0628626	0.192268	-0.326952	0.743704	0.910289	0.0168155	0.245699	0.945436	0.984316	-0.211466	0.337546	0.530999	NA	0.141393	0.242385	0.559663	0.999989	-0.0868888	0.339934	0.798256	0.999943	HHAT
729	ENSG00000054523	439.11	-0.10445	0.0854762	-1.22198	0.221717	0.579287	-0.119847	0.10958	0.274089	0.684654	-0.0754177	0.150982	0.617416	0.999819	-0.0208274	0.109159	0.848683	0.999989	0.0236015	0.151286	0.876028	0.999943	KIF1B
730	ENSG00000054598	72.325	-0.253706	0.260861	-0.97257	0.330767	0.680956	-0.31366	0.331069	0.343428	0.735698	-0.14237	0.454096	0.753882	NA	0.0680295	0.328348	0.835864	0.999989	0.239319	0.456068	0.599761	0.999943	FOXC1
731	ENSG00000054611	183.798	-0.117793	0.0726487	-1.6214	0.104932	0.422724	-0.134684	0.0928955	0.147103	0.54909	-0.0846935	0.128625	0.510248	0.999819	-0.0841947	0.0922112	0.361209	0.999989	-0.0342045	0.129117	0.791077	0.999943	TBC1D22A
732	ENSG00000054654	839.651	0.0097394	0.0931838	0.104518	0.916758	0.972965	0.0323435	0.119128	0.786005	0.942508	-0.0330567	0.163831	0.840094	0.999819	0.192487	0.118839	0.10529	0.999989	0.127087	0.164041	0.438499	0.999943	SYNE2
733	ENSG00000054690	56.2349	0.550127	0.216817	2.53728	0.0111716	0.15325	0.435777	0.272567	0.109868	0.497424	0.762829	0.375185	0.0420317	NA	-0.252769	0.279123	0.365157	0.999989	0.0742827	0.370333	0.841024	0.999943	PLEKHH1
734	ENSG00000054793	1479.21	-0.100754	0.109709	-0.918373	0.358423	0.702774	-0.0473536	0.138109	0.731695	0.924915	-0.204438	0.190861	0.284107	0.999819	0.0357786	0.138021	0.795461	0.999989	-0.121306	0.190924	0.525191	0.999943	ATP9A
735	ENSG00000054796	0	NA	NA	NA	NA	NA	NA	NA	NA	NA	NA	NA	NA	NA	NA	NA	NA	NA	NA	NA	NA	NA	SPO11
736	ENSG00000054803	1.36238	3.24736	1.27498	2.547	0.0108655	NA	4.11859	1.97113	0.0366662	NA	2.23974	1.93447	0.246944	NA	2.32166	2.06965	0.261962	NA	0.442814	1.82868	0.808664	0.999943	CBLN4
737	ENSG00000054938	0.256507	3.14435	2.6554	1.18413	0.236361	NA	16.0614	161.826	0.920939	NA	-16.8411	488.894	0.972521	NA	14.2902	161.83	0.929635	NA	-18.6123	488.893	0.969632	0.999943	CHRDL2
738	ENSG00000054965	389.674	-0.0356491	0.107313	-0.332199	0.739739	0.909042	-0.0496426	0.137175	0.717432	0.920735	-0.00911369	0.189235	0.961588	0.999819	-0.0392469	0.137045	0.774587	0.999989	0.00128202	0.189328	0.994597	0.999943	FAM168A
739	ENSG00000054967	27.5263	-0.441244	0.317051	-1.39171	0.164009	0.512913	-0.372232	0.402617	0.35521	0.744807	-0.577018	0.557999	0.301096	NA	0.0969121	0.395662	0.806505	0.999989	-0.107874	0.562951	0.848038	0.999943	RELT
740	ENSG00000054983	207.387	0.000413462	0.0986753	0.00419012	0.996657	0.99864	0.0417984	0.125623	0.73934	0.927426	-0.0786754	0.172479	0.648285	0.999819	0.0987546	0.125122	0.429957	0.999989	-0.0217192	0.172843	0.900002	0.999943	GALC
741	ENSG00000055044	144.755	-0.125905	0.088046	-1.42999	0.152721	0.496652	-0.128707	0.1131	0.25512	0.668742	-0.121384	0.15668	0.4385	NA	-0.061517	0.112222	0.583574	0.999989	-0.054194	0.15731	0.730467	0.999943	NOP58
742	ENSG00000055070	540.371	-0.111975	0.0497128	-2.25243	0.0242949	0.220266	-0.102943	0.0643344	0.109571	0.497058	-0.129935	0.0885021	0.14206	0.999819	0.0132662	0.0637055	0.835039	0.999989	-0.0137262	0.0889559	0.877371	0.999943	SZRD1
743	ENSG00000055118	3.74531	-2.83012	1.18721	-2.38383	NA	NA	-4.05856	1.61913	NA	NA	-1.28349	1.86621	NA	NA	-0.581243	1.27998	NA	NA	2.19383	2.11329	NA	NA	KCNH2
744	ENSG00000055130	352.537	0.025873	0.0688718	0.375669	0.707163	0.896007	0.0421032	0.0887858	0.63535	0.889078	-0.00363128	0.121678	0.976192	0.999819	0.055092	0.0885771	0.533964	0.999989	0.00935759	0.12183	0.938776	0.999943	CUL1
745	ENSG00000055147	125.184	0.13124	0.0850791	1.54257	0.122936	0.453824	0.143347	0.109631	0.191029	0.60427	0.108375	0.149081	0.467254	NA	0.0437758	0.110406	0.691737	0.999989	0.00880391	0.148508	0.952727	0.999943	FAM114A2
746	ENSG00000055163	46.152	-0.586759	0.329343	-1.78161	0.0748136	0.367129	-0.593756	0.417606	0.155082	0.557472	-0.573335	0.57516	0.318849	NA	0.0826562	0.41165	0.840861	0.999989	0.103078	0.579438	0.858807	0.999943	CYFIP2
747	ENSG00000055208	466.388	-0.0948494	0.0717626	-1.32171	0.186264	0.5408	-0.0969425	0.0923407	0.293794	0.699283	-0.0907304	0.12731	0.47605	0.999819	-0.0187986	0.0919503	0.838008	0.999989	-0.0125865	0.127593	0.921419	0.999943	TAB2
748	ENSG00000055211	466.882	0.0726693	0.0726994	0.999586	0.317511	0.668478	0.0876245	0.0935539	0.348954	0.738272	0.0446627	0.128646	0.72846	0.999819	0.0335091	0.0936232	0.720408	0.999989	-0.00945277	0.128596	0.941402	0.999943	GINM1
749	ENSG00000055332	405.958	0.194799	0.0838645	2.32278	0.0201912	0.201853	0.149988	0.105887	0.156631	0.55984	0.279537	0.146271	0.0559931	0.999819	-0.162545	0.106864	0.128247	0.999989	-0.0329957	0.145559	0.820671	0.999943	EIF2AK2
750	ENSG00000055483	307.928	-0.0964814	0.0981795	-0.982704	0.325753	0.675899	-0.107582	0.126069	0.393462	0.767866	-0.0755503	0.173064	0.662442	0.999819	0.0505261	0.125322	0.686824	0.999989	0.0825578	0.173606	0.634397	0.999943	USP36
751	ENSG00000055609	560.73	0.0576995	0.0684811	0.842561	0.399474	0.731637	0.0719573	0.0881662	0.414411	0.779636	0.0307718	0.121139	0.799479	0.999819	0.0528042	0.0881226	0.549031	0.999989	0.0116187	0.12117	0.92361	0.999943	KMT2C
752	ENSG00000055732	155.572	0.697477	0.343694	2.02935	0.0424224	0.288222	0.96882	0.420012	0.0210745	0.253995	0.128739	0.580296	0.82443	NA	0.323009	0.421248	0.443206	0.999989	-0.517072	0.5794	0.372164	0.999943	MCOLN3
753	ENSG00000055813	78.3865	-0.375545	0.181915	-2.0644	0.0389803	0.276522	-0.481299	0.229028	0.0355988	0.32025	-0.182274	0.312587	0.559816	NA	-0.0395014	0.224745	0.860481	0.999989	0.259523	0.315681	0.411017	0.999943	CCDC85A
754	ENSG00000055917	642.008	0.128974	0.0605555	2.12984	0.0331847	0.254812	0.158788	0.0771052	0.0394594	0.33189	0.0720384	0.106366	0.498236	0.999819	0.00192586	0.0774697	0.980167	0.999989	-0.0848235	0.106101	0.424023	0.999943	PUM2
755	ENSG00000055950	208.4	0.0793219	0.0911246	0.870477	0.38404	0.721077	0.225281	0.0992412	0.0232051	0.26505	-0.201207	0.135593	0.137833	0.999819	0.296809	0.0985636	0.00260096	0.999989	-0.12968	0.136086	0.340628	0.999943	MRPL43
756	ENSG00000055955	3.72643	-0.490265	0.47814	-1.02536	0.305194	NA	-1.25274	0.64475	0.0520172	NA	0.478229	0.695572	0.491746	NA	-0.114435	0.536303	0.831033	0.999989	1.61654	0.782241	0.038777	0.999943	ITIH4
757	ENSG00000055957	0.900139	-1.31166	1.10006	-1.19235	0.233122	NA	-0.933473	1.4481	0.519174	NA	-1.87811	1.85708	0.311859	NA	1.18923	1.13239	0.293627	NA	0.244593	2.06481	0.905705	0.999943	ITIH1
758	ENSG00000056050	78.2112	-0.0334265	0.105756	-0.316073	0.751947	0.914212	-0.0606598	0.13453	0.652059	0.895296	0.0193556	0.186888	0.917512	NA	-0.130195	0.13516	0.335413	0.999989	-0.0501796	0.186433	0.78781	0.999943	C4orf27
759	ENSG00000056097	559.463	0.00355507	0.0718037	0.0495109	0.960512	0.988466	0.0129708	0.0924578	0.888432	0.969302	-0.014299	0.127387	0.910627	0.999819	0.00875638	0.0923717	0.924478	0.999989	-0.0185134	0.12745	0.884505	0.999943	ZFR
760	ENSG00000056277	24.0096	-0.0746726	0.217002	-0.344111	0.730763	0.905578	0.043101	0.277264	0.876466	0.967356	-0.287874	0.371985	0.438999	NA	0.373121	0.269529	0.166253	0.999989	0.0421458	0.377628	0.911135	0.999943	ZNF280C
761	ENSG00000056291	0.892739	-1.13614	1.2118	-0.937571	0.348465	NA	-0.657242	1.60559	0.682286	NA	-1.87252	2.05663	0.362567	NA	1.44462	1.3345	0.279024	NA	0.229339	2.24204	0.918526	0.999943	NPFFR2
762	ENSG00000056487	0.346415	2.38948	2.23999	1.06674	0.28609	NA	14.9434	140	0.914996	NA	-0.231299	3.22931	0.9429	NA	15.3531	139.999	0.912674	NA	0.178438	3.26896	0.956469	0.999943	PHF21B
763	ENSG00000056558	121.529	-0.175666	0.126041	-1.39372	0.163402	0.511709	-0.092348	0.156252	0.554507	0.851894	-0.34276	0.220038	0.119297	NA	-0.0692313	0.155823	0.656829	0.999989	-0.319643	0.220342	0.146873	0.999943	TRAF1
764	ENSG00000056586	269.103	0.117161	0.0962808	1.21687	0.223654	0.581146	0.0861785	0.122976	0.483443	0.818461	0.175439	0.168704	0.298375	0.999819	-0.0180617	0.123295	0.883533	0.999989	0.0711992	0.168471	0.672572	0.999943	RC3H2
765	ENSG00000056661	171.407	-0.307839	0.114145	-2.6969	0.00699874	0.120805	-0.493173	0.127113	0.000104539	0.0133926	0.0129912	0.168684	0.938612	0.999819	0.0400835	0.122835	0.744182	0.999989	0.546248	0.171824	0.00147728	0.999943	PCGF2
766	ENSG00000056736	9.3241	0.157583	0.313707	0.502324	0.61544	0.854221	0.0265509	0.388207	0.945472	0.984316	0.442783	0.573749	0.440271	NA	-0.718907	0.419941	0.0869107	0.999989	-0.302675	0.550947	0.58275	0.999943	IL17RB
767	ENSG00000056972	126.338	-0.208217	0.119309	-1.7452	0.0809506	0.379761	-0.158864	0.151493	0.294336	0.69947	-0.304535	0.21033	0.147647	NA	0.0181874	0.149862	0.903405	0.999989	-0.127484	0.211495	0.546658	0.999943	TRAF3IP2
768	ENSG00000056998	2158.51	-0.0720151	0.241816	-0.297809	0.765849	0.919734	-0.0623656	0.30549	0.838237	0.955892	-0.0904871	0.422058	0.830239	0.999819	0.0315471	0.30546	0.917743	0.999989	0.00342555	0.422079	0.993525	0.999943	GYG2
769	ENSG00000057019	302.71	0.279097	0.102201	2.73088	0.00631658	0.114583	0.239295	0.130021	0.065704	0.41005	0.35362	0.178569	0.0476705	0.999819	-0.0445339	0.130963	0.733819	0.999989	0.0697906	0.177879	0.694801	0.999943	DCBLD2
770	ENSG00000057149	0	NA	NA	NA	NA	NA	NA	NA	NA	NA	NA	NA	NA	NA	NA	NA	NA	NA	NA	NA	NA	NA	SERPINB3
771	ENSG00000057252	163.688	0.205362	0.113291	1.81269	0.0698801	0.356518	0.263971	0.142486	0.063938	0.405356	0.0900656	0.198016	0.649224	NA	-0.0524574	0.144243	0.716101	0.999989	-0.226362	0.19674	0.24991	0.999943	SOAT1
772	ENSG00000057294	66.3306	1.42594	0.723357	1.97127	0.0486926	0.310242	1.56705	0.914654	0.0866631	0.454639	1.14371	1.26378	0.365469	NA	-0.0785696	0.918773	0.931851	0.999989	-0.501905	1.26079	0.690565	0.999943	PKP2
773	ENSG00000057468	6.2374	1.64693	0.639096	2.57697	0.00996703	0.143696	1.69813	0.813393	0.036824	0.325142	1.55091	1.12206	0.16691	NA	-0.207179	0.872638	0.812334	0.999989	-0.354397	1.07663	0.742024	0.999943	MSH4
774	ENSG00000057593	0.922208	-1.29501	1.0979	-1.17954	0.238184	NA	-0.948694	1.42307	0.504993	NA	-1.83156	1.88255	0.330596	NA	1.00384	1.12693	0.373049	NA	0.120972	2.07344	0.953475	0.999943	F7
775	ENSG00000057608	922.46	0.133989	0.0635549	2.10824	0.0350098	0.26193	0.163085	0.0809349	0.0439026	0.349704	0.0782893	0.111667	0.483243	0.999819	0.00845104	0.0811696	0.917077	0.999989	-0.0763451	0.111497	0.493514	0.999943	GDI2
776	ENSG00000057657	39.0312	-0.204683	0.244515	-0.8371	0.402536	0.733496	-0.0838054	0.305614	0.783916	0.942273	-0.451469	0.430789	0.294637	NA	-0.0389374	0.304656	0.898301	0.999989	-0.406601	0.431467	0.346004	0.999943	PRDM1
777	ENSG00000057663	157.9	0.0869461	0.0876419	0.992061	0.321168	0.671475	0.0684457	0.112686	0.543586	0.846639	0.1214	0.154537	0.432118	NA	-0.0429369	0.113372	0.704892	0.999989	0.0100176	0.154035	0.948146	0.999943	ATG5
778	ENSG00000057704	97.0374	0.306625	0.172687	1.77561	0.0757974	0.368743	0.342574	0.220112	0.119622	0.514303	0.23663	0.303356	0.435367	NA	0.00961939	0.222134	0.965459	0.999989	-0.0963241	0.301879	0.749664	0.999943	TMCC3
779	ENSG00000057757	214.645	0.063405	0.0880409	0.720177	0.471416	0.778786	0.0613731	0.113152	0.587547	0.866478	0.0687023	0.156568	0.660806	0.999819	-0.0864047	0.113866	0.447954	0.999989	-0.0790754	0.15605	0.612344	0.999943	PITHD1
780	ENSG00000057935	222.217	0.212538	0.0890521	2.38668	0.0170015	0.186322	0.29807	0.108321	0.00592806	0.142547	0.0476201	0.149391	0.749908	0.999819	0.0888763	0.109369	0.41643	0.999989	-0.161574	0.148626	0.276984	0.999943	MTA3
781	ENSG00000058056	200.734	0.2374	0.145843	1.62777	0.103574	0.421089	0.286575	0.185395	0.122164	0.519262	0.143988	0.254262	0.571193	0.999819	0.196058	0.185607	0.290827	0.999989	0.0534707	0.254108	0.833336	0.999943	USP13
782	ENSG00000058063	361.099	0.386545	0.120041	3.2201	0.00128145	0.0458275	0.433949	0.152156	0.0043444	0.120218	0.295449	0.209632	0.158725	0.999819	0.0630784	0.153031	0.680198	0.999989	-0.0754215	0.208993	0.718189	0.999943	ATP11B
783	ENSG00000058085	25.0714	-0.711286	0.233588	-3.04505	0.00232642	0.0644568	-0.730007	0.301423	0.015441	0.218225	-0.680471	0.401541	0.0901418	NA	0.259577	0.278621	0.351517	0.999989	0.309113	0.417686	0.459263	0.999943	LAMC2
784	ENSG00000058091	164.591	0.295285	0.143142	2.06288	0.0391239	0.27683	0.34127	0.181266	0.0597411	0.394736	0.204832	0.25332	0.418749	NA	-0.254838	0.184057	0.166186	0.999989	-0.391276	0.251299	0.119468	0.999943	CDK14
785	ENSG00000058262	971.18	0.198938	0.0834278	2.38456	0.0170997	0.186451	0.199662	0.107085	0.0622499	0.403657	0.197606	0.147957	0.181692	0.999819	-0.086851	0.107443	0.418891	0.999989	-0.0889062	0.147698	0.547209	0.999943	SEC61A1
786	ENSG00000058272	411.313	0.0342097	0.122791	0.278602	0.780551	0.927063	-0.0640449	0.151363	0.672207	0.904362	0.215227	0.207984	0.300752	0.999819	-0.0412976	0.151218	0.784776	0.999989	0.237974	0.20809	0.252786	0.999943	PPP1R12A
787	ENSG00000058335	3.41293	-1.95942	0.833345	-2.35127	0.0187093	NA	-1.56533	0.908951	0.0850459	NA	-17.2898	256.196	0.946194	NA	-1.6955	0.916555	0.0643337	0.999989	-17.42	256.196	0.94579	0.999943	RASGRF1
788	ENSG00000058404	2.36491	-1.0746	0.862187	-1.24636	0.212631	NA	-1.31221	1.03425	0.204526	NA	-0.427312	1.6712	0.798189	NA	-1.76493	1.07453	0.100483	0.999989	-0.88003	1.64559	0.592801	0.999943	CAMK2B
789	ENSG00000058453	241.418	-0.237285	0.0888739	-2.66991	0.00758725	0.127305	-0.288272	0.111829	0.00994331	0.182703	-0.141303	0.154367	0.359996	0.999819	-0.117418	0.110655	0.288636	0.999989	0.0295504	0.155211	0.849005	0.999943	CROCC
790	ENSG00000058600	229.767	-9.30017e-05	0.0732763	-0.00126919	0.998987	0.999566	0.0640254	0.0910119	0.481754	0.817416	-0.12035	0.124252	0.332744	0.999819	0.151709	0.0902085	0.0926149	0.999989	-0.0326665	0.124836	0.793572	0.999943	POLR3E
791	ENSG00000058668	2705.43	-0.0366627	0.133136	-0.275378	0.783026	0.928006	-0.185125	0.157774	0.240655	0.652522	0.234587	0.217859	0.281577	0.999819	-0.165656	0.157753	0.293673	0.999989	0.254056	0.217875	0.243589	0.999943	ATP2B4
792	ENSG00000058673	952.03	0.0698177	0.0476795	1.46431	0.143108	0.485192	0.043517	0.060759	0.473853	0.813702	0.118766	0.0831499	0.153197	0.999819	0.0138884	0.0607511	0.819171	0.999989	0.0891369	0.0831557	0.283753	0.999943	ZC3H11A
793	ENSG00000058729	103.217	0.181508	0.096603	1.87891	0.060257	0.336611	0.208632	0.122946	0.0897086	0.461587	0.126783	0.17223	0.461654	NA	-0.111668	0.126293	0.37659	0.999989	-0.193517	0.169791	0.254395	0.999943	RIOK2
794	ENSG00000058799	89.66	-0.116679	0.122583	-0.95184	0.341178	0.689325	-0.0181868	0.151009	0.904138	0.973795	-0.313994	0.213034	0.140506	NA	0.0021469	0.150476	0.988617	0.999989	-0.29366	0.213411	0.168812	0.999943	YIPF1
795	ENSG00000058804	82.8895	0.133741	0.116172	1.15123	0.249636	0.610663	0.173487	0.148962	0.244165	0.656687	0.0601833	0.204466	0.768495	NA	0.0455093	0.150127	0.761783	0.999989	-0.0677945	0.203612	0.739165	0.999943	NDC1
796	ENSG00000058866	13.451	-0.396291	0.419412	-0.944874	0.344723	0.69205	-0.444521	0.545073	0.414771	0.779636	-0.31476	0.706463	0.655927	NA	0.760202	0.517556	0.141879	0.999989	0.889963	0.726863	0.220806	0.999943	DGKG
797	ENSG00000059122	389.643	-0.0564717	0.183577	-0.307619	0.758373	0.917265	-0.180326	0.227351	0.427685	0.787579	0.173117	0.314828	0.582404	0.999819	-0.45445	0.227787	0.0460355	0.999989	-0.101007	0.314513	0.748094	0.999943	FLYWCH1
798	ENSG00000059145	294.312	-0.0817504	0.121561	-0.672502	0.501264	0.795327	-0.133585	0.153659	0.384651	0.763453	0.0161196	0.21218	0.939442	0.999819	-0.1335	0.153538	0.384578	0.999989	0.0162041	0.212267	0.93915	0.999943	UNKL
799	ENSG00000059377	76.9344	-0.508486	0.241963	-2.1015	0.0355971	0.263981	-0.497944	0.307441	0.10531	0.490392	-0.530251	0.425227	0.212404	NA	0.000369936	0.303864	0.999029	0.999989	-0.0319371	0.427791	0.940488	0.999943	TBXAS1
800	ENSG00000059378	155.617	-0.21563	0.142755	-1.51049	0.130917	0.466873	-0.298855	0.179453	0.0958399	0.473501	-0.0619186	0.246291	0.801501	NA	-0.0681622	0.177961	0.701706	0.999989	0.168774	0.247371	0.495069	0.999943	PARP12
801	ENSG00000059573	186.483	0.179138	0.156372	1.14559	0.251965	0.612842	0.177223	0.199177	0.373588	0.756581	0.183025	0.275772	0.506893	0.999819	-0.148328	0.200346	0.459083	0.999989	-0.142525	0.274924	0.604168	0.999943	ALDH18A1
802	ENSG00000059588	215.789	-0.0839051	0.110968	-0.756118	0.449578	0.765501	-0.0980943	0.142181	0.490241	0.823526	-0.0577331	0.195919	0.768239	0.999819	-0.0309692	0.141684	0.826978	0.999989	0.00939201	0.196279	0.961835	0.999943	TARBP1
803	ENSG00000059691	113.236	0.0605458	0.12279	0.493084	0.621953	0.857084	0.0986364	0.156771	0.529234	0.842214	-0.0118521	0.215784	0.956198	NA	0.0461097	0.156944	0.768913	0.999989	-0.0643789	0.215658	0.765304	0.999943	PET112
804	ENSG00000059728	104.855	0.0980502	0.205674	0.476726	0.633557	0.862182	-0.0377142	0.2556	0.882696	0.967902	0.347713	0.352359	0.323733	NA	-0.255067	0.256672	0.320346	0.999989	0.13036	0.351578	0.710797	0.999943	MXD1
805	ENSG00000059758	169.228	0.0443377	0.103311	0.429165	0.667803	0.877031	-0.0421934	0.127806	0.741298	0.928031	0.204298	0.174673	0.242161	0.999819	-0.10396	0.128022	0.416765	0.999989	0.142531	0.174515	0.414083	0.999943	CDK17
806	ENSG00000059769	61.3826	0.0505354	0.146041	0.346037	0.729315	0.905	-0.0165772	0.185927	0.928955	0.979164	0.174459	0.252685	0.489929	NA	-0.0492204	0.185971	0.791266	0.999989	0.141816	0.252652	0.574587	0.999943	DNAJC25
807	ENSG00000059804	85.0182	-0.330956	0.243719	-1.35794	0.174482	0.527544	-0.536244	0.296684	0.0706903	0.41935	0.0521085	0.414779	0.900025	NA	-0.738554	0.29785	0.0131525	0.999989	-0.150202	0.413942	0.716712	0.999943	SLC2A3
808	ENSG00000059915	19.6372	0.147556	0.211223	0.698581	0.484814	0.787944	-0.0318994	0.262284	0.903199	0.973795	0.488089	0.360751	0.176062	NA	-0.368987	0.271791	0.174586	0.999989	0.151002	0.353644	0.669388	0.999943	PSD
809	ENSG00000060069	103.224	-0.0943624	0.12581	-0.750042	0.45323	0.766686	-0.114576	0.160843	0.47625	0.814685	-0.054724	0.223322	0.806422	NA	-0.134297	0.16074	0.403441	0.999989	-0.0744447	0.223397	0.738953	0.999943	CTDP1
810	ENSG00000060138	817.987	-0.187089	0.117114	-1.59749	0.110156	0.433908	-0.18729	0.149509	0.210315	0.627327	-0.186715	0.206441	0.365759	0.999819	0.00509529	0.149223	0.972761	0.999989	0.00567048	0.206648	0.978109	0.999943	YBX3
811	ENSG00000060140	1.57516	-1.07508	0.857253	-1.25409	0.209808	NA	-1.13138	1.07549	0.292815	NA	-0.962086	1.55418	0.535896	NA	-0.308995	0.9829	0.75324	NA	-0.139705	1.61433	0.931037	0.999943	STYK1
812	ENSG00000060237	1835.04	-0.0681631	0.0934714	-0.729241	0.465854	0.775789	-0.0405794	0.119018	0.733139	0.92569	-0.121163	0.16431	0.460877	0.999819	0.0805602	0.11891	0.498094	0.999989	-2.30919e-05	0.164388	0.999888	0.999943	WNK1
813	ENSG00000060339	310.386	-0.11396	0.0935775	-1.21782	0.223294	0.580773	-0.0234689	0.11308	0.835587	0.955433	-0.292175	0.157283	0.0632202	0.999819	0.040555	0.112674	0.718899	0.999989	-0.228151	0.157574	0.147646	0.999943	CCAR1
814	ENSG00000060491	254.52	0.129137	0.102372	1.26145	0.207148	0.562459	0.131152	0.131317	0.317921	0.71738	0.125775	0.181405	0.488098	0.999819	-0.0704517	0.132062	0.593705	0.999989	-0.0758289	0.180863	0.675026	0.999943	OGFR
815	ENSG00000060558	33.7281	-0.633874	0.311748	-2.03329	0.0420236	0.286728	-0.562012	0.393067	0.152771	0.556261	-0.779657	0.550539	0.156726	NA	-0.0495571	0.386513	0.897978	0.999989	-0.267202	0.55516	0.630299	0.999943	GNA15
816	ENSG00000060566	0.149624	1.13434	3.58654	0.316277	0.751792	NA	1.12711	3.82547	0.768274	NA	1.10539	404.717	0.997821	NA	-15.1574	281.71	0.957091	NA	-15.1791	290.598	0.958342	0.999943	CREB3L3
817	ENSG00000060642	88.6758	0.135311	0.16278	0.831253	0.405831	0.737031	0.304136	0.194689	0.11825	0.512724	-0.20453	0.272738	0.453307	NA	0.0780535	0.196255	0.690841	0.999989	-0.430612	0.271613	0.112878	0.999943	PIGV
818	ENSG00000060656	153.278	-0.0992657	0.147312	-0.673848	0.500408	0.79462	-0.157074	0.185431	0.396953	0.768968	0.0108971	0.257188	0.966204	NA	-0.2348	0.185669	0.206009	0.999989	-0.0668285	0.257016	0.794851	0.999943	PTPRU
819	ENSG00000060688	95.215	0.177894	0.101848	1.74665	0.080698	0.379443	0.131631	0.13076	0.314098	0.71525	0.260376	0.175443	0.13778	NA	0.0277326	0.131674	0.833188	0.999989	0.156477	0.174758	0.370576	0.999943	SNRNP40
820	ENSG00000060709	7.91961	-0.760659	0.398534	-1.90864	0.056308	0.327933	-0.631671	0.504571	0.210607	0.627623	-1.01425	0.706147	0.150912	NA	0.250605	0.467985	0.592306	0.999989	-0.131976	0.730908	0.856709	0.999943	RIMBP2
821	ENSG00000060718	11.5087	-0.103765	0.884277	-0.117345	0.906587	0.969507	-1.34013	1.03461	0.195218	0.610752	1.76581	1.4185	0.213189	NA	-1.61976	1.04021	0.119437	0.999989	1.48618	1.4144	0.293373	0.999943	COL11A1
822	ENSG00000060749	168.964	0.23904	0.0803602	2.9746	0.00293368	0.0742831	0.276058	0.102807	0.00724825	0.155927	0.170027	0.140727	0.226968	0.999819	0.0430941	0.104492	0.680036	0.999989	-0.0629372	0.13948	0.651826	0.999943	QSER1
823	ENSG00000060762	215.976	0.216085	0.12566	1.7196	0.0855057	0.387607	0.267833	0.159415	0.0929388	0.467329	0.117608	0.2192	0.59159	0.999819	0.107183	0.159941	0.502769	0.999989	-0.0430422	0.218816	0.844059	0.999943	MPC1
824	ENSG00000060971	396.365	0.0869965	0.0831254	1.04657	0.295298	0.647589	0.113028	0.106176	0.287086	0.695021	0.0374639	0.146866	0.798655	0.999819	-0.0422066	0.106601	0.692156	0.999989	-0.117771	0.146558	0.42164	0.999943	ACAA1
825	ENSG00000060982	133.978	-0.342465	0.256011	-1.33769	0.180996	0.53369	-0.465489	0.319991	0.145754	0.547907	-0.113268	0.44418	0.79872	NA	-0.489036	0.31994	0.126382	0.999989	-0.136814	0.444217	0.75809	0.999943	BCAT1
826	ENSG00000061273	878.212	-0.285063	0.0944416	-3.0184	0.00254109	0.0677344	-0.368356	0.115375	0.00140955	0.0645778	-0.130635	0.158881	0.410953	0.999819	-0.046371	0.114812	0.686297	0.999989	0.19135	0.159288	0.22964	0.999943	HDAC7
827	ENSG00000061337	36.3247	-0.470984	0.298232	-1.57925	0.114278	0.440359	-0.495229	0.378044	0.190203	0.603534	-0.423974	0.524877	0.419229	NA	-0.139303	0.373473	0.709154	0.999989	-0.0680476	0.528139	0.897481	0.999943	LZTS1
828	ENSG00000061455	17.261	-0.675084	0.440367	-1.533	0.125275	0.457248	-0.630343	0.562077	0.262095	0.675421	-0.756557	0.76221	0.320913	NA	0.444576	0.543509	0.413372	0.999989	0.318361	0.77556	0.681445	0.999943	PRDM6
829	ENSG00000061492	0.0626742	14.9003	194.898	0.0764516	0.93906	NA	15.1263	198.245	0.93918	NA	0.768506	680.717	0.999099	NA	-2.88968	475.683	0.995153	NA	-17.2475	506.124	0.972815	0.999943	WNT8A
830	ENSG00000061656	4.57438	0.430083	0.426404	1.00863	0.313153	0.664771	0.513878	0.562356	0.360825	0.749316	0.297495	0.722149	0.68037	NA	0.409324	0.566619	0.47005	0.999989	0.192942	0.718809	0.788377	0.999943	SPAG4
831	ENSG00000061676	980.962	0.0945186	0.0887741	1.06471	0.287008	0.640751	0.140657	0.111979	0.209079	0.625746	0.00552663	0.154558	0.971476	0.999819	0.061711	0.112036	0.58176	0.999989	-0.0734199	0.154518	0.634676	0.999943	NCKAP1
832	ENSG00000061794	169.02	0.0898579	0.0972813	0.923691	0.355647	0.700831	0.107698	0.125428	0.390538	0.765871	0.0578876	0.170945	0.734887	0.999819	0.10251	0.12525	0.413105	0.999989	0.0526992	0.171076	0.758048	0.999943	MRPS35
833	ENSG00000061918	117.182	-0.138392	0.16358	-0.846019	0.397542	0.729643	-0.141772	0.209586	0.498763	0.827246	-0.132738	0.285881	0.642424	NA	0.199011	0.20729	0.337025	0.999989	0.208045	0.28755	0.469367	0.999943	GUCY1B3
834	ENSG00000061936	347.458	-0.122909	0.0691558	-1.77728	0.075522	0.368743	-0.0931902	0.0884091	0.291847	0.698152	-0.179096	0.121397	0.140134	0.999819	0.0791721	0.0874222	0.365132	0.999989	-0.00673411	0.12211	0.956021	0.999943	SFSWAP
835	ENSG00000061938	365.88	0.250517	0.095429	2.62517	0.00866057	0.135279	0.304266	0.120097	0.0112927	0.19482	0.146355	0.166384	0.379065	0.999819	-0.0519268	0.12116	0.668228	0.999989	-0.209838	0.165612	0.205139	0.999943	TNK2
836	ENSG00000061987	402.078	0.274127	0.0746116	3.67406	0.000238727	0.0157889	0.327601	0.0931999	0.000439689	0.031851	0.171372	0.128535	0.182442	0.999819	0.0249988	0.0942315	0.790785	0.999989	-0.13123	0.127781	0.304422	0.999943	MON2
837	ENSG00000062038	1.26104	-0.656774	0.859529	-0.764108	0.444803	NA	-0.439244	1.03459	0.671158	NA	-1.32567	1.83173	0.469234	NA	-0.42943	1.03043	0.676862	NA	-1.31586	1.83407	0.473096	0.999943	CDH3
838	ENSG00000062096	0.203306	0.386465	2.16365	0.178617	0.858239	NA	0.387054	2.24558	0.863152	NA	1.11063	395.667	0.99776	NA	-15.982	275.576	0.953753	NA	-15.2585	283.927	0.957142	0.999943	ARSF
839	ENSG00000062194	404.598	0.11406	0.0611091	1.86649	0.0619723	0.340004	0.0920944	0.0784898	0.240664	0.652522	0.15545	0.107997	0.150038	0.999819	-0.0721256	0.0791146	0.361948	0.999989	-0.00876954	0.10754	0.935007	0.999943	GPBP1
840	ENSG00000062282	3820.93	0.243068	0.299895	0.810511	0.417646	0.744554	0.0121085	0.367996	0.973751	0.992975	0.65616	0.508415	0.196843	0.999819	-0.2959	0.368027	0.421388	0.999989	0.348151	0.508392	0.493465	0.999943	DGAT2
841	ENSG00000062370	24.094	0.23723	0.172944	1.37171	0.170152	0.522551	0.163699	0.219196	0.455174	0.802777	0.37282	0.298934	0.212337	NA	-0.150797	0.22738	0.507205	0.999989	0.058324	0.292757	0.842088	0.999943	ZNF112
842	ENSG00000062485	1455.89	0.396748	0.173483	2.28696	0.0221982	0.210214	0.46752	0.218134	0.0320917	0.304332	0.25869	0.301282	0.390544	0.999819	0.111097	0.218277	0.610772	0.999989	-0.0977327	0.301178	0.745558	0.999943	CS
843	ENSG00000062524	3.92215	0.60392	0.475008	1.27139	0.20359	NA	0.159871	0.588082	0.785736	NA	1.40158	0.801218	0.0802363	NA	-0.707993	0.650128	0.276151	0.999989	0.53372	0.751748	0.477721	0.999943	LTK
844	ENSG00000062582	36.163	-0.0691349	0.152017	-0.454784	0.649265	0.869711	0.0228897	0.195771	0.906922	0.973795	-0.224306	0.256585	0.382011	NA	0.384304	0.187852	0.0407784	0.999989	0.137108	0.262438	0.601363	0.999943	MRPS24
845	ENSG00000062598	230.098	-0.153077	0.0846348	-1.80868	0.0705015	0.358365	-0.113628	0.107706	0.291433	0.697985	-0.228284	0.148339	0.123819	0.999819	0.0721004	0.106402	0.498011	0.999989	-0.0425562	0.149277	0.77558	0.999943	ELMO2
846	ENSG00000062650	272.266	0.140648	0.0747939	1.88047	0.0600435	0.336396	0.128007	0.0964118	0.184273	0.595145	0.1641	0.132929	0.217019	0.999819	-0.0780359	0.0973986	0.423015	0.999989	-0.0419428	0.132208	0.751055	0.999943	WAPAL
847	ENSG00000062716	377.553	0.0473515	0.184964	0.256003	0.797948	0.932975	0.0885561	0.233821	0.704885	0.916615	-0.0332767	0.324484	0.918318	0.999819	-0.322031	0.234466	0.169607	0.999989	-0.443864	0.324019	0.170727	0.999943	VMP1
848	ENSG00000062725	344.366	0.137646	0.0787557	1.74776	0.080506	0.378855	0.184724	0.0989833	0.0620117	0.403557	0.0460687	0.137712	0.73798	0.999819	-0.079094	0.0999724	0.428851	0.999989	-0.217749	0.136995	0.111956	0.999943	APPBP2
849	ENSG00000062822	61.8202	-0.170703	0.154265	-1.10656	0.268486	0.627325	-0.358187	0.18429	0.0519421	0.373224	0.162813	0.24736	0.510408	NA	-0.152634	0.180939	0.398911	0.999989	0.368366	0.249821	0.140342	0.999943	POLD1
850	ENSG00000063015	1.5023	0.182424	0.754408	0.241811	0.808927	NA	0.0817513	0.936831	0.930462	NA	0.407083	1.40986	0.772781	NA	-0.745507	1.02615	0.467528	NA	-0.420176	1.34624	0.754957	0.999943	SEZ6
851	ENSG00000063046	2010.63	0.132068	0.105078	1.25686	0.208806	0.564188	0.202873	0.130519	0.120098	0.51509	-0.00621714	0.180411	0.97251	0.999819	-0.000792446	0.130611	0.995159	0.999989	-0.209883	0.180345	0.244511	0.999943	EIF4B
852	ENSG00000063127	28.1837	-0.22864	0.244544	-0.934964	0.349807	0.696992	-0.0238774	0.299983	0.936559	0.981164	-0.641758	0.421345	0.127729	NA	0.259129	0.29473	0.379289	0.999989	-0.358751	0.425036	0.398642	0.999943	SLC6A16
853	ENSG00000063169	78.1971	-0.123731	0.128786	-0.960747	0.336679	0.687092	-0.20124	0.162141	0.214554	0.630969	0.0241961	0.224074	0.914009	NA	-0.19134	0.161665	0.236587	0.999989	0.0340958	0.224418	0.879242	0.999943	GLTSCR1
854	ENSG00000063176	96.0727	0.169963	0.120955	1.40517	0.15997	0.506699	0.245749	0.152205	0.106398	0.492236	0.0243402	0.210247	0.907835	NA	0.0624758	0.153699	0.684388	0.999989	-0.158933	0.209157	0.447331	0.999943	SPHK2
855	ENSG00000063177	1322.78	-0.155533	0.108237	-1.43697	0.150727	0.494379	-0.135611	0.138056	0.325957	0.723212	-0.193636	0.190352	0.309032	0.999819	0.193527	0.137756	0.160065	0.999989	0.135502	0.190569	0.477061	0.999943	RPL18
856	ENSG00000063180	20.3191	-0.662999	0.347332	-1.90883	0.0562835	0.327933	-0.873567	0.43631	0.0452665	0.353853	-0.285302	0.596358	0.63236	NA	-0.268989	0.423516	0.525341	0.999989	0.319276	0.605511	0.597997	0.999943	CA11
857	ENSG00000063241	148	0.30557	0.106245	2.8761	0.00402623	0.0888328	0.298459	0.136702	0.0290155	0.292182	0.318916	0.187426	0.0888396	NA	-0.0271507	0.138823	0.844941	0.999989	-0.00669378	0.185861	0.97127	0.999943	ISOC2
858	ENSG00000063244	496.906	-0.170395	0.0556195	-3.06358	0.00218704	0.0623622	-0.163598	0.0721369	0.0233365	0.265311	-0.184131	0.0986396	0.0619432	0.999819	0.0785959	0.0709889	0.268225	0.999989	0.0580631	0.0994691	0.559402	0.999943	U2AF2
859	ENSG00000063245	449.176	-0.0607566	0.056482	-1.07568	0.282069	0.635679	-0.0441797	0.0727813	0.543838	0.846677	-0.0922629	0.0999903	0.356154	0.999819	0.0342628	0.0722876	0.635514	0.999989	-0.0138204	0.100348	0.890458	0.999943	EPN1
860	ENSG00000063322	234.201	-0.0203724	0.0819807	-0.248503	0.803745	0.933831	-0.0268562	0.106462	0.80084	0.947231	-0.00764683	0.144057	0.957667	0.999819	0.142756	0.105266	0.175055	0.999989	0.161965	0.144933	0.263773	0.999943	MED29
861	ENSG00000063438	6.02828	0.107412	0.514897	0.208608	0.834754	0.945128	0.241539	0.635712	0.703982	0.916268	-0.214052	0.968818	0.825138	NA	-0.65408	0.669967	0.328922	0.999989	-1.10967	0.945454	0.240519	0.999943	AHRR
862	ENSG00000063515	0	NA	NA	NA	NA	NA	NA	NA	NA	NA	NA	NA	NA	NA	NA	NA	NA	NA	NA	NA	NA	NA	GSC2
863	ENSG00000063587	0	NA	NA	NA	NA	NA	NA	NA	NA	NA	NA	NA	NA	NA	NA	NA	NA	NA	NA	NA	NA	NA	ZNF275
864	ENSG00000063601	0	NA	NA	NA	NA	NA	NA	NA	NA	NA	NA	NA	NA	NA	NA	NA	NA	NA	NA	NA	NA	NA	MTMR1
865	ENSG00000063660	381.904	-0.338222	0.191561	-1.76561	0.0774615	0.372346	-0.249242	0.240338	0.299712	0.704266	-0.512667	0.332092	0.122649	0.999819	0.162562	0.239604	0.49748	0.999989	-0.100862	0.332621	0.761711	0.999943	GPC1
866	ENSG00000063761	45.5241	-0.410809	0.173904	-2.36228	0.0181631	0.190533	-0.402007	0.222427	0.0707055	0.41935	-0.42881	0.307094	0.16261	NA	0.0217468	0.215381	0.919575	0.999989	-0.00505651	0.312076	0.987073	0.999943	ADCK1
867	ENSG00000063854	215.034	-0.0270081	0.157799	-0.171155	0.864102	0.954346	0.107054	0.192957	0.579027	0.8639	-0.292308	0.26651	0.272728	0.999819	0.21904	0.192451	0.255053	0.999989	-0.180322	0.266875	0.499245	0.999943	HAGH
868	ENSG00000063978	259.194	-0.127539	0.0739556	-1.72453	0.0846123	0.385707	-0.137234	0.0954322	0.150426	0.552946	-0.109847	0.130691	0.400623	0.999819	0.0202739	0.0942868	0.829749	0.999989	0.0476608	0.13152	0.717065	0.999943	RNF4
869	ENSG00000064012	151.365	-0.20098	0.113218	-1.77516	0.0758713	0.368743	-0.2964	0.13851	0.0323619	0.305847	-0.0187011	0.192795	0.922727	NA	-0.299762	0.138297	0.0301951	0.999989	-0.0220632	0.192948	0.908962	0.999943	CASP8
870	ENSG00000064042	1288.35	0.0445978	0.164186	0.271629	0.785907	0.929625	-0.0277683	0.206419	0.892988	0.9718	0.179511	0.284865	0.528588	0.999819	0.0582567	0.206348	0.777696	0.999989	0.265536	0.284916	0.351347	0.999943	LIMCH1
871	ENSG00000064102	68.9624	0.110258	0.141509	0.779157	0.435887	0.757554	0.0610085	0.179483	0.733922	0.925804	0.205353	0.25093	0.413148	NA	-0.265666	0.183115	0.146831	0.999989	-0.121321	0.248292	0.625109	0.999943	ASUN
872	ENSG00000064115	230.534	-0.0164578	0.0687731	-0.239306	0.810868	0.936206	-0.0657613	0.08674	0.448365	0.798546	0.0743437	0.118094	0.529001	0.999819	-0.0455629	0.0863798	0.597866	0.999989	0.0945422	0.118357	0.424415	0.999943	TM7SF3
873	ENSG00000064195	1.01264	-0.00437611	1.09678	-0.00398994	0.996816	NA	0.994393	1.4459	0.491621	NA	-1.98905	2.00726	0.321721	NA	2.01971	1.36198	0.138095	NA	-0.963735	2.06513	0.640735	0.999943	DLX3
874	ENSG00000064199	17.1454	-0.235413	0.258803	-0.90962	0.363023	0.70638	-0.13974	0.328006	0.670087	0.903464	-0.428083	0.463433	0.355631	NA	0.0265939	0.322891	0.934359	0.999989	-0.26175	0.467011	0.575153	0.999943	SPA17
875	ENSG00000064201	14.7433	-0.219627	0.302134	-0.72692	0.467275	0.776249	-0.367377	0.373518	0.325333	0.722521	0.0894977	0.544126	0.869354	NA	-0.748402	0.384291	0.0514759	0.999989	-0.291528	0.536572	0.586913	0.999943	TSPAN32
876	ENSG00000064205	934.776	-1.13809	0.303454	-3.75046	0.00017651	0.0132632	-1.17194	0.382244	0.0021699	0.0841484	-1.07416	0.528432	0.0420805	0.999819	-0.216062	0.381733	0.571392	0.999989	-0.118283	0.528801	0.823005	0.999943	WISP2
877	ENSG00000064218	19.0294	-0.745361	0.487597	-1.52864	0.126353	0.459002	-0.767946	0.615077	0.211835	0.62826	-0.702549	0.856791	0.412229	NA	-0.206647	0.606476	0.733303	0.999989	-0.14125	0.862901	0.869973	0.999943	DMRT3
878	ENSG00000064225	115.249	0.571098	0.254351	2.24531	0.024748	0.221897	0.583396	0.322068	0.0700776	0.419098	0.547497	0.446246	0.219862	NA	-0.251607	0.32531	0.439264	0.999989	-0.287506	0.443888	0.51718	0.999943	ST3GAL6
879	ENSG00000064270	4.27664	0.440799	0.462839	0.952382	0.340903	0.689284	0.544788	0.589614	0.3555	0.745144	0.23656	0.826661	0.774753	NA	-0.0175271	0.619271	0.977421	0.999989	-0.325755	0.804684	0.685607	0.999943	ATP2C2
880	ENSG00000064300	63.4883	-0.915117	0.48002	-1.90641	0.0565965	0.328645	-0.911891	0.602814	0.13035	0.529669	-0.921523	0.839614	0.272399	NA	-0.480094	0.600654	0.424124	0.999989	-0.489726	0.841161	0.56043	0.999943	NGFR
881	ENSG00000064309	274.274	-0.077555	0.136103	-0.569827	0.568795	0.83157	-0.162084	0.169857	0.339962	0.734005	0.0805589	0.234746	0.731467	0.999819	-0.218404	0.169927	0.198693	0.999989	0.0242396	0.234696	0.91774	0.999943	CDON
882	ENSG00000064313	164.044	0.195539	0.0821456	2.38039	0.0172944	0.187539	0.170073	0.105677	0.107537	0.493639	0.24296	0.14365	0.0907734	NA	-0.00956296	0.106958	0.928757	0.999989	0.0633237	0.142699	0.657218	0.999943	TAF2
883	ENSG00000064393	891.113	-0.344989	0.196219	-1.75818	0.0787163	0.37461	-0.441343	0.245698	0.0724495	0.422535	-0.166485	0.339114	0.623469	0.999819	0.000272145	0.245346	0.999115	0.999989	0.275131	0.339368	0.41753	0.999943	HIPK2
884	ENSG00000064419	262.862	0.0877728	0.0782964	1.12103	0.262274	0.620713	0.180619	0.0920325	0.0496982	0.367202	-0.0946523	0.128112	0.460014	0.999819	0.0462337	0.0926474	0.617759	0.999989	-0.229037	0.127668	0.0728126	0.999943	TNPO3
885	ENSG00000064489	0.792902	0.280563	0.980226	0.286223	0.774707	NA	0.76743	1.35421	0.570918	NA	-0.386608	1.60743	0.809932	NA	1.32725	1.28708	0.302442	NA	0.17321	1.66166	0.91698	0.999943	MEF2BNB-MEF2B
886	ENSG00000064490	115.534	-0.0576031	0.112447	-0.512271	0.608461	0.852038	-0.0534518	0.145126	0.712639	0.919098	-0.064943	0.197141	0.741835	NA	0.113692	0.14337	0.427781	0.999989	0.102201	0.198421	0.606505	0.999943	RFXANK
887	ENSG00000064545	97.2209	0.0722169	0.105485	0.684618	0.493585	0.791176	0.00905626	0.134213	0.946202	0.984574	0.186075	0.18017	0.301707	NA	0.0173791	0.1338	0.896654	0.999989	0.194398	0.180477	0.281419	0.999943	TMEM161A
888	ENSG00000064547	26.2827	-0.460596	0.301189	-1.52926	0.126199	0.458971	-0.607837	0.371217	0.101544	0.483092	-0.158369	0.53863	0.768742	NA	-0.929495	0.376549	0.0135697	0.999989	-0.480026	0.534917	0.369513	0.999943	LPAR2
889	ENSG00000064601	883.192	-0.138176	0.0879521	-1.57103	0.116175	0.442488	-0.107131	0.111792	0.337911	0.732911	-0.198403	0.154667	0.199571	0.999819	-0.0362364	0.111628	0.745472	0.999989	-0.127509	0.154785	0.410065	0.999943	CTSA
890	ENSG00000064607	590.999	-0.115712	0.0703999	-1.64363	0.100252	0.415182	-0.163874	0.0881934	0.063152	0.404337	-0.0257042	0.121132	0.831951	0.999819	-0.0335878	0.0877097	0.701762	0.999989	0.104582	0.121483	0.389304	0.999943	SUGP2
891	ENSG00000064651	142.703	0.241715	0.168199	1.43708	0.150696	0.494379	0.230509	0.214678	0.28294	0.690874	0.262961	0.295015	0.372744	NA	0.0276592	0.215483	0.897865	0.999989	0.0601112	0.294428	0.838227	0.999943	SLC12A2
892	ENSG00000064652	63.9707	-0.0181623	0.171363	-0.105987	0.915592	0.972591	-0.0573184	0.218944	0.79348	0.944543	0.0532762	0.30069	0.859367	NA	-0.0571246	0.218597	0.793843	0.999989	0.0534699	0.300943	0.858978	0.999943	SNX24
893	ENSG00000064655	35.3348	-0.398315	0.278531	-1.43006	0.152701	0.496652	-0.38173	0.357009	0.28496	0.693131	-0.428795	0.483002	0.374665	NA	0.35591	0.347539	0.305795	0.999989	0.308845	0.489861	0.528384	0.999943	EYA2
894	ENSG00000064666	497.788	0.244207	0.132641	1.84111	0.0656058	0.34669	0.342653	0.163571	0.0361868	0.323	0.050159	0.226396	0.824661	0.999819	-0.000806433	0.164112	0.996079	0.999989	-0.293301	0.226004	0.194368	0.999943	CNN2
895	ENSG00000064687	136.237	0.218679	0.115323	1.89623	0.0579298	0.331843	0.137807	0.144567	0.340471	0.734236	0.368283	0.198008	0.0628948	NA	-0.12981	0.146378	0.375178	0.999989	0.100666	0.196674	0.608763	0.999943	ABCA7
896	ENSG00000064692	44.6266	-0.521922	0.294043	-1.77498	0.0759004	0.368743	-0.488824	0.372834	0.189823	0.603076	-0.585786	0.517168	0.257348	NA	-0.00698778	0.367927	0.984847	0.999989	-0.10395	0.52067	0.841757	0.999943	SNCAIP
897	ENSG00000064703	74.7029	-0.00134043	0.129199	-0.0103749	0.991722	0.997292	-0.180081	0.148841	0.226323	0.642526	0.333272	0.203971	0.102276	NA	-0.330028	0.150608	0.0284293	0.999989	0.183324	0.20267	0.365706	0.999943	DDX20
898	ENSG00000064726	430.7	0.0406067	0.0714402	0.5684	0.569763	0.831831	0.0619318	0.0917086	0.499478	0.827564	-0.000106433	0.126133	0.999327	0.999819	0.0393017	0.0916702	0.66812	0.999989	-0.0227365	0.126161	0.856981	0.999943	BTBD1
899	ENSG00000064763	91.8971	-0.372487	0.14627	-2.54656	0.010879	0.151474	-0.392442	0.185981	0.0348484	0.317773	-0.334325	0.259312	0.197303	NA	-0.154485	0.183483	0.399812	0.999989	-0.0963677	0.261086	0.712051	0.999943	FAR2
900	ENSG00000064787	4.81769	0.0967087	0.390618	0.247579	0.80446	0.933874	-0.235223	0.477042	0.621951	0.883931	0.786347	0.679905	0.247455	NA	-0.828289	0.519421	0.110793	0.999989	0.193281	0.648107	0.765532	0.999943	BCAS1
901	ENSG00000064835	0.277295	0.293792	2.13051	0.137898	0.890321	NA	1.45996	2.66471	0.583769	NA	-15.2142	290.654	0.958254	NA	1.16962	2.70066	0.664952	NA	-15.5045	290.653	0.957458	0.999943	POU1F1
902	ENSG00000064886	52.9973	-0.659514	0.799067	-0.825355	NA	NA	-0.802534	1.00515	NA	NA	-0.391992	1.40288	NA	NA	-1.6867	1.00861	NA	NA	-1.27616	1.4004	NA	NA	CHI3L2
903	ENSG00000064932	312.302	-0.112972	0.154531	-0.731066	0.464739	0.774714	-0.107593	0.196382	0.583775	0.866006	-0.123479	0.272188	0.650079	0.999819	-0.175526	0.19646	0.37162	0.999989	-0.191412	0.272131	0.48182	0.999943	SBNO2
904	ENSG00000064933	107.98	-0.0673691	0.108828	-0.619043	0.535888	0.815299	0.0483947	0.132484	0.714896	0.919825	-0.287291	0.182096	0.114637	NA	0.215399	0.130532	0.0989097	0.999989	-0.120287	0.1835	0.512137	0.999943	PMS1
905	ENSG00000064961	296.68	0.109308	0.0575054	1.90082	0.0573254	0.330252	0.0749891	0.0730069	0.30435	0.708085	0.172413	0.0997009	0.083755	0.999819	-0.0581993	0.0737356	0.429939	0.999989	0.0392246	0.0991632	0.692432	0.999943	HMG20B
906	ENSG00000064989	407.908	0.626247	0.217554	2.87858	0.00399473	0.0883697	0.679778	0.274664	0.0133256	0.209357	0.522291	0.379704	0.16897	0.999819	-0.125505	0.275673	0.648917	0.999989	-0.282992	0.378972	0.455223	0.999943	CALCRL
907	ENSG00000064995	134.987	0.0396361	0.101971	0.3887	0.697498	0.890669	0.0753839	0.13065	0.563945	0.857444	-0.0270979	0.178851	0.879573	NA	0.085914	0.130314	0.509713	0.999989	-0.0165678	0.179096	0.926295	0.999943	TAF11
908	ENSG00000064999	326.284	-0.268908	0.125159	-2.14854	0.0316712	0.24853	-0.315791	0.158469	0.0462872	0.356673	-0.180807	0.218593	0.408157	0.999819	-0.0705528	0.157616	0.654425	0.999989	0.0644313	0.219208	0.768813	0.999943	ANKS1A
909	ENSG00000065000	601.195	0.0383801	0.0601993	0.637551	0.523766	0.810733	0.113719	0.0694446	0.101517	0.483092	-0.108974	0.0964251	0.258417	0.999819	0.0279842	0.0696315	0.687765	0.999989	-0.194708	0.0962902	0.0431661	0.999943	AP3D1
910	ENSG00000065029	203.689	-0.0915229	0.108614	-0.842643	0.399428	0.731637	-0.0445995	0.137839	0.746269	0.928959	-0.181394	0.18987	0.339398	0.999819	0.0883224	0.136965	0.519023	0.999989	-0.0484718	0.190501	0.799153	0.999943	ZNF76
911	ENSG00000065054	754.177	-0.169184	0.198877	-0.850698	0.394937	0.727762	-0.34845	0.242097	0.150066	0.552653	0.153835	0.333206	0.644309	0.999819	0.286801	0.241503	0.235004	0.999989	0.789086	0.333637	0.0180249	0.999943	SLC9A3R2
912	ENSG00000065057	50.9046	-0.219905	0.165035	-1.33247	0.182706	0.536325	-0.277556	0.211941	0.190334	0.603729	-0.11674	0.284555	0.68162	NA	0.102567	0.20602	0.61859	0.999989	0.263383	0.288871	0.361891	0.999943	NTHL1
913	ENSG00000065060	246.348	0.104335	0.142888	0.730185	0.465277	0.775238	0.149471	0.181129	0.409249	0.776944	0.0170675	0.250132	0.945599	0.999819	0.0258553	0.181416	0.88667	0.999989	-0.106548	0.249923	0.669873	0.999943	UHRF1BP1
914	ENSG00000065135	346.162	0.0563638	0.0663624	0.849334	0.395695	0.727799	0.0406504	0.0852734	0.633571	0.888715	0.0863374	0.117824	0.463702	0.999819	-0.0944193	0.0858017	0.271142	0.999989	-0.0487323	0.11744	0.678175	0.999943	GNAI3
915	ENSG00000065150	908.2	0.196758	0.0832815	2.36257	0.0181489	0.190533	0.246798	0.10447	0.0181578	0.23498	0.099897	0.144355	0.488922	0.999819	0.00129334	0.104791	0.990153	0.999989	-0.145608	0.144122	0.312347	0.999943	IPO5
916	ENSG00000065154	425.564	0.0385779	0.079419	0.485751	0.627144	0.859407	-0.00114504	0.100883	0.990944	0.998489	0.113098	0.138496	0.414146	0.999819	-0.0309596	0.100869	0.758897	0.999989	0.0832838	0.138506	0.547639	0.999943	OAT
917	ENSG00000065183	166.723	0.0414379	0.091589	0.452434	0.650957	0.870065	0.0760674	0.117187	0.516267	0.836915	-0.0235812	0.160295	0.883044	NA	0.090345	0.116856	0.439447	0.999989	-0.00930359	0.160536	0.953786	0.999943	WDR3
918	ENSG00000065243	437.773	0.366863	0.0827611	4.4328	9.30188e-06	0.00178622	0.409945	0.104769	9.12142e-05	0.0123628	0.284936	0.143824	0.0475758	0.999819	0.0877856	0.105666	0.406095	0.999989	-0.0372234	0.143167	0.794863	0.999943	PKN2
919	ENSG00000065268	99.6889	0.205215	0.155865	1.31662	0.187965	0.543526	0.285635	0.195911	0.144845	0.547443	0.0480555	0.272614	0.860076	NA	-0.0424055	0.198084	0.830486	0.999989	-0.279985	0.271039	0.301601	0.999943	WDR18
920	ENSG00000065308	401.413	-0.409402	0.162145	-2.52491	0.0115729	0.155977	-0.434589	0.205973	0.0348641	0.317773	-0.362156	0.284322	0.20275	0.999819	-0.00568605	0.205081	0.977881	0.999989	0.0667469	0.284966	0.814808	0.999943	TRAM2
921	ENSG00000065320	71.4918	-1.47485	0.435262	-3.38843	0.000702947	0.0317613	-2.41211	0.455535	1.18935e-07	8.84595e-05	-0.0449322	0.611557	0.941431	NA	-0.778718	0.44039	0.0770199	0.999989	1.58846	0.622551	0.0107248	0.999943	NTN1
922	ENSG00000065325	50.0211	-0.123852	0.20754	-0.596763	0.550666	0.822991	-0.106295	0.26497	0.688302	0.910367	-0.158186	0.365377	0.665058	NA	0.0184578	0.263191	0.94409	0.999989	-0.0334331	0.36666	0.927347	0.999943	GLP2R
923	ENSG00000065328	7.75452	0.519476	0.391489	1.32692	0.184534	0.539402	0.477092	0.501197	0.341145	0.734757	0.597874	0.68893	0.385487	NA	-0.155493	0.524058	0.766688	0.999989	-0.034711	0.671704	0.958787	0.999943	MCM10
924	ENSG00000065357	80.0167	-0.406	0.213528	-1.90139	0.0572509	0.330248	-0.385706	0.271526	0.155458	0.558246	-0.445754	0.376629	0.236596	NA	-0.0464676	0.268837	0.862772	0.999989	-0.106516	0.378552	0.778422	0.999943	DGKA
925	ENSG00000065361	9.75762	0.0429169	0.403167	0.10645	0.915226	0.97251	-0.351106	0.495794	0.478841	0.815715	0.726831	0.668713	0.277076	NA	-0.507466	0.500404	0.310529	0.999989	0.570471	0.66527	0.391167	0.999943	ERBB3
926	ENSG00000065371	0.186628	16.381	191.357	0.0856046	0.931781	NA	16.6018	194.721	0.932055	NA	0.773297	679.199	0.999092	NA	-2.9349	474.564	0.995066	NA	-18.7634	504.402	0.970326	0.999943	ROPN1
927	ENSG00000065413	56.1769	-0.116708	0.20041	-0.582345	0.560334	0.827778	-0.152222	0.257206	0.553964	0.851772	-0.0537363	0.349033	0.877643	NA	0.142324	0.253769	0.574908	0.999989	0.240809	0.351539	0.493335	0.999943	ANKRD44
928	ENSG00000065427	495.266	0.11542	0.0868961	1.32825	0.184095	0.538686	0.169505	0.108893	0.119562	0.514303	0.0113056	0.150189	0.939996	0.999819	0.0650444	0.10908	0.550975	0.999989	-0.0931548	0.150054	0.534725	0.999943	KARS
929	ENSG00000065457	92.3991	-0.217528	0.171568	-1.26788	0.204842	0.561154	-0.247117	0.21985	0.261002	0.674422	-0.164161	0.299042	0.583037	NA	0.169488	0.216447	0.4336	0.999989	0.252445	0.301514	0.402449	0.999943	ADAT1
930	ENSG00000065485	80.6866	-0.153792	0.196126	-0.784149	0.432953	0.755761	-0.306431	0.242005	0.205436	0.623063	0.125183	0.332516	0.706565	NA	-0.227634	0.241074	0.345043	0.999989	0.20398	0.333192	0.540405	0.999943	PDIA5
931	ENSG00000065491	51.8432	-0.061101	0.144769	-0.422059	0.672982	0.878543	-0.0928259	0.186284	0.618271	0.882063	-0.00177824	0.252775	0.994387	NA	0.0163035	0.184143	0.92945	0.999989	0.107351	0.254339	0.672967	0.999943	TBC1D22B
932	ENSG00000065518	273.654	-0.0524175	0.126572	-0.414132	0.678777	0.881613	0.0633503	0.153637	0.680092	0.906615	-0.280138	0.212342	0.187076	0.999819	0.168626	0.153157	0.270897	0.999989	-0.174863	0.212689	0.410989	0.999943	NDUFB4
933	ENSG00000065526	541.733	-0.212376	0.0981397	-2.16401	0.0304633	0.244559	-0.250157	0.12466	0.0447803	0.351835	-0.141036	0.171707	0.411431	0.999819	-0.0117402	0.124032	0.924589	0.999989	0.0973805	0.172162	0.571643	0.999943	SPEN
934	ENSG00000065534	996.51	-0.357887	0.281745	-1.27025	0.203996	0.559835	-0.584004	0.345146	0.0906362	0.462917	0.0467936	0.476634	0.921793	0.999819	-0.223249	0.344948	0.517505	0.999989	0.407548	0.476777	0.392662	0.999943	MYLK
935	ENSG00000065548	283.594	0.0532836	0.0816613	0.652494	0.514082	0.803675	0.135853	0.0985631	0.168101	0.576535	-0.10592	0.135877	0.43567	0.999819	0.115882	0.0985042	0.239427	0.999989	-0.12589	0.13592	0.354338	0.999943	ZC3H15
936	ENSG00000065559	137.435	0.111564	0.0904922	1.23286	0.21763	0.575229	0.144085	0.115997	0.214184	0.630663	0.0517701	0.15848	0.743921	NA	0.0687603	0.116423	0.554783	0.999989	-0.0235545	0.158168	0.881616	0.999943	MAP2K4
937	ENSG00000065600	20.1627	-0.132742	0.262668	-0.505361	0.613306	0.853798	-0.241394	0.331344	0.466289	0.809796	0.0753584	0.462644	0.870608	NA	-0.338347	0.332952	0.309533	0.999989	-0.0215942	0.461488	0.962679	0.999943	TMEM206
938	ENSG00000065609	0.623753	1.1906	1.21507	0.97986	0.327155	NA	0.742149	1.49861	0.620442	NA	2.28086	2.37529	0.336933	NA	-1.64107	1.99872	0.411613	NA	-0.102362	1.97306	0.958624	0.999943	SNAP91
939	ENSG00000065613	521.845	0.0487321	0.0669037	0.728392	0.466373	0.776222	0.0736587	0.0857046	0.390093	0.765871	0.00105214	0.117978	0.992884	0.999819	0.0357739	0.0857198	0.676434	0.999989	-0.0368327	0.117966	0.754865	0.999943	SLK
940	ENSG00000065615	100.99	-0.134472	0.120872	-1.11251	0.265917	0.624946	-0.0664922	0.152783	0.663412	0.900429	-0.26465	0.210001	0.207585	NA	0.140684	0.15053	0.349996	0.999989	-0.0574737	0.211622	0.78594	0.999943	CYB5R4
941	ENSG00000065618	1.54185	-0.245711	0.917197	-0.267894	0.788781	NA	-1.39541	1.10784	0.207823	NA	1.84252	1.52934	0.228288	NA	-2.00107	1.20297	0.0962244	NA	1.23686	1.4557	0.395511	0.999943	COL17A1
942	ENSG00000065621	4.12927	-0.280009	0.438702	-0.638267	0.5233	0.810388	-0.374572	0.555368	0.50002	0.827564	-0.0937259	0.766392	0.902665	NA	-0.20214	0.541463	0.708908	0.999989	0.0787062	0.776278	0.919242	0.999943	GSTO2
943	ENSG00000065665	64.4558	-0.0511755	0.127434	-0.401584	0.68799	0.887658	-0.0194339	0.164586	0.906006	0.973795	-0.108666	0.221903	0.624345	NA	0.170978	0.161563	0.28993	0.999989	0.0817463	0.224113	0.715295	0.999943	SEC61A2
944	ENSG00000065675	7.44312	-0.582777	0.386921	-1.50619	0.132018	0.468528	-0.373821	0.483695	0.439615	0.793424	-1.01488	0.697553	0.145694	NA	0.255368	0.456128	0.575575	0.999989	-0.385687	0.715883	0.590054	0.999943	PRKCQ
945	ENSG00000065717	324.921	-0.160318	0.168084	-0.953794	0.340188	0.688845	-0.353094	0.199225	0.0763393	0.431897	0.185689	0.273622	0.497369	0.999819	-0.103027	0.198504	0.603747	0.999989	0.435756	0.274146	0.111947	0.999943	TLE2
946	ENSG00000065802	213.052	-0.0629659	0.0871113	-0.722822	0.469789	0.777713	-0.0774404	0.112318	0.490523	0.823532	-0.0357609	0.153914	0.816271	0.999819	0.00717125	0.111591	0.94876	0.999989	0.0488507	0.154441	0.751771	0.999943	ASB1
947	ENSG00000065809	681.945	-0.155696	0.180391	-0.8631	0.388082	0.723201	-0.249603	0.225812	0.269004	0.680676	0.0182168	0.311395	0.95335	0.999819	0.0353165	0.225484	0.87554	0.999989	0.303136	0.311633	0.330685	0.999943	FAM107B
948	ENSG00000065833	550.924	0.761643	0.228054	3.33975	0.000838548	0.0360055	0.701022	0.287594	0.0147877	0.215452	0.875395	0.397383	0.0276016	0.999819	-0.265463	0.288505	0.357503	0.999989	-0.0910894	0.396722	0.818399	0.999943	ME1
949	ENSG00000065882	276.011	0.0406674	0.125896	0.323023	0.746678	0.911815	0.0662624	0.160827	0.680331	0.906664	-0.00763941	0.220975	0.972422	0.999819	0.134102	0.160485	0.403378	0.999989	0.0602001	0.221223	0.785527	0.999943	TBC1D1
950	ENSG00000065883	302.693	0.0220204	0.0693612	0.317474	0.750884	0.913804	0.0241641	0.0895824	0.787359	0.942807	0.0179483	0.123112	0.884088	0.999819	-0.00582873	0.0895799	0.94812	0.999989	-0.0120445	0.123113	0.922065	0.999943	CDK13
951	ENSG00000065911	123.315	-0.0950343	0.248868	-0.381867	0.70256	0.893729	-0.0722647	0.314908	0.818497	0.952311	-0.139387	0.437191	0.749861	NA	-0.219403	0.315343	0.48658	0.999989	-0.286525	0.436878	0.511923	0.999943	MTHFD2
952	ENSG00000065923	5.92333	0.0346002	0.508074	0.0681007	0.945705	0.982073	0.00611836	0.630015	0.992252	0.998489	0.0905703	0.950413	0.92408	NA	-0.901029	0.668341	0.177608	0.999989	-0.816577	0.923863	0.376765	0.999943	SLC9A7
953	ENSG00000065970	264.786	-0.0491985	0.118692	-0.414504	0.678505	0.881425	-0.0297053	0.151956	0.845012	0.958065	-0.0855301	0.208362	0.681448	0.999819	0.15882	0.151134	0.293324	0.999989	0.102996	0.208958	0.622083	0.999943	FOXJ2
954	ENSG00000065978	1739.62	-0.106436	0.0398535	-2.67069	0.00756962	0.127166	-0.111866	0.0518671	0.0310224	0.29988	-0.0963648	0.0714468	0.177413	0.999819	-0.00306607	0.051628	0.952643	0.999989	0.0124352	0.0716197	0.862157	0.999943	YBX1
955	ENSG00000065989	200.037	-0.0917441	0.0920038	-0.997178	0.318678	0.669572	-0.142964	0.115946	0.217568	0.634507	0.0050121	0.159998	0.97501	0.999819	-0.130635	0.115659	0.258692	0.999989	0.0173409	0.160206	0.913804	0.999943	PDE4A
956	ENSG00000066027	950.241	0.0669145	0.117842	0.567832	0.570149	0.831985	0.0347195	0.149767	0.816675	0.951619	0.127745	0.206774	0.536708	0.999819	-0.0680031	0.149837	0.649938	0.999989	0.0250225	0.206724	0.903657	0.999943	PPP2R5A
957	ENSG00000066032	0.224439	-0.652086	2.23195	-0.29216	0.770164	NA	0.477939	2.80278	0.864598	NA	-15.3691	291.05	0.957887	NA	1.37176	2.62961	0.601908	NA	-14.4753	291.052	0.960334	0.999943	CTNNA2
958	ENSG00000066044	241.979	0.0126692	0.0726953	0.174278	0.861647	0.953585	0.0755902	0.0905296	0.40373	0.773151	-0.103627	0.122857	0.398961	0.999819	0.194029	0.0895598	0.0302752	0.999989	0.0148112	0.123566	0.90459	0.999943	ELAVL1
959	ENSG00000066056	596.776	-0.0565962	0.143322	-0.394888	0.692926	0.890035	-0.193248	0.173508	0.265377	0.676946	0.192771	0.238881	0.419681	0.999819	-0.0580439	0.173245	0.737595	0.999989	0.327975	0.239072	0.170104	0.999943	TIE1
960	ENSG00000066084	196.861	0.0577228	0.101852	0.566734	0.570895	0.832318	0.030174	0.130541	0.817201	0.951991	0.10862	0.179112	0.544225	0.999819	-0.0261252	0.13068	0.841545	0.999989	0.052321	0.179011	0.770074	0.999943	DIP2B
961	ENSG00000066117	262.978	-0.169896	0.0769166	-2.20884	0.0271859	0.233027	-0.0764835	0.0907591	0.399391	0.770601	-0.350204	0.125562	0.00528583	0.999819	0.143429	0.089229	0.107961	0.999989	-0.130291	0.126654	0.303614	0.999943	SMARCD1
962	ENSG00000066135	226.033	0.189697	0.073347	2.58629	0.00970145	0.1418	0.239834	0.0925973	0.00959546	0.179652	0.0957644	0.126273	0.448216	0.999819	0.107619	0.0933002	0.248717	0.999989	-0.0364506	0.125755	0.771927	0.999943	KDM4A
963	ENSG00000066136	192.788	0.0134504	0.087906	0.153008	0.878392	0.959193	-0.02035	0.112848	0.856893	0.961634	0.0747513	0.152787	0.624663	0.999819	0.0702797	0.112015	0.530387	0.999989	0.165381	0.153399	0.280984	0.999943	NFYC
964	ENSG00000066185	8.87467	0.359082	0.32356	1.10979	0.267091	0.625369	0.394343	0.420009	0.347787	0.737765	0.302306	0.561096	0.590041	NA	0.155475	0.428099	0.716475	0.999989	0.0634375	0.554949	0.90899	0.999943	ZMYND12
965	ENSG00000066230	27.6203	0.0364273	0.298133	0.122185	0.902753	0.967859	0.081786	0.381116	0.830082	0.95446	-0.0487316	0.520364	0.925388	NA	0.201928	0.379	0.594177	0.999989	0.0714105	0.521907	0.891168	0.999943	SLC9A3
966	ENSG00000066248	4.55363	-0.0743506	0.569013	-0.130666	0.89604	0.965843	-0.44231	0.709133	0.532802	0.842929	0.611042	0.985808	0.535364	NA	-0.775729	0.725878	0.285215	0.999989	0.277623	0.973545	0.775516	0.999943	NGEF
967	ENSG00000066279	3.38638	0.977301	0.49097	1.99055	0.0465304	NA	0.426884	0.576009	0.458629	NA	2.202	0.896764	0.0140692	NA	-1.53352	0.76858	0.0460138	0.999989	0.241591	0.738416	0.743536	0.999943	ASPM
968	ENSG00000066294	161.093	-0.42776	0.339469	-1.26009	0.207638	0.562692	-0.275819	0.42352	0.514882	0.836336	-0.736109	0.588287	0.210834	NA	-0.17114	0.423203	0.685924	0.999989	-0.63143	0.588516	0.283307	0.999943	CD84
969	ENSG00000066322	432.103	0.0345671	0.120025	0.287999	0.773347	0.923262	0.0452782	0.153347	0.76779	0.937245	0.0145187	0.211546	0.945283	0.999819	0.0144256	0.153334	0.925046	0.999989	-0.0163339	0.211555	0.938457	0.999943	ELOVL1
970	ENSG00000066336	137.837	-0.615579	0.279263	-2.2043	0.0275035	0.233944	-0.682353	0.35203	0.0525818	0.375726	-0.490194	0.487775	0.314916	NA	-0.288393	0.350535	0.410666	0.999989	-0.0962334	0.48885	0.84394	0.999943	SPI1
971	ENSG00000066379	0.244907	-17.0608	268.124	-0.0636303	0.949265	NA	-16.8876	269.281	0.949994	NA	-14.1122	276.992	0.959367	NA	-1.67506	2.30758	0.467902	NA	1.10036	386.305	0.997727	0.999943	ZNRD1
972	ENSG00000066382	20.8173	-0.330974	0.235031	-1.40821	0.159068	0.505783	-0.258621	0.305203	0.396787	0.768968	-0.453291	0.399974	0.257088	NA	0.476444	0.286963	0.0968541	0.999989	0.281774	0.413255	0.49534	0.999943	MPPED2
973	ENSG00000066405	5.72568	-0.365609	0.466248	-0.784151	0.432951	0.755761	-0.282472	0.597188	0.636211	0.889078	-0.521859	0.820856	0.524939	NA	0.1988	0.574396	0.729266	0.999989	-0.0405876	0.836962	0.961323	0.999943	CLDN18
974	ENSG00000066422	168.686	0.00733207	0.0846337	0.086633	0.930963	0.9786	-0.0408092	0.106973	0.702839	0.91575	0.0985579	0.147592	0.50428	0.999819	-0.13611	0.107533	0.205604	0.999989	0.00325743	0.147185	0.982343	0.999943	ZBTB11
975	ENSG00000066427	146.277	0.238839	0.108652	2.19819	0.0279353	0.235423	0.0761152	0.121981	0.532633	0.842929	0.533182	0.165264	0.00125426	NA	-0.19398	0.124071	0.117945	0.999989	0.263086	0.1637	0.108028	0.999943	ATXN3
976	ENSG00000066455	270.312	0.00479385	0.0994822	0.048188	0.961566	0.988529	0.0496567	0.126203	0.693976	0.913071	-0.081332	0.174811	0.641747	0.999819	-0.015304	0.126338	0.903584	0.999989	-0.146293	0.174713	0.402408	0.999943	GOLGA5
977	ENSG00000066468	68.5331	-0.352672	0.320596	-1.10005	0.27131	0.628994	-0.296621	0.402948	0.461653	0.806494	-0.464788	0.5658	0.411379	NA	-0.496312	0.403896	0.219143	0.999989	-0.664478	0.565124	0.239671	0.999943	FGFR2
978	ENSG00000066557	95.2815	0.104784	0.0998227	1.0497	0.293857	0.646485	0.134472	0.127598	0.291943	0.698152	0.0484148	0.176156	0.783438	NA	-0.00788296	0.128974	0.951263	0.999989	-0.0939399	0.175151	0.591726	0.999943	LRRC40
979	ENSG00000066583	232.839	0.432924	0.175305	2.46955	0.0135282	0.168202	0.482852	0.22206	0.0296734	0.294732	0.336698	0.306536	0.272031	0.999819	0.00691274	0.223288	0.975302	0.999989	-0.139241	0.305643	0.648701	0.999943	ISOC1
980	ENSG00000066629	189.863	-0.106645	0.15053	-0.70846	0.47866	0.783189	-0.171911	0.190385	0.366545	0.753436	0.0142167	0.261368	0.956622	0.999819	-0.00306934	0.189513	0.987078	0.999989	0.183058	0.262001	0.484744	0.999943	EML1
981	ENSG00000066651	55.8865	0.278183	0.129595	2.14657	0.0318279	0.249246	0.426811	0.157856	0.00685511	0.151999	0.00119238	0.214564	0.995566	NA	0.259422	0.160038	0.105017	0.999989	-0.166196	0.212941	0.435108	0.999943	TRMT11
982	ENSG00000066654	281.33	0.0908756	0.0692264	1.31273	0.189273	0.544036	0.111314	0.0887813	0.209914	0.626741	0.0518599	0.122848	0.672917	0.999819	-0.0431481	0.0895122	0.62978	0.999989	-0.102602	0.122316	0.401564	0.999943	THUMPD1
983	ENSG00000066697	42.3531	-0.0997332	0.165147	-0.603907	0.545905	0.820944	0.050937	0.20504	0.803805	0.947636	-0.385488	0.281362	0.170662	NA	0.298561	0.200547	0.136558	0.999989	-0.137864	0.284581	0.628071	0.999943	MSANTD3
984	ENSG00000066735	214.134	-0.0167182	0.19227	-0.0869516	0.93071	0.9786	-0.269862	0.222724	0.225649	0.642526	0.429207	0.305132	0.159538	0.999819	-0.149889	0.222186	0.499923	0.999989	0.54918	0.305524	0.0722559	0.999943	KIF26A
985	ENSG00000066739	289.268	0.158101	0.0841169	1.87954	0.060171	0.336453	0.104766	0.106034	0.323134	0.721121	0.256766	0.144939	0.0764697	0.999819	-0.0371147	0.106568	0.727637	0.999989	0.114886	0.144546	0.426728	0.999943	ATG2B
986	ENSG00000066777	324.252	0.185283	0.0716139	2.58724	0.00967472	0.141795	0.176894	0.0924741	0.0557601	0.384034	0.20058	0.127191	0.114795	0.999819	-0.0481491	0.0934243	0.606287	0.999989	-0.0244634	0.126494	0.846649	0.999943	ARFGEF1
987	ENSG00000066813	1.57085	-0.248981	0.681024	-0.365598	0.714665	NA	0.0721709	0.844192	0.931871	NA	-0.974013	1.32435	0.462055	NA	0.209868	0.827775	0.799857	NA	-0.836317	1.33467	0.530915	0.999943	ACSM2B
988	ENSG00000066827	45.6283	-0.189461	0.147916	-1.28086	0.200242	0.556291	-0.319525	0.186729	0.0870503	0.455533	0.0323411	0.244209	0.894642	NA	0.0542605	0.179254	0.762118	0.999989	0.406126	0.249747	0.103917	0.999943	ZFAT
989	ENSG00000066855	90.0279	0.134101	0.1119	1.19839	0.230765	0.590733	0.165875	0.142538	0.244535	0.657408	0.0709845	0.200025	0.72268	NA	-0.123714	0.145507	0.3952	0.999989	-0.218604	0.197875	0.269264	0.999943	MTFR1
990	ENSG00000066923	80.5395	-0.0620175	0.107918	-0.574673	0.565512	0.830072	-0.0283498	0.1374	0.836533	0.955433	-0.128009	0.19108	0.502905	NA	-0.0160231	0.136884	0.906816	0.999989	-0.115683	0.19145	0.545681	0.999943	STAG3
991	ENSG00000066926	141.054	0.117525	0.112873	1.04121	0.297777	0.650097	0.0500889	0.142062	0.7244	0.921938	0.242279	0.194196	0.212178	NA	-0.0754452	0.142772	0.597201	0.999989	0.116744	0.193674	0.54665	0.999943	FECH
992	ENSG00000066933	262.487	0.0872736	0.104624	0.834164	0.404188	0.735594	0.0820631	0.134594	0.542056	0.846488	0.0967119	0.183879	0.598921	0.999819	0.127096	0.134264	0.343837	0.999989	0.141745	0.18412	0.44139	0.999943	MYO9A
993	ENSG00000067048	236.278	1.07227	1.32626	0.808492	0.418807	0.745325	1.30808	1.67093	0.433719	0.790205	0.582962	2.30872	0.800651	0.999819	0.160899	1.67133	0.923306	0.999989	-0.564216	2.30843	0.806909	0.999943	DDX3Y
994	ENSG00000067057	178.911	-0.443415	0.156704	-2.82964	0.00466008	0.0950435	-0.581061	0.192004	0.00247565	0.0902796	-0.193689	0.26287	0.461229	0.999819	-0.0649174	0.189342	0.731706	0.999989	0.322455	0.264794	0.223316	0.999943	PFKP
995	ENSG00000067064	188.581	0.0581624	0.11008	0.528365	0.597246	0.846704	0.0151254	0.139591	0.913714	0.976025	0.140448	0.193061	0.466932	0.999819	-0.161171	0.140419	0.251056	0.999989	-0.0358489	0.192459	0.852235	0.999943	IDI1
996	ENSG00000067066	382.78	0.0234073	0.0685121	0.341652	0.732613	0.906327	0.0322639	0.0881758	0.714437	0.919825	0.00527818	0.122177	0.965541	0.999819	-0.0759895	0.0885123	0.390606	0.999989	-0.102975	0.121934	0.39838	0.999943	SP100
997	ENSG00000067082	1441.87	-0.47501	0.21164	-2.24442	0.0248053	0.222267	-0.316103	0.259784	0.223683	0.641691	-0.795285	0.359011	0.0267457	0.999819	0.28514	0.25953	0.271908	0.999989	-0.194042	0.359195	0.589049	0.999943	KLF6
998	ENSG00000067113	912.848	-0.254875	0.169354	-1.50499	0.132327	0.468528	-0.416128	0.204909	0.0422754	0.342943	0.0381773	0.282528	0.892511	0.999819	-0.0375225	0.204547	0.854451	0.999989	0.416783	0.28279	0.140529	0.999943	PPAP2A
999	ENSG00000067141	205.705	0.449861	0.197142	2.28191	0.0224947	0.211754	0.576516	0.244566	0.0184082	0.236664	0.197878	0.338664	0.559025	0.999819	-0.00417633	0.2461	0.986461	0.999989	-0.382814	0.337551	0.256756	0.999943	NEO1
1000	ENSG00000067167	955.32	-0.0742715	0.0622258	-1.19358	0.232642	0.593014	-0.0723665	0.0803402	0.367721	0.754417	-0.078104	0.110703	0.48048	0.999819	0.0161606	0.0800984	0.840105	0.999989	0.0104231	0.110878	0.925105	0.999943	TRAM1
1001	ENSG00000067177	0	NA	NA	NA	NA	NA	NA	NA	NA	NA	NA	NA	NA	NA	NA	NA	NA	NA	NA	NA	NA	NA	PHKA1
1002	ENSG00000067182	770.84	-0.0874601	0.12594	-0.694459	0.487394	0.788684	-0.0554904	0.159923	0.728605	0.92412	-0.149123	0.220986	0.499797	0.999819	0.00422942	0.159805	0.978886	0.999989	-0.0894036	0.221071	0.68591	0.999943	TNFRSF1A
1003	ENSG00000067191	38.1775	-0.437866	0.200424	-2.1847	0.0289109	0.23864	-0.456571	0.255709	0.0741787	0.42664	-0.403073	0.355722	0.257167	NA	-0.0989219	0.249374	0.691602	0.999989	-0.0454245	0.360192	0.899643	0.999943	CACNB1
1004	ENSG00000067208	141.194	0.27803	0.0946222	2.93832	0.00329997	0.0792901	0.237377	0.121394	0.0505331	0.369543	0.351993	0.164163	0.0320197	NA	0.0138447	0.123052	0.910419	0.999989	0.12846	0.162924	0.430424	0.999943	EVI5
1005	ENSG00000067221	92.6164	-0.088815	0.107215	-0.828378	0.407456	0.739109	-0.0861655	0.136739	0.528601	0.842214	-0.092665	0.191631	0.628698	NA	-0.131717	0.136953	0.336166	0.999989	-0.138217	0.191478	0.470393	0.999943	STOML1
1006	ENSG00000067225	1089.71	-0.156584	0.122161	-1.28178	0.199919	0.556227	-0.255662	0.15001	0.0883246	0.458215	0.0271809	0.207156	0.895609	0.999819	-0.182278	0.149902	0.223993	0.999989	0.100565	0.207234	0.627481	0.999943	PKM
1007	ENSG00000067248	230.863	0.265652	0.0847997	3.1327	0.00173209	0.0540583	0.272187	0.109206	0.0126877	0.206041	0.254104	0.150133	0.0905448	0.999819	-0.0283975	0.110761	0.797654	0.999989	-0.0464805	0.148989	0.755061	0.999943	DHX29
1008	ENSG00000067334	216.39	0.0188487	0.0860995	0.218918	0.826714	0.94292	0.0272395	0.110968	0.806091	0.948287	0.0032627	0.152371	0.982916	0.999819	0.0189548	0.110827	0.8642	0.999989	-0.00502197	0.152473	0.973725	0.999943	DNTTIP2
1009	ENSG00000067365	77.5574	0.129099	0.160483	0.804444	0.421141	0.74669	0.163908	0.204804	0.423528	0.784356	0.0630062	0.283541	0.824148	NA	-0.0369716	0.206354	0.857807	0.999989	-0.137874	0.282415	0.625412	0.999943	METTL22
1010	ENSG00000067369	209.285	0.111268	0.102971	1.08058	0.279886	0.633971	0.088552	0.131868	0.501891	0.828072	0.153012	0.181369	0.398866	0.999819	-0.0499298	0.132438	0.706171	0.999989	0.0145298	0.180953	0.936002	0.999943	TP53BP1
1011	ENSG00000067445	202.084	0.216236	0.158969	1.36025	0.173752	0.527369	0.229175	0.202497	0.257742	0.670803	0.192301	0.279427	0.491328	0.999819	-0.0258276	0.203285	0.8989	0.999989	-0.0627011	0.278854	0.822094	0.999943	TRO
1012	ENSG00000067533	92.5939	-0.0733461	0.107077	-0.684984	0.493354	0.791128	-0.129036	0.136206	0.343454	0.735698	0.0295758	0.184279	0.872491	NA	-0.0123646	0.134468	0.926736	0.999989	0.146247	0.18555	0.430591	0.999943	RRP15
1013	ENSG00000067560	3223.38	-0.0462812	0.0687624	-0.67306	0.500909	0.795108	-0.0435413	0.0884318	0.622457	0.884312	-0.0515488	0.12212	0.672942	0.999819	-0.000550181	0.0883893	0.995034	0.999989	-0.00855766	0.122151	0.944148	0.999943	RHOA
1014	ENSG00000067596	208.586	-0.0346266	0.0847452	-0.408597	0.682836	0.884237	-0.0123937	0.109044	0.909509	0.974151	-0.0779078	0.149249	0.601671	0.999819	0.0793723	0.108251	0.463421	0.999989	0.0138582	0.149825	0.926304	0.999943	DHX8
1015	ENSG00000067606	12.4442	-0.486208	0.293167	-1.65847	0.0972235	0.410731	-0.64712	0.377113	0.0861653	0.454172	-0.216145	0.492881	0.660999	NA	0.0335083	0.351221	0.923993	0.999989	0.464483	0.511654	0.36398	0.999943	PRKCZ
1016	ENSG00000067646	48.9864	1.1829	1.48273	0.797784	0.424996	0.74911	1.58893	1.87912	0.397793	0.769319	0.271798	2.59841	0.916692	NA	0.000143542	1.88154	0.999939	0.999989	-1.31699	2.59666	0.612025	0.999943	ZFY
1017	ENSG00000067704	792.629	0.241412	0.104232	2.31611	0.0205521	0.203112	0.254046	0.133191	0.0564723	0.386069	0.217462	0.183777	0.236693	0.999819	0.00365915	0.133488	0.978131	0.999989	-0.0329239	0.183562	0.857654	0.999943	IARS2
1018	ENSG00000067715	5.12374	-0.0269438	0.479152	-0.0562322	0.955157	0.9867	-0.164763	0.628152	0.793092	0.944474	0.19051	0.800303	0.811845	NA	0.323336	0.603157	0.591908	0.999989	0.678609	0.819305	0.407516	0.999943	SYT1
1019	ENSG00000067798	106.2	0.137324	0.200682	0.684285	0.493795	0.791194	0.155637	0.255244	0.542021	0.846488	0.102762	0.352733	0.770799	NA	-0.0509761	0.256177	0.842272	0.999989	-0.103852	0.352057	0.768004	0.999943	NAV3
1020	ENSG00000067829	0	NA	NA	NA	NA	NA	NA	NA	NA	NA	NA	NA	NA	NA	NA	NA	NA	NA	NA	NA	NA	NA	IDH3G
1021	ENSG00000067836	48.7613	0.135416	0.141419	0.957555	0.338287	0.687603	0.176209	0.18227	0.333671	0.729332	0.0609803	0.245534	0.803858	NA	0.158159	0.182125	0.38517	0.999989	0.0429308	0.245642	0.86126	0.999943	ROGDI
1022	ENSG00000067840	0	NA	NA	NA	NA	NA	NA	NA	NA	NA	NA	NA	NA	NA	NA	NA	NA	NA	NA	NA	NA	NA	PDZD4
1023	ENSG00000067842	0	NA	NA	NA	NA	NA	NA	NA	NA	NA	NA	NA	NA	NA	NA	NA	NA	NA	NA	NA	NA	NA	ATP2B3
1024	ENSG00000067900	442.905	0.0308012	0.100037	0.307899	0.758159	0.917168	-0.0253495	0.125883	0.840406	0.956558	0.135531	0.173039	0.433485	0.999819	-0.0288867	0.125796	0.818378	0.999989	0.131994	0.173102	0.445749	0.999943	ROCK1
1025	ENSG00000067955	144.254	-0.113556	0.105413	-1.07724	0.281371	0.6349	-0.186813	0.13267	0.159102	0.563577	0.0209915	0.180655	0.907497	NA	-0.0403394	0.131242	0.758565	0.999989	0.167465	0.181695	0.356696	0.999943	CBFB
1026	ENSG00000067992	11.0444	-0.257768	0.421758	-0.611176	0.541083	0.81903	-0.629825	0.527561	0.23254	0.646978	0.36228	0.695769	0.602582	NA	-0.15883	0.512406	0.756584	0.999989	0.833275	0.707005	0.238558	0.999943	PDK3
1027	ENSG00000068001	3.4778	-0.712099	0.564742	-1.26093	0.207335	NA	-0.898639	0.739485	0.224281	NA	-0.413885	0.940071	0.659742	NA	0.166189	0.661632	0.801674	0.999989	0.650943	0.996401	0.513566	0.999943	HYAL2
1028	ENSG00000068024	155.674	-0.0500685	0.0957838	-0.522724	0.601166	0.848196	-0.0595047	0.123048	0.628677	0.88755	-0.032808	0.169521	0.846541	NA	-0.0416928	0.122672	0.733953	0.999989	-0.0149961	0.169793	0.929622	0.999943	HDAC4
1029	ENSG00000068028	159.939	-0.373426	0.117068	-3.1898	0.0014237	0.0483637	-0.387641	0.149441	0.00948824	0.178384	-0.347098	0.207673	0.094649	NA	-0.112926	0.147418	0.443659	0.999989	-0.0723835	0.209114	0.729235	0.999943	RASSF1
1030	ENSG00000068078	22.3823	0.16778	0.39871	0.420807	0.673896	0.87874	0.378444	0.513506	0.461134	0.806198	-0.197945	0.661873	0.764888	NA	1.65235	0.496998	0.000885288	0.999989	1.07596	0.674356	0.110593	0.999943	FGFR3
1031	ENSG00000068079	119.439	0.0107671	0.113868	0.0945576	0.924666	0.976729	0.0265376	0.146078	0.855844	0.961495	-0.0204923	0.201265	0.918902	NA	-0.000523504	0.146046	0.99714	0.999989	-0.0475534	0.201288	0.813243	0.999943	IFI35
1032	ENSG00000068097	77.2933	0.0520173	0.10952	0.474958	0.634817	0.8626	0.0798314	0.140716	0.570493	0.858626	0.00260855	0.191225	0.989116	NA	0.0862595	0.140276	0.538604	0.999989	0.00903656	0.191547	0.962372	0.999943	HEATR6
1033	ENSG00000068120	205.086	-0.068378	0.0914456	-0.747745	0.454614	0.767835	0.0335538	0.108583	0.75731	0.932675	-0.268724	0.151367	0.075846	0.999819	0.0750342	0.108116	0.487671	0.999989	-0.227243	0.151701	0.134142	0.999943	COASY
1034	ENSG00000068137	274.344	0.257594	0.144842	1.77845	0.0753298	0.368285	0.183078	0.182447	0.315641	0.716856	0.395204	0.250221	0.11424	0.999819	0.0477889	0.182744	0.793701	0.999989	0.259915	0.250004	0.298505	0.999943	PLEKHH3
1035	ENSG00000068305	575.501	-0.0874159	0.0612948	-1.42616	0.153823	0.497953	-0.135023	0.076303	0.0767999	0.432421	0.00156448	0.104701	0.988078	0.999819	-0.0498293	0.0758937	0.51146	0.999989	0.0867582	0.104998	0.408642	0.999943	MEF2A
1036	ENSG00000068308	0	NA	NA	NA	NA	NA	NA	NA	NA	NA	NA	NA	NA	NA	NA	NA	NA	NA	NA	NA	NA	NA	OTUD5
1037	ENSG00000068323	3.98085	-0.11426	0.529182	-0.215918	0.829051	NA	0.173287	0.668535	0.795478	NA	-0.705008	0.954207	0.460003	NA	0.361988	0.657475	0.581927	0.999989	-0.516307	0.961861	0.59142	0.999943	TFE3
1038	ENSG00000068354	0	NA	NA	NA	NA	NA	NA	NA	NA	NA	NA	NA	NA	NA	NA	NA	NA	NA	NA	NA	NA	NA	TBC1D25
1039	ENSG00000068366	491.353	0.122911	0.184827	0.665004	0.506048	0.798339	0.160754	0.234041	0.492171	0.824815	0.0497204	0.323331	0.877787	0.999819	0.00539378	0.234192	0.981625	0.999989	-0.10564	0.323222	0.743794	0.999943	ACSL4
1040	ENSG00000068383	185.772	0.0812465	0.108145	0.751273	0.452488	0.766585	-0.0605825	0.126692	0.632517	0.888715	0.333519	0.170673	0.0506844	0.999819	-0.021601	0.126228	0.864124	0.999989	0.3725	0.171016	0.0293945	0.999943	INPP5A
1041	ENSG00000068394	0	NA	NA	NA	NA	NA	NA	NA	NA	NA	NA	NA	NA	NA	NA	NA	NA	NA	NA	NA	NA	NA	GPKOW
1042	ENSG00000068400	103.836	-0.15637	0.106403	-1.4696	0.141671	0.482568	-0.117462	0.134968	0.384137	0.763353	-0.233343	0.187916	0.214333	NA	-0.00946957	0.133516	0.943458	0.999989	-0.12535	0.188951	0.507075	0.999943	GRIPAP1
1043	ENSG00000068438	0	NA	NA	NA	NA	NA	NA	NA	NA	NA	NA	NA	NA	NA	NA	NA	NA	NA	NA	NA	NA	NA	FTSJ1
1044	ENSG00000068489	19.0207	0.113171	0.225486	0.501899	0.615738	0.854292	0.0263711	0.285218	0.926333	0.978829	0.281137	0.399437	0.481537	NA	-0.312535	0.293996	0.287755	0.999989	-0.0577695	0.393021	0.883141	0.999943	PRR11
1045	ENSG00000068615	21.1633	0.000142936	0.426773	0.000334924	0.999733	0.999902	-0.0524113	0.545661	0.92348	0.9786	0.0946815	0.733862	0.897343	NA	0.496088	0.538068	0.356539	0.999989	0.643181	0.739447	0.384402	0.999943	REEP1
1046	ENSG00000068650	225.856	0.0526682	0.106182	0.49602	0.61988	0.856532	0.131616	0.13139	0.316478	0.717013	-0.100787	0.181753	0.57922	0.999819	0.0673606	0.13154	0.608586	0.999989	-0.165042	0.181645	0.363563	0.999943	ATP11A
1047	ENSG00000068654	237.677	-0.120866	0.0956997	-1.26297	0.206601	0.562459	-0.235183	0.112926	0.0372841	0.32691	0.0891761	0.154351	0.563434	0.999819	-0.133056	0.112141	0.235422	0.999989	0.191304	0.154922	0.216891	0.999943	POLR1A
1048	ENSG00000068697	2034.39	-0.0125363	0.0630405	-0.198862	0.842371	0.947006	0.0270885	0.0790665	0.731896	0.924965	-0.0891222	0.109338	0.41501	0.999819	-0.0243863	0.0790802	0.757797	0.999989	-0.140597	0.109328	0.198439	0.999943	LAPTM4A
1049	ENSG00000068724	282.728	-0.326396	0.12229	-2.66902	0.00760725	0.127334	-0.304455	0.15614	0.0511889	0.371654	-0.368208	0.214727	0.0863873	0.999819	0.140689	0.154472	0.362415	0.999989	0.0769359	0.21593	0.721616	0.999943	TTC7A
1050	ENSG00000068745	302.394	0.0725301	0.190155	0.381425	0.702888	0.893789	0.151782	0.239097	0.525549	0.841414	-0.0825817	0.33054	0.802712	0.999819	0.0438617	0.239239	0.854532	0.999989	-0.190502	0.330438	0.564267	0.999943	IP6K2
1051	ENSG00000068781	2.24266	2.24558	0.818563	2.74332	0.00608219	NA	2.48862	1.04302	0.0170337	NA	1.64797	1.55837	0.290285	NA	-0.60557	1.2941	0.639823	0.999989	-1.44622	1.35709	0.286569	0.999943	STON1-GTF2A1L
1052	ENSG00000068784	78.4808	0.329079	0.147846	2.22582	0.0260261	0.227457	0.382885	0.188071	0.0417653	0.340411	0.22621	0.259209	0.38283	NA	0.0191808	0.191276	0.920123	0.999989	-0.137495	0.256853	0.592439	0.999943	SRBD1
1053	ENSG00000068793	833.027	-0.0719703	0.0579306	-1.24235	0.214106	0.571032	-0.110753	0.0726966	0.127633	0.526327	0.000631753	0.099819	0.99495	0.999819	-0.0196363	0.0723826	0.786172	0.999989	0.0917489	0.100047	0.359112	0.999943	CYFIP1
1054	ENSG00000068796	108.564	0.314698	0.126445	2.48881	0.012817	0.163627	0.332039	0.162005	0.0404071	0.335229	0.281427	0.222396	0.205716	NA	0.00259472	0.164452	0.987411	0.999989	-0.0480178	0.220592	0.827681	0.999943	KIF2A
1055	ENSG00000068831	163.616	0.153331	0.112463	1.3634	0.172758	0.525999	0.13573	0.144965	0.349123	0.738272	0.185978	0.196929	0.344969	NA	0.116769	0.144881	0.420264	0.999989	0.167016	0.196991	0.396528	0.999943	RASGRP2
1056	ENSG00000068878	248.177	0.100764	0.0934964	1.07773	0.281153	0.6349	0.164314	0.116844	0.159646	0.564638	-0.023678	0.162324	0.884025	0.999819	-0.0222514	0.117613	0.849943	0.999989	-0.210243	0.161768	0.193718	0.999943	PSME4
1057	ENSG00000068885	63.3376	-0.0322069	0.138842	-0.231968	0.816563	0.938459	0.044355	0.1752	0.800139	0.947106	-0.179282	0.242883	0.460428	NA	0.0726132	0.174457	0.677247	0.999989	-0.151024	0.243417	0.534974	0.999943	IFT80
1058	ENSG00000068903	401.962	-0.0275744	0.0979235	-0.281592	0.778257	0.926066	-0.00771941	0.125415	0.95092	0.985612	-0.0649211	0.172358	0.706423	0.999819	0.108807	0.124969	0.383935	0.999989	0.0516052	0.172681	0.765057	0.999943	SIRT2
1059	ENSG00000068912	339.895	-0.0349502	0.0625361	-0.55888	0.576243	0.835656	-0.0378527	0.0811064	0.640711	0.890609	-0.0295614	0.1104	0.788878	0.999819	0.0695692	0.0803661	0.38668	0.999989	0.0778604	0.11094	0.482788	0.999943	ERLEC1
1060	ENSG00000068971	142.055	-0.146366	0.0875299	-1.67218	0.0944892	0.405591	-0.184943	0.11264	0.100613	0.482021	-0.0791617	0.149917	0.597474	NA	0.142271	0.109252	0.192838	0.999989	0.248052	0.152404	0.103611	0.999943	PPP2R5B
1061	ENSG00000068976	175.435	1.64451	0.352925	4.65966	3.16736e-06	0.000781998	1.70621	0.444507	0.000123824	0.0140245	1.52459	0.614285	0.0130686	0.999819	-0.240343	0.448631	0.592149	0.999989	-0.421962	0.61128	0.49001	0.999943	PYGM
1062	ENSG00000068985	0	NA	NA	NA	NA	NA	NA	NA	NA	NA	NA	NA	NA	NA	NA	NA	NA	NA	NA	NA	NA	NA	PAGE1
1063	ENSG00000069011	4.26344	-0.807918	0.504225	-1.60229	0.10909	0.432293	-0.652796	0.598204	0.275159	0.685897	-1.29759	1.07985	0.229504	NA	-0.789045	0.605464	0.192504	0.999989	-1.43384	1.0758	0.182593	0.999943	PITX1
1064	ENSG00000069018	0.160917	-0.648225	2.88771	-0.224477	0.822386	NA	-15.0762	282.334	0.957415	NA	1.35645	4.17481	0.745246	NA	0.356796	3.36069	0.915449	NA	16.7894	282.348	0.952583	0.999943	TRPC7
1065	ENSG00000069020	545.762	-0.0590747	0.150053	-0.393692	0.693808	0.890038	-0.16904	0.185305	0.361649	0.749819	0.144387	0.255842	0.572508	0.999819	-0.206099	0.185304	0.266045	0.999989	0.107328	0.255842	0.674844	0.999943	MAST4
1066	ENSG00000069122	1256.59	0.0157037	0.140865	0.111481	0.911235	0.97175	-0.0177882	0.178742	0.920726	0.977704	0.0788803	0.246688	0.749152	0.999819	0.0482377	0.178672	0.787177	0.999989	0.144906	0.246738	0.557011	0.999943	GPR116
1067	ENSG00000069188	3.60951	-0.673637	0.611062	-1.1024	0.270286	NA	-0.294224	0.740838	0.691257	NA	-1.62721	1.19141	0.172005	NA	0.137742	0.716099	0.847468	0.999989	-1.19525	1.20644	0.321821	0.999943	SDK2
1068	ENSG00000069206	0	NA	NA	NA	NA	NA	NA	NA	NA	NA	NA	NA	NA	NA	NA	NA	NA	NA	NA	NA	NA	NA	ADAM7
1069	ENSG00000069248	269.038	0.0891697	0.0719898	1.23864	0.215478	0.572542	0.0697868	0.0925935	0.451036	0.800684	0.125398	0.127096	0.32382	0.999819	-0.0452058	0.0931001	0.627278	0.999989	0.0104049	0.126725	0.934562	0.999943	NUP133
1070	ENSG00000069275	1437.73	0.151887	0.0711414	2.135	0.0327609	0.252482	0.175758	0.0908494	0.0530389	0.37652	0.106192	0.12544	0.397243	0.999819	-0.0070884	0.0910141	0.937922	0.999989	-0.0766538	0.125321	0.540763	0.999943	NUCKS1
1071	ENSG00000069329	559.745	0.140208	0.0586098	2.39223	0.0167462	0.185375	0.188206	0.0726458	0.00957716	0.179552	0.0485628	0.100017	0.627288	0.999819	0.0522034	0.0730155	0.474632	0.999989	-0.0874397	0.0997469	0.380696	0.999943	VPS35
1072	ENSG00000069345	434.235	0.181645	0.0735102	2.47102	0.0134728	0.167912	0.218512	0.0933872	0.0192913	0.243312	0.111385	0.128699	0.386783	0.999819	0.0214203	0.0939733	0.819693	0.999989	-0.0857075	0.128272	0.504024	0.999943	DNAJA2
1073	ENSG00000069399	115.715	-0.400472	0.350797	-1.14161	0.253618	0.613943	-0.77436	0.420941	0.0658281	0.410192	0.248573	0.580842	0.668686	NA	-0.621447	0.420218	0.139176	0.999989	0.401487	0.581366	0.489822	0.999943	BCL3
1074	ENSG00000069424	145.081	-0.444854	0.308669	-1.4412	0.149529	0.493056	-0.426188	0.389408	0.273757	0.684072	-0.481544	0.540066	0.372586	NA	-0.246501	0.388796	0.526074	0.999989	-0.301857	0.540507	0.576523	0.999943	KCNAB2
1075	ENSG00000069431	587.183	0.0655833	0.135664	0.483425	0.628794	0.859996	0.065323	0.172939	0.705636	0.916915	0.0659343	0.238505	0.782204	0.999819	0.0544359	0.1729	0.752883	0.999989	0.0550471	0.238533	0.817491	0.999943	ABCC9
1076	ENSG00000069482	1.77341	-0.791027	0.876494	-0.902489	0.366797	NA	-0.224018	1.05764	0.832257	NA	-2.39926	1.88995	0.204271	NA	0.402107	1.00914	0.690287	NA	-1.77313	1.91629	0.354814	0.999943	GAL
1077	ENSG00000069493	55.4699	-0.194264	0.182718	-1.06319	0.287696	0.64177	-0.0170482	0.218932	0.937932	0.981729	-0.568281	0.315593	0.071754	NA	-0.0500845	0.218952	0.819066	0.999989	-0.601317	0.315579	0.0567225	0.999943	CLEC2D
1078	ENSG00000069509	43.9383	-0.277158	0.160191	-1.73018	0.0835988	0.383695	-0.233073	0.203591	0.252287	0.66527	-0.364645	0.285056	0.200824	NA	-0.0148178	0.199431	0.940771	0.999989	-0.146389	0.287981	0.611222	0.999943	FUNDC1
1079	ENSG00000069535	946.412	0.142172	0.132023	1.07687	0.28154	0.6349	0.271674	0.158704	0.0869284	0.455344	-0.115497	0.219282	0.5984	0.999819	0.165849	0.158768	0.296208	0.999989	-0.221322	0.219236	0.312728	0.999943	MAOB
1080	ENSG00000069667	149.246	0.341811	0.142277	2.40243	0.0162864	0.18192	0.307717	0.18153	0.0900504	0.462143	0.406084	0.24917	0.103156	NA	-0.0354495	0.183214	0.846578	0.999989	0.0629174	0.247935	0.799676	0.999943	RORA
1081	ENSG00000069696	2.78344	-0.429291	0.655926	-0.65448	0.512803	NA	-1.2898	0.87987	0.142675	NA	0.637515	0.978364	0.514651	NA	0.00654152	0.753809	0.993076	0.999989	1.93386	1.07849	0.072954	0.999943	DRD4
1082	ENSG00000069702	1386.29	-0.00812925	0.131348	-0.0618909	0.95065	0.985062	0.0295792	0.166478	0.858977	0.962577	-0.0810441	0.23008	0.724656	0.999819	-0.0257036	0.166489	0.877305	0.999989	-0.136327	0.230072	0.553489	0.999943	TGFBR3
1083	ENSG00000069712	55.5834	0.367558	0.164094	2.23992	0.0250962	0.224147	0.524971	0.198697	0.00824026	0.165475	0.0509421	0.278509	0.854868	NA	0.0589131	0.204101	0.772852	0.999989	-0.415115	0.274573	0.13057	0.999943	KIAA1107
1084	ENSG00000069764	0.684751	0.703085	1.14305	0.615096	0.538491	NA	-0.340193	1.41721	0.810296	NA	2.74151	2.12513	0.197035	NA	-1.97053	1.83587	0.283115	NA	1.11118	1.77602	0.531541	0.999943	PLA2G10
1085	ENSG00000069812	4.48626	0.528418	0.507427	1.04137	0.297705	0.650043	0.205051	0.653025	0.753519	0.931624	1.05689	0.84584	0.211477	NA	-0.0976526	0.667963	0.883768	0.999989	0.754186	0.834094	0.365891	0.999943	HES2
1086	ENSG00000069849	331.425	-0.0513059	0.11996	-0.427693	0.668875	0.877398	0.0375554	0.148491	0.800335	0.947231	-0.224001	0.204638	0.273683	0.999819	0.190268	0.147938	0.198395	0.999989	-0.0712877	0.205038	0.728081	0.999943	ATP1B3
1087	ENSG00000069869	122.897	-0.108149	0.0981382	-1.10201	0.270459	0.628994	-0.1288	0.126022	0.306762	0.710286	-0.0700475	0.172752	0.685124	NA	-0.0221942	0.124699	0.858737	0.999989	0.0365579	0.173709	0.833313	0.999943	NEDD4
1088	ENSG00000069943	115.474	-0.0508304	0.119607	-0.424979	0.670852	0.877398	-0.0675325	0.153996	0.661	0.900053	-0.0206684	0.209006	0.921226	NA	0.103605	0.152294	0.496318	0.999989	0.150469	0.21025	0.474196	0.999943	PIGB
1089	ENSG00000069956	120.517	0.164092	0.119058	1.37825	0.168126	0.518315	0.161177	0.152956	0.291996	0.698152	0.169008	0.210694	0.422466	NA	-0.0512947	0.154398	0.739721	0.999989	-0.0434642	0.209639	0.835753	0.999943	MAPK6
1090	ENSG00000069966	65.1453	0.0232852	0.155026	0.150201	0.880606	0.959676	-0.074428	0.195916	0.704021	0.916268	0.199973	0.265777	0.451806	NA	-0.0590411	0.195364	0.762492	0.999989	0.215359	0.266183	0.418477	0.999943	GNB5
1091	ENSG00000069974	94.1017	-0.377959	0.146263	-2.5841	0.00976348	0.142244	-0.480734	0.183735	0.00888491	0.171552	-0.194087	0.247919	0.433706	NA	0.0578678	0.17839	0.745644	0.999989	0.344514	0.251792	0.171234	0.999943	RAB27A
1092	ENSG00000069998	124.581	-0.0880375	0.139174	-0.63257	0.527015	0.812001	-0.172729	0.174992	0.323608	0.721121	0.0684059	0.239726	0.775375	NA	-0.0829076	0.174115	0.633957	0.999989	0.158227	0.240363	0.510355	0.999943	CECR5
1093	ENSG00000070010	233.57	-0.136194	0.0861589	-1.58073	0.113939	0.439502	-0.137705	0.110852	0.214145	0.630663	-0.133713	0.152323	0.38004	0.999819	0.0162216	0.10977	0.882518	0.999989	0.0202143	0.153104	0.894961	0.999943	UFD1L
1094	ENSG00000070018	249.394	0.0911882	0.124572	0.732015	0.464159	0.774113	0.0684334	0.159187	0.667272	0.902481	0.133604	0.218672	0.541213	0.999819	0.0285435	0.159204	0.857712	0.999989	0.0937138	0.218659	0.668225	0.999943	LRP6
1095	ENSG00000070019	9.01837	-0.021861	0.350135	-0.062436	0.950216	0.984882	-0.144675	0.451207	0.748484	0.929914	0.193761	0.600383	0.746901	NA	-0.00971043	0.444954	0.982589	0.999989	0.328725	0.605031	0.58691	0.999943	GUCY2C
1096	ENSG00000070031	0.32263	-16.9959	268.556	-0.0632862	0.949539	NA	-15.9662	275.69	0.953818	NA	-16.2965	283.929	0.954229	NA	1.4254	2.12155	0.501666	NA	1.09507	395.748	0.997792	0.999943	SCT
1097	ENSG00000070047	266.802	-0.121241	0.0785043	-1.54438	0.122496	0.452964	-0.180926	0.0984948	0.0662236	0.410515	-0.0105946	0.134592	0.937258	0.999819	-0.0468704	0.0975299	0.630819	0.999989	0.123461	0.135293	0.361482	0.999943	PHRF1
1098	ENSG00000070061	265.847	-0.0564695	0.0895824	-0.630364	0.528457	0.812639	-0.0485666	0.115195	0.673316	0.904421	-0.0722845	0.158483	0.648315	0.999819	0.0214586	0.114694	0.851588	0.999989	-0.0022594	0.158845	0.988651	0.999943	IKBKAP
1099	ENSG00000070081	210.785	0.039906	0.0989094	0.40346	0.68661	0.886623	0.00654444	0.126377	0.9587	0.987462	0.102088	0.172566	0.554125	0.999819	0.0275998	0.126076	0.826717	0.999989	0.123144	0.172786	0.476034	0.999943	NUCB2
1100	ENSG00000070087	225.578	-0.0818312	0.111081	-0.736681	0.461316	0.771614	0.0656093	0.127264	0.606177	0.875202	-0.3712	0.175464	0.0343844	0.999819	0.275157	0.126067	0.0290637	0.999989	-0.161652	0.176325	0.359256	0.999943	PFN2
1101	ENSG00000070159	149.921	1.30713	0.305131	4.28383	1.83706e-05	0.00285385	1.40135	0.383796	0.00026093	0.0234431	1.12188	0.530607	0.0344875	NA	-0.168163	0.387948	0.664675	0.999989	-0.447635	0.527579	0.396176	0.999943	PTPN3
1102	ENSG00000070182	143.877	2.35375	0.597867	3.93691	8.25368e-05	0.00792468	2.62611	0.750908	0.000470091	0.0329399	1.78515	1.03421	0.0843294	NA	0.651418	0.753772	0.387472	0.999989	-0.189544	1.03212	0.854292	0.999943	SPTB
1103	ENSG00000070190	22.1603	-0.400211	0.405671	-0.986541	0.323868	0.674468	-0.515084	0.510497	0.312982	0.714464	-0.183043	0.714248	0.79774	NA	-0.499242	0.509749	0.327389	0.999989	-0.167201	0.714782	0.815048	0.999943	DAPP1
1104	ENSG00000070193	82.4039	1.16554	0.442187	2.63586	0.00839243	0.133412	1.44407	0.547258	0.00832173	0.165805	0.58217	0.755075	0.440702	NA	0.326572	0.550524	0.553047	0.999989	-0.535325	0.752697	0.476955	0.999943	FGF10
1105	ENSG00000070214	352.404	0.204662	0.0996779	2.05324	0.0400496	0.278962	0.230275	0.127277	0.070413	0.419098	0.155676	0.176024	0.376478	0.999819	-0.0627737	0.128122	0.624169	0.999989	-0.137372	0.17541	0.433538	0.999943	SLC44A1
1106	ENSG00000070269	110.466	0.12667	0.0928028	1.36493	0.172275	0.525799	0.0925502	0.118907	0.436367	0.791155	0.19064	0.161683	0.23836	NA	-0.0354419	0.120051	0.767823	0.999989	0.0626475	0.160835	0.696896	0.999943	TMEM260
1107	ENSG00000070366	345.891	-0.0251248	0.0901467	-0.27871	0.780468	0.927063	-0.0658633	0.114496	0.565125	0.857975	0.0514689	0.157815	0.744322	0.999819	-0.0913202	0.114464	0.424981	0.999989	0.026012	0.157838	0.8691	0.999943	SMG6
1108	ENSG00000070367	377.424	0.168688	0.0879439	1.91813	0.0550949	0.325949	0.149107	0.112833	0.186341	0.598609	0.205642	0.154957	0.184479	0.999819	-0.00362203	0.113246	0.974485	0.999989	0.0529125	0.154656	0.732253	0.999943	EXOC5
1109	ENSG00000070371	16.7387	0.0412594	0.226563	0.18211	0.855497	0.95185	0.195109	0.295384	0.508915	0.831721	-0.204993	0.376516	0.586134	NA	0.618669	0.282677	0.0286254	0.999989	0.218567	0.386147	0.57138	0.999943	CLTCL1
1110	ENSG00000070388	4.39219	0.403573	0.445252	0.906391	0.364729	0.70686	0.888726	0.578459	0.124448	0.52241	-0.388308	0.73862	0.599082	NA	1.05151	0.569329	0.0647568	0.999989	-0.225521	0.74568	0.762319	0.999943	FGF22
1111	ENSG00000070404	506.58	-0.468593	0.252805	-1.85358	0.0637998	0.344434	-0.609624	0.314904	0.0528795	0.376303	-0.210852	0.434384	0.62739	0.999819	0.00672252	0.314223	0.982931	0.999989	0.405495	0.434877	0.351111	0.999943	FSTL3
1112	ENSG00000070413	418.898	0.0812384	0.0894391	0.90831	0.363714	0.70638	0.0390339	0.113564	0.73106	0.924865	0.159891	0.155735	0.304568	0.999819	0.00992444	0.113547	0.930351	0.999989	0.130782	0.155748	0.401075	0.999943	DGCR2
1113	ENSG00000070423	118.652	-0.0858578	0.0944307	-0.909215	0.363237	0.70638	-0.155161	0.118893	0.191877	0.60612	0.0381892	0.159042	0.810237	NA	0.0331889	0.116549	0.775826	0.999989	0.226539	0.160768	0.158802	0.999943	RNF126
1114	ENSG00000070444	174.569	-0.259934	0.119745	-2.17073	0.0299515	0.243164	-0.255987	0.154597	0.097756	0.476676	-0.267094	0.209661	0.202687	0.999819	0.26371	0.151476	0.0816945	0.999989	0.252604	0.211927	0.233285	0.999943	MNT
1115	ENSG00000070476	191.402	-0.154532	0.0977208	-1.58136	0.113796	0.43946	-0.0679307	0.119698	0.570363	0.858522	-0.321243	0.164922	0.0514326	0.999819	0.16354	0.118021	0.165843	0.999989	-0.0897721	0.166126	0.58893	0.999943	ZXDC
1116	ENSG00000070495	92.3656	-0.0662217	0.117975	-0.561319	0.57458	0.834589	-0.110115	0.151062	0.466037	0.809796	0.0146983	0.204894	0.942812	NA	0.0181057	0.14935	0.903509	0.999989	0.142919	0.206146	0.488126	0.999943	JMJD6
1117	ENSG00000070501	49.915	-0.171514	0.13726	-1.24956	0.21146	0.567935	-0.20049	0.175271	0.252671	0.665644	-0.117132	0.24011	0.625674	NA	-0.0381817	0.171961	0.824285	0.999989	0.0451761	0.242491	0.852209	0.999943	POLB
1118	ENSG00000070526	18.3371	-0.950973	0.314951	-3.01944	0.00253246	0.0677344	-1.32409	0.385769	0.000598416	0.0377909	-0.346421	0.497685	0.486387	NA	-0.135258	0.350512	0.699581	0.999989	0.842409	0.523115	0.107317	0.999943	ST6GALNAC1
1119	ENSG00000070540	209.646	-0.0801	0.169324	-0.473056	0.636173	0.863173	-0.201052	0.209889	0.338116	0.732911	0.142	0.288478	0.622551	0.999819	-0.0893046	0.209361	0.669701	0.999989	0.253747	0.288862	0.379706	0.999943	WIPI1
1120	ENSG00000070601	12.3659	0.084128	0.465736	0.180635	0.856654	0.952251	0.780386	0.482632	0.105891	0.491528	-2.02886	0.851135	0.0171392	NA	0.09947	0.496226	0.841126	0.999989	-2.70977	0.843281	0.00131188	0.999943	FRMPD1
1121	ENSG00000070610	363.548	-0.239596	0.0742586	-3.22651	0.00125311	0.0450012	-0.239041	0.0961878	0.0129496	0.207479	-0.240122	0.130586	0.0659436	0.999819	0.188399	0.0941842	0.0454657	0.999989	0.187318	0.132038	0.155998	0.999943	GBA2
1122	ENSG00000070614	1091.96	-0.000486855	0.0995763	-0.00488927	0.996099	0.998509	-0.086753	0.121651	0.475764	0.814685	0.159993	0.167912	0.340672	0.999819	-0.158162	0.121691	0.193703	0.999989	0.0885839	0.167883	0.59774	0.999943	NDST1
1123	ENSG00000070669	72.3504	-0.200325	0.157349	-1.27313	0.202972	0.559781	-0.24471	0.200512	0.222302	0.64019	-0.116465	0.276211	0.673279	NA	-0.0864206	0.198481	0.663265	0.999989	0.0418249	0.277673	0.88027	0.999943	ASNS
1124	ENSG00000070718	129.944	0.0831621	0.109277	0.76102	0.446645	0.763615	0.0120452	0.137667	0.930278	0.979255	0.212663	0.187081	0.255647	NA	-0.0365905	0.137822	0.790631	0.999989	0.164027	0.186967	0.380322	0.999943	AP3M2
1125	ENSG00000070729	0.53613	0.649781	1.23463	0.526295	0.598683	NA	-0.699604	1.61457	0.664792	NA	2.84314	2.16869	0.18986	NA	-1.67858	1.90363	0.377897	NA	1.86417	1.91997	0.331579	0.999943	CNGB1
1126	ENSG00000070731	171.839	0.180251	0.149377	1.20668	0.227555	0.586864	0.242645	0.188862	0.198871	0.615153	0.0594291	0.261229	0.820036	0.999819	0.00493556	0.189766	0.97925	0.999989	-0.17828	0.260573	0.493858	0.999943	ST6GALNAC2
1127	ENSG00000070748	0	NA	NA	NA	NA	NA	NA	NA	NA	NA	NA	NA	NA	NA	NA	NA	NA	NA	NA	NA	NA	NA	CHAT
1128	ENSG00000070756	3460.06	0.114532	0.087158	1.31407	0.188822	0.54367	0.112469	0.111628	0.313677	0.71488	0.118494	0.154253	0.442379	0.999819	-0.100037	0.111696	0.370457	0.999989	-0.0940118	0.154203	0.542086	0.999943	PABPC1
1129	ENSG00000070759	34.1089	0.0698565	0.171017	0.408477	0.682923	0.884237	-0.00847071	0.217154	0.968884	0.991236	0.213566	0.298425	0.474213	NA	-0.17066	0.219926	0.437757	0.999989	0.0513767	0.296388	0.862382	0.999943	TESK2
1130	ENSG00000070761	90.3553	-0.0462126	0.150874	-0.3063	0.759377	0.917383	-0.00565986	0.19231	0.976521	0.993832	-0.12317	0.264719	0.641726	NA	0.0724411	0.191375	0.705038	0.999989	-0.0450694	0.265396	0.865152	0.999943	C16orf80
1131	ENSG00000070770	347.677	0.226971	0.0996807	2.27698	0.0227876	0.213456	0.309232	0.122453	0.01156	0.196975	0.0673021	0.168902	0.690285	0.999819	0.0945105	0.123056	0.442469	0.999989	-0.147419	0.168464	0.38153	0.999943	CSNK2A2
1132	ENSG00000070778	357.535	-0.137856	0.0994091	-1.38676	0.165515	0.515545	-0.108345	0.126851	0.393041	0.767866	-0.193619	0.174734	0.267828	0.999819	0.080091	0.126116	0.52539	0.999989	-0.0051827	0.175265	0.97641	0.999943	PTPN21
1133	ENSG00000070785	177.677	-0.107441	0.0890019	-1.20718	0.227363	0.586587	-0.0704537	0.113949	0.536382	0.843958	-0.175262	0.155822	0.26069	0.999819	0.116722	0.112362	0.298895	0.999989	0.0119134	0.15697	0.939502	0.999943	EIF2B3
1134	ENSG00000070808	2.72158	-1.01193	0.836673	-1.20947	0.226483	NA	-0.749118	1.06411	0.481442	NA	-1.53438	1.48659	0.302003	NA	0.599114	0.984777	0.542939	0.999989	-0.186146	1.54029	0.903809	0.999943	CAMK2A
1135	ENSG00000070814	205.932	-0.117178	0.0797082	-1.47009	0.141537	0.482568	-0.0842033	0.102431	0.411049	0.778758	-0.176549	0.137815	0.200172	0.999819	0.233263	0.0999971	0.0196639	0.999989	0.140917	0.139591	0.312733	0.999943	TCOF1
1136	ENSG00000070831	1039.87	0.0341573	0.0684386	0.499095	0.617713	0.85536	0.0359494	0.0881986	0.68357	0.908326	0.0308331	0.12161	0.79985	0.999819	0.00189259	0.0881957	0.98288	0.999989	-0.0032237	0.121612	0.978852	0.999943	CDC42
1137	ENSG00000070882	53.3058	-0.355854	0.265424	-1.3407	0.180017	0.533442	-0.320363	0.337153	0.342011	0.735221	-0.426618	0.466634	0.360588	NA	0.023504	0.333922	0.943885	0.999989	-0.0827509	0.468952	0.859933	0.999943	OSBPL3
1138	ENSG00000070886	0	NA	NA	NA	NA	NA	NA	NA	NA	NA	NA	NA	NA	NA	NA	NA	NA	NA	NA	NA	NA	NA	EPHA8
1139	ENSG00000070915	1.09713	-0.382575	0.965537	-0.39623	0.691935	NA	-0.870421	1.25887	0.489295	NA	0.424752	1.63564	0.795106	NA	-0.506202	1.20586	0.674643	NA	0.788972	1.6751	0.637641	0.999943	SLC12A3
1140	ENSG00000070950	50.7972	-0.00874972	0.158701	-0.0551333	0.956032	0.986941	0.129316	0.194332	0.505771	0.829897	-0.283539	0.273204	0.299351	NA	0.0954269	0.194404	0.623519	0.999989	-0.317427	0.273153	0.2452	0.999943	RAD18
1141	ENSG00000070961	209.053	-0.121118	0.149443	-0.810464	0.417674	0.744554	-0.209018	0.186678	0.262852	0.675421	0.0438893	0.258608	0.865235	0.999819	-0.285495	0.186845	0.126517	0.999989	-0.0325877	0.258487	0.899676	0.999943	ATP2B1
1142	ENSG00000070985	0.0517846	14.6686	195.471	0.0750425	0.940181	NA	14.8859	198.842	0.940324	NA	0.767706	680.967	0.9991	NA	-2.88217	475.867	0.995168	NA	-17.0003	506.415	0.97322	0.999943	TRPM5
1143	ENSG00000071051	252.595	-0.0919697	0.0932338	-0.986441	0.323917	0.674469	-0.0899293	0.120081	0.453913	0.801912	-0.0951934	0.164647	0.56315	0.999819	0.0615466	0.11917	0.605532	0.999989	0.0562825	0.165307	0.7335	0.999943	NCK2
1144	ENSG00000071054	703.01	0.00700037	0.0955828	0.0732388	0.941616	0.980825	0.0552041	0.120553	0.647006	0.892729	-0.0864417	0.166658	0.603985	0.999819	0.00898131	0.12057	0.94062	0.999989	-0.132664	0.166645	0.42598	0.999943	MAP4K4
1145	ENSG00000071073	126.3	-0.190405	0.171748	-1.10863	0.267589	0.626005	-0.347025	0.20992	0.0983046	0.477004	0.0935551	0.286915	0.74437	NA	-0.103422	0.20823	0.619421	0.999989	0.337159	0.288144	0.241959	0.999943	MGAT4A
1146	ENSG00000071082	1907.35	0.0633573	0.0859965	0.736742	0.461279	0.771614	0.0826399	0.109922	0.45217	0.801294	0.0264741	0.15165	0.861414	0.999819	0.099357	0.109884	0.365892	0.999989	0.0431912	0.151677	0.77583	0.999943	RPL31
1147	ENSG00000071127	898.424	-0.154909	0.102123	-1.51688	0.129296	0.463929	-0.127492	0.130099	0.327107	0.724198	-0.20749	0.17942	0.247497	0.999819	0.117543	0.129738	0.364937	0.999989	0.0375439	0.179681	0.83449	0.999943	WDR1
1148	ENSG00000071189	292.391	0.335708	0.102977	3.26003	0.001114	0.0416818	0.409354	0.128098	0.00139527	0.0641363	0.193765	0.176136	0.271294	0.999819	0.115964	0.129077	0.368968	0.999989	-0.099625	0.17542	0.570088	0.999943	SNX13
1149	ENSG00000071203	0	NA	NA	NA	NA	NA	NA	NA	NA	NA	NA	NA	NA	NA	NA	NA	NA	NA	NA	NA	NA	NA	MS4A12
1150	ENSG00000071205	275.823	-0.294454	0.121819	-2.41715	0.0156426	0.179332	-0.326588	0.15531	0.0354825	0.319619	-0.234306	0.213093	0.27153	0.999819	0.0820874	0.153699	0.593287	0.999989	0.17437	0.214258	0.415742	0.999943	ARHGAP10
1151	ENSG00000071242	459.665	-0.313959	0.120791	-2.59919	0.00934435	0.139892	-0.409051	0.148694	0.00594223	0.142547	-0.137347	0.205196	0.503273	0.999819	-0.164579	0.148032	0.266233	0.999989	0.107124	0.205674	0.602474	0.999943	RPS6KA2
1152	ENSG00000071243	79.8115	-0.0389047	0.112665	-0.345313	0.729859	0.905431	-0.00416045	0.143729	0.976907	0.993964	-0.106744	0.198469	0.590692	NA	0.022829	0.143036	0.873193	0.999989	-0.0797541	0.19897	0.688541	0.999943	ING3
1153	ENSG00000071246	269.162	-0.287412	0.151168	-1.90128	0.0572655	0.330248	-0.338391	0.191566	0.0773218	0.433394	-0.192196	0.263834	0.466325	0.999819	-0.0101861	0.190456	0.957348	0.999989	0.136009	0.264636	0.60729	0.999943	VASH1
1154	ENSG00000071282	540.942	0.012283	0.177953	0.0690239	0.944971	0.982063	0.0937922	0.223357	0.674543	0.904688	-0.147279	0.308615	0.633202	0.999819	0.0928387	0.223313	0.677605	0.999989	-0.148232	0.308646	0.631039	0.999943	LMCD1
1155	ENSG00000071462	4.94235	0.0293236	0.403604	0.0726544	0.942081	0.980879	0.22099	0.512425	0.666276	0.902104	-0.341065	0.719164	0.63532	NA	0.239041	0.51011	0.63935	0.999989	-0.323014	0.720808	0.654061	0.999943	WBSCR22
1156	ENSG00000071537	863.088	-0.00749254	0.107739	-0.0695433	0.944557	0.981913	-0.0359822	0.137134	0.793023	0.944474	0.0462927	0.189256	0.806764	0.999819	-0.0425618	0.137095	0.756215	0.999989	0.039713	0.189284	0.833819	0.999943	SEL1L
1157	ENSG00000071539	10.6557	-0.108704	0.302959	-0.358808	0.719738	0.901123	-0.28607	0.376468	0.447327	0.798023	0.251431	0.534282	0.63793	NA	-0.550397	0.386214	0.154126	0.999989	-0.0128957	0.52728	0.980488	0.999943	TRIP13
1158	ENSG00000071553	2.90918	2.06679	2.45528	0.841772	0.399916	NA	3.0248	3.44218	0.379539	NA	-0.0129367	4.18414	0.997533	NA	5.57094	3.39488	0.100801	0.999989	2.5332	4.2226	0.548563	0.999943	ATP6AP1
1159	ENSG00000071564	222.647	-0.286434	0.0899396	-3.18474	0.00144885	0.048858	-0.23433	0.11328	0.0385838	0.329942	-0.387765	0.157736	0.0139591	0.999819	0.00702569	0.11164	0.949821	0.999989	-0.146409	0.1589	0.356848	0.999943	TCF3
1160	ENSG00000071575	344.245	-0.0200267	0.124412	-0.16097	0.872117	0.956621	-0.109089	0.154799	0.480987	0.816958	0.142741	0.211608	0.49996	0.999819	0.120197	0.154036	0.435205	0.999989	0.372027	0.212164	0.0795184	0.999943	TRIB2
1161	ENSG00000071626	424.154	0.0298897	0.0874382	0.341838	0.732472	0.906315	0.138121	0.101466	0.173435	0.581027	-0.180382	0.139348	0.195501	0.999819	0.244319	0.101004	0.015567	0.999989	-0.0741844	0.139683	0.595356	0.999943	DAZAP1
1162	ENSG00000071655	231.184	-0.0476037	0.064865	-0.733888	0.463017	0.773512	-0.0831978	0.0820531	0.310606	0.712739	0.0200203	0.112933	0.859291	0.999819	-0.0919119	0.0819118	0.261827	0.999989	0.0113062	0.113035	0.920326	0.999943	MBD3
1163	ENSG00000071677	0	NA	NA	NA	NA	NA	NA	NA	NA	NA	NA	NA	NA	NA	NA	NA	NA	NA	NA	NA	NA	NA	PRLH
1164	ENSG00000071794	248.612	0.470916	0.136744	3.44377	0.000573672	0.027163	0.469274	0.174691	0.00722472	0.155703	0.474184	0.240121	0.0482936	0.999819	0.0299954	0.176045	0.864707	0.999989	0.034906	0.23913	0.883944	0.999943	HLTF
1165	ENSG00000071859	0.0542746	-15.1452	281.814	-0.0537418	0.957141	NA	-15.1454	281.821	0.957141	NA	1.10574	404.679	0.99782	NA	-15.1609	281.702	0.957079	NA	1.09024	404.761	0.997851	0.999943	FAM50A
1166	ENSG00000071889	33.2154	0.0625561	0.187784	0.333129	0.739037	0.908715	0.15972	0.240266	0.506201	0.829897	-0.112616	0.323204	0.727513	NA	0.304606	0.237185	0.199053	0.999989	0.0322705	0.325472	0.921019	0.999943	FAM3A
1167	ENSG00000071894	14.2476	-0.490893	0.2898	-1.69391	0.0902832	0.397028	-0.669886	0.367312	0.0681895	0.414546	-0.175291	0.490591	0.720864	NA	-0.120041	0.348309	0.730365	0.999989	0.374554	0.50426	0.457615	0.999943	CPSF1
1168	ENSG00000071909	4.71791	0.212502	0.396473	0.53598	0.591972	0.844323	0.143248	0.48683	0.76857	0.937257	0.376728	0.741247	0.611289	NA	-0.675818	0.540298	0.210998	0.999989	-0.442338	0.703228	0.529342	0.999943	MYO3B
1169	ENSG00000071967	3446.98	-0.191734	0.147354	-1.30118	0.193196	0.549288	-0.248487	0.185811	0.18112	0.590479	-0.085242	0.256719	0.739856	0.999819	-0.122755	0.185771	0.508748	0.999989	0.0404901	0.256748	0.87469	0.999943	CYBRD1
1170	ENSG00000071991	8.13984	1.16933	0.338199	3.45751	0.000545201	0.0262907	1.13008	0.462158	0.0144759	0.214351	1.22864	0.552488	0.0261601	NA	0.636364	0.479654	0.184603	0.999989	0.734917	0.537368	0.17143	0.999943	CDH19
1171	ENSG00000071994	204.809	-0.00192044	0.0641435	-0.0299398	0.976115	0.993066	0.000801081	0.0821496	0.99222	0.998489	-0.00602694	0.11288	0.957419	0.999819	-0.0184224	0.0820966	0.822447	0.999989	-0.0252504	0.112918	0.823055	0.999943	PDCD2
1172	ENSG00000072041	5.67588	-0.645	0.51139	-1.26127	0.207212	0.562459	-0.224874	0.605271	0.710245	0.918699	-1.78344	1.01738	0.0796074	NA	0.0184911	0.593951	0.975164	0.999989	-1.54007	1.02403	0.132599	0.999943	SLC6A15
1173	ENSG00000072042	160.044	-0.0325108	0.096994	-0.335184	0.737487	0.908222	-0.0493646	0.124925	0.69273	0.91282	-0.00336902	0.17111	0.984291	NA	7.19801e-06	0.124326	0.999954	0.999989	0.0460027	0.171546	0.788572	0.999943	RDH11
1174	ENSG00000072062	619.501	0.0774261	0.0984712	0.786281	0.431703	0.754675	0.0407807	0.125093	0.744421	0.928515	0.146526	0.172462	0.395538	0.999819	-0.0570945	0.125213	0.648405	0.999989	0.0486511	0.172374	0.777759	0.999943	PRKACA
1175	ENSG00000072071	346.063	0.318723	0.128878	2.47307	0.0133957	0.167912	0.25874	0.162349	0.110999	0.500416	0.431762	0.224338	0.0542787	0.999819	-0.211482	0.163526	0.195921	0.999989	-0.03846	0.223481	0.863363	0.999943	LPHN1
1176	ENSG00000072080	4.23442	-0.626786	0.466494	-1.34361	0.179074	0.532617	-0.470626	0.575391	0.4134	0.779636	-0.978072	0.88169	0.267294	NA	-0.0803074	0.548557	0.883608	0.999989	-0.587753	0.898631	0.513077	0.999943	SPP2
1177	ENSG00000072110	1339.76	-0.0490974	0.139531	-0.351875	0.724932	0.903663	-0.0548694	0.177515	0.757248	0.932675	-0.0380223	0.24529	0.876814	0.999819	-0.0793178	0.177507	0.654988	0.999989	-0.0624707	0.245296	0.798974	0.999943	ACTN1
1178	ENSG00000072121	257	0.00696407	0.0849342	0.0819938	0.934652	0.978863	0.0430659	0.107239	0.687988	0.910367	-0.0657725	0.150825	0.662774	0.999819	-0.186788	0.108309	0.0846037	0.999989	-0.295626	0.150058	0.0488293	0.999943	ZFYVE26
1179	ENSG00000072133	2.00052	0.361986	0.693352	0.522081	0.601614	NA	0.694613	0.905836	0.443189	NA	-0.26237	1.22361	0.830218	NA	0.620632	0.909093	0.494801	NA	-0.336352	1.2212	0.782987	0.999943	RPS6KA6
1180	ENSG00000072134	259.362	-0.180157	0.098942	-1.82083	0.0686325	0.352316	-0.157117	0.12664	0.214731	0.630969	-0.223091	0.174333	0.200657	0.999819	0.0652202	0.125467	0.603189	0.999989	-0.000753901	0.175179	0.996566	0.999943	EPN2
1181	ENSG00000072135	376.779	-0.329803	0.0999837	-3.29857	0.0009718	0.0387208	-0.314233	0.127844	0.013974	0.212531	-0.360132	0.176848	0.0417105	0.999819	-0.0119684	0.126763	0.924779	0.999989	-0.0578679	0.177625	0.744585	0.999943	PTPN18
1182	ENSG00000072163	598.183	-0.391454	0.136166	-2.87483	0.00404248	0.088999	-0.518823	0.165495	0.00171862	0.0717071	-0.159737	0.227118	0.481855	0.999819	0.137352	0.164353	0.403316	0.999989	0.496438	0.227945	0.0294147	0.999943	LIMS2
1183	ENSG00000072182	2.11562	-0.679146	0.755034	-0.89949	0.368391	NA	-0.777493	1.00314	0.438306	NA	-0.519964	1.2718	0.682656	NA	0.396663	0.901585	0.659965	0.999989	0.654192	1.3457	0.626871	0.999943	ASIC4
1184	ENSG00000072195	117.264	-0.633696	0.631721	-1.00313	0.3158	0.66749	-0.916299	0.794795	0.248962	0.660524	-0.138316	1.09358	0.899353	NA	0.508411	0.791907	0.520868	0.999989	1.28639	1.09568	0.240369	0.999943	SPEG
1185	ENSG00000072201	124.002	-0.172952	0.15583	-1.10988	0.267052	0.625369	-0.138579	0.198385	0.484843	0.819484	-0.238869	0.273832	0.383034	NA	0.0486946	0.197037	0.804804	0.999989	-0.0515959	0.274804	0.851068	0.999943	LNX1
1186	ENSG00000072210	1031.89	-0.05312	0.122972	-0.43197	0.665763	0.875984	-0.114593	0.15455	0.458412	0.804898	0.0621267	0.213401	0.770954	0.999819	-0.109936	0.15451	0.476764	0.999989	0.066784	0.21343	0.754351	0.999943	ALDH3A2
1187	ENSG00000072274	287.894	-0.207953	0.268254	-0.775211	0.438215	0.75877	-0.321063	0.336171	0.339548	0.733652	0.0011921	0.464538	0.997952	0.999819	-0.267861	0.33602	0.425358	0.999989	0.054394	0.464648	0.906809	0.999943	TFRC
1188	ENSG00000072310	848.708	0.757475	0.32295	2.34549	0.0190021	0.195195	0.797286	0.406555	0.0498698	0.367523	0.680507	0.561776	0.225762	0.999819	-0.144212	0.406946	0.723057	0.999989	-0.260992	0.561493	0.642062	0.999943	SREBF1
1189	ENSG00000072315	0.0537962	-14.2935	288.594	-0.0495282	0.960498	NA	-2.87263	476.082	0.995186	NA	-17.047	506.347	0.973143	NA	14.9309	198.711	0.940104	NA	0.75659	681.115	0.999114	0.999943	TRPC5
1190	ENSG00000072364	508.288	0.15761	0.0833426	1.89111	0.0586095	0.333746	0.137363	0.106862	0.198647	0.614959	0.195853	0.146873	0.182371	0.999819	0.00187901	0.107137	0.986007	0.999989	0.0603695	0.146672	0.680637	0.999943	AFF4
1191	ENSG00000072401	97.2117	0.239558	0.111057	2.15708	0.0309997	0.246716	0.239057	0.142308	0.0929861	0.467329	0.239365	0.198381	0.227589	NA	-0.157851	0.146199	0.280277	0.999989	-0.157543	0.195531	0.420407	0.999943	UBE2D1
1192	ENSG00000072415	172.736	0.166391	0.0841239	1.97793	0.0479365	0.307371	0.126958	0.107168	0.23615	0.649309	0.239708	0.14605	0.100741	0.999819	-0.0415834	0.108286	0.700967	0.999989	0.0711667	0.145223	0.624097	0.999943	MPP5
1193	ENSG00000072422	203.194	0.168815	0.13115	1.28719	0.198029	0.553673	0.264773	0.162819	0.103911	0.486801	-0.0173896	0.224081	0.938143	0.999819	0.177054	0.163046	0.277514	0.999989	-0.105109	0.223916	0.638776	0.999943	RHOBTB1
1194	ENSG00000072444	0	NA	NA	NA	NA	NA	NA	NA	NA	NA	NA	NA	NA	NA	NA	NA	NA	NA	NA	NA	NA	NA	ASAH2C
1195	ENSG00000072501	0.471305	-0.067402	1.30693	-0.051573	0.958869	NA	-0.551926	1.59589	0.729462	NA	1.12733	2.48938	0.650654	NA	-1.63195	1.89656	0.389525	NA	0.0473015	2.26869	0.983366	0.999943	SMC1A
1196	ENSG00000072506	0	NA	NA	NA	NA	NA	NA	NA	NA	NA	NA	NA	NA	NA	NA	NA	NA	NA	NA	NA	NA	NA	HSD17B10
1197	ENSG00000072518	153.055	-0.0967225	0.115229	-0.839391	0.40125	0.732909	-0.136458	0.146863	0.352811	0.742094	-0.0221356	0.203063	0.913196	NA	-0.130734	0.146604	0.372527	0.999989	-0.0164118	0.20325	0.935644	0.999943	MARK2
1198	ENSG00000072571	3.16	0.0180891	0.680871	0.0265676	0.978805	NA	-0.366783	0.8594	0.669532	NA	0.701894	1.17287	0.549544	NA	-0.613654	0.873315	0.48226	0.999989	0.455024	1.16254	0.695499	0.999943	HMMR
1199	ENSG00000072609	153.847	-0.107802	0.0858761	-1.25533	0.209361	0.564914	-0.18589	0.106004	0.0794969	0.439616	0.0384896	0.145244	0.79101	NA	-0.134119	0.105253	0.202571	0.999989	0.0902604	0.145789	0.53584	0.999943	CHFR
1200	ENSG00000072657	194.528	0.535291	0.177617	3.01374	0.00258049	0.068293	0.614205	0.223809	0.00606355	0.14415	0.381857	0.308526	0.215835	0.999819	0.0869122	0.22541	0.699812	0.999989	-0.145436	0.307359	0.636085	0.999943	TRHDE
1201	ENSG00000072682	111.826	-0.05075	0.195362	-0.259774	0.795038	0.931937	-0.109813	0.248317	0.658324	0.89908	0.0571075	0.339475	0.866408	NA	0.117092	0.246881	0.635297	0.999989	0.284012	0.340521	0.404252	0.999943	P4HA2
1202	ENSG00000072694	182.62	-0.436567	0.357247	-1.22203	0.221696	0.579287	-0.352704	0.448891	0.43203	0.789223	-0.602045	0.621767	0.332904	0.999819	-0.131954	0.448403	0.768548	0.999989	-0.381296	0.622119	0.539944	0.999943	FCGR2B
1203	ENSG00000072736	257.759	0.12317	0.0852497	1.44481	0.14851	0.492161	0.061462	0.107094	0.56603	0.857975	0.236289	0.145599	0.104617	0.999819	0.00231269	0.107243	0.982795	0.999989	0.17714	0.145489	0.223397	0.999943	NFATC3
1204	ENSG00000072756	131.89	0.11545	0.0963465	1.19828	0.230809	0.590737	0.126089	0.124391	0.310749	0.712903	0.0955312	0.169566	0.573173	NA	0.054395	0.124769	0.662861	0.999989	0.0238373	0.169288	0.888021	0.999943	TRNT1
1205	ENSG00000072778	2794.43	-0.142065	0.0646546	-2.19729	0.0279996	0.235509	-0.0983123	0.080753	0.223435	0.641691	-0.226647	0.11157	0.0422108	0.999819	0.0464937	0.0806325	0.564202	0.999989	-0.0818407	0.111657	0.463579	0.999943	ACADVL
1206	ENSG00000072786	306.86	-0.197707	0.142366	-1.38872	0.164917	0.514587	-0.2281	0.18103	0.207665	0.624584	-0.140675	0.249724	0.573216	0.999819	-0.0357273	0.180395	0.843005	0.999989	0.051698	0.250184	0.836291	0.999943	STK10
1207	ENSG00000072803	301.669	0.122643	0.0720479	1.70225	0.0887085	0.393861	0.135448	0.092716	0.144045	0.546929	0.0982896	0.128106	0.442932	0.999819	-0.0504878	0.0935297	0.589331	0.999989	-0.0876463	0.127513	0.491862	0.999943	FBXW11
1208	ENSG00000072818	71.1905	-0.128591	0.178751	-0.719387	0.471903	0.778786	-0.0882737	0.227222	0.697653	0.913975	-0.206147	0.315591	0.513621	NA	-0.0335401	0.226411	0.882234	0.999989	-0.151414	0.316174	0.632014	0.999943	ACAP1
1209	ENSG00000072832	64.4485	-0.131393	0.161738	-0.812384	0.416571	0.744297	-0.018525	0.20016	0.92626	0.978829	-0.358953	0.282413	0.203721	NA	-0.00635725	0.199673	0.974601	0.999989	-0.346785	0.282758	0.220034	0.999943	CRMP1
1210	ENSG00000072840	232.264	0.0363419	0.132189	0.274924	0.783374	0.928339	0.0532526	0.168897	0.752537	0.931624	0.00433227	0.232531	0.985136	0.999819	0.0566055	0.168752	0.737296	0.999989	0.00768522	0.232637	0.973646	0.999943	EVC
1211	ENSG00000072849	172.617	-0.00201439	0.0791253	-0.0254582	0.979689	0.993819	-0.0223166	0.10184	0.826547	0.953088	0.0371418	0.138243	0.788184	0.999819	0.0274994	0.101181	0.785787	0.999989	0.0869578	0.138727	0.530772	0.999943	DERL2
1212	ENSG00000072858	24.2353	-0.398161	0.211867	-1.87929	0.0602043	0.336453	-0.266107	0.265271	0.315788	0.716857	-0.665407	0.376811	0.0774141	NA	0.11912	0.255712	0.641332	0.999989	-0.28018	0.383362	0.464872	0.999943	SIDT1
1213	ENSG00000072864	238.773	-0.681565	0.575491	-1.18432	NA	NA	-1.00112	0.719962	NA	NA	-0.123785	0.993094	NA	NA	0.092795	0.718743	NA	NA	0.970129	0.993976	NA	NA	NDE1
1214	ENSG00000072952	261.617	-0.204951	0.263818	-0.776865	0.437239	0.758457	-0.380814	0.326978	0.244161	0.656687	0.112639	0.450214	0.80244	0.999819	0.0027983	0.326179	0.993155	0.999989	0.496252	0.450793	0.270965	0.999943	MRVI1
1215	ENSG00000072954	22.1376	0.279088	0.24157	1.15531	0.247963	0.609797	0.228773	0.307658	0.457121	0.804009	0.375141	0.426876	0.379507	NA	-0.218084	0.316787	0.491185	0.999989	-0.0717168	0.420146	0.864464	0.999943	TMEM38A
1216	ENSG00000072958	372.946	-0.0518916	0.0827776	-0.626881	0.530738	0.813373	-0.0325159	0.106404	0.759918	0.933731	-0.0877122	0.145963	0.547893	0.999819	0.098181	0.105789	0.353366	0.999989	0.0429847	0.146409	0.769069	0.999943	AP1M1
1217	ENSG00000073008	86.3653	-0.433491	0.153044	-2.83246	0.00461915	0.0947544	-0.417724	0.19696	0.033934	0.313425	-0.464365	0.267628	0.0827209	NA	0.224511	0.190772	0.239253	0.999989	0.17787	0.272074	0.513269	0.999943	PVR
1218	ENSG00000073009	24.4207	0.0626592	0.180733	0.346695	0.72882	0.904861	0.12463	0.227312	0.583503	0.866006	-0.0661623	0.324671	0.838523	NA	-0.10021	0.232485	0.666439	0.999989	-0.291002	0.320987	0.364626	0.999943	IKBKG
1219	ENSG00000073050	134.598	0.210011	0.124757	1.68336	0.0923056	0.401579	0.256699	0.158983	0.106391	0.492236	0.121374	0.218062	0.5778	NA	0.094048	0.159855	0.556309	0.999989	-0.0412774	0.217424	0.849429	0.999943	XRCC1
1220	ENSG00000073060	801.344	-0.323755	0.157639	-2.05378	0.039997	0.278962	-0.521275	0.183649	0.0045335	0.123233	0.0315936	0.252903	0.900584	0.999819	-0.068324	0.183094	0.709026	0.999989	0.484545	0.253305	0.0557616	0.999943	SCARB1
1221	ENSG00000073067	1.584	0.00412513	0.656502	0.0062835	0.994987	NA	-0.370543	0.765011	0.628128	NA	1.2107	1.33931	0.366008	NA	-1.95782	1.02287	0.0556137	NA	-0.376579	1.15444	0.744272	0.999943	CYP2W1
1222	ENSG00000073111	34.281	0.164876	0.188483	0.874751	0.381709	0.719661	0.031339	0.234828	0.893834	0.972074	0.416014	0.324208	0.199433	NA	-0.309548	0.240881	0.198769	0.999989	0.0751266	0.319737	0.814237	0.999943	MCM2
1223	ENSG00000073146	8.81891	0.652264	0.375744	1.73593	0.0825765	0.382166	0.899573	0.480387	0.0611237	0.400494	0.201196	0.642598	0.754206	NA	0.495897	0.491768	0.313264	0.999989	-0.20248	0.633931	0.74942	0.999943	MOV10L1
1224	ENSG00000073150	8.27495	-0.687005	0.589223	-1.16595	0.243635	0.6053	-1.23945	0.734765	0.0916296	0.465336	0.191394	0.968034	0.843269	NA	-0.311795	0.702305	0.657072	0.999989	1.11905	0.991835	0.25921	0.999943	PANX2
1225	ENSG00000073169	161.508	0.052264	0.0896383	0.583055	0.559857	0.827538	-0.0523069	0.107941	0.627969	0.887042	0.242695	0.14589	0.0962026	NA	-0.0894288	0.10802	0.407732	0.999989	0.205573	0.145831	0.158639	0.999943	SELO
1226	ENSG00000073282	3.76552	0.188002	0.467887	0.401811	0.687823	NA	0.357091	0.593352	0.547294	NA	-0.151173	0.840732	0.857301	NA	0.115399	0.606383	0.849068	0.999989	-0.392865	0.831383	0.636539	0.999943	TP63
1227	ENSG00000073331	145.911	0.149459	0.12896	1.15895	0.246476	0.608531	0.165794	0.164675	0.314031	0.71525	0.117204	0.228328	0.60773	NA	-0.102608	0.166118	0.536786	0.999989	-0.151198	0.22728	0.505892	0.999943	ALPK1
1228	ENSG00000073350	47.5758	-0.351269	0.14214	-2.47129	0.0134628	0.167912	-0.445935	0.18365	0.0151747	0.217572	-0.197239	0.235112	0.401518	NA	0.240384	0.170404	0.158342	0.999989	0.489081	0.244882	0.0458025	0.999943	LLGL2
1229	ENSG00000073417	429.652	0.25627	0.101521	2.5243	0.0115929	0.156069	0.35206	0.123126	0.00424496	0.119536	0.0700088	0.169459	0.67951	0.999819	0.177834	0.123495	0.149865	0.999989	-0.104217	0.169189	0.537907	0.999943	PDE8A
1230	ENSG00000073464	62.0261	-0.051585	0.156791	-0.329006	0.742151	0.909662	-0.188385	0.193046	0.329137	0.72538	0.200642	0.26387	0.447027	NA	-0.207035	0.1929	0.283147	0.999989	0.181992	0.263977	0.490557	0.999943	CLCN4
1231	ENSG00000073536	78.9894	-0.177848	0.126757	-1.40306	0.160598	0.507526	-0.114854	0.160933	0.475425	0.814685	-0.29671	0.221547	0.180485	NA	0.119378	0.157865	0.449526	0.999989	-0.0624775	0.223744	0.780064	0.999943	NLE1
1232	ENSG00000073578	558.624	0.152614	0.129795	1.17581	0.239672	0.600099	0.253069	0.159738	0.11313	0.502275	-0.0442782	0.220322	0.840722	0.999819	0.202366	0.159759	0.205265	0.999989	-0.094981	0.220306	0.666372	0.999943	SDHA
1233	ENSG00000073584	360.539	0.164436	0.0625023	2.63088	0.00851636	0.134125	0.170317	0.0809598	0.0354026	0.319107	0.154185	0.111253	0.16578	0.999819	-0.0187464	0.0817544	0.818634	0.999989	-0.0348785	0.110671	0.752643	0.999943	SMARCE1
1234	ENSG00000073598	4.14239	-0.200936	0.469755	-0.427747	0.668836	0.877398	-0.543249	0.57477	0.344578	0.735884	0.50216	0.822019	0.541275	NA	-0.895704	0.599906	0.135418	0.999989	0.149706	0.803859	0.852261	0.999943	FNDC8
1235	ENSG00000073605	331.958	0.987356	0.403268	2.44839	0.0143498	0.171888	1.2771	0.547755	0.0197259	0.246768	0.374303	0.756283	0.620654	0.999819	0.544029	0.548255	0.321055	0.999989	-0.358772	0.755922	0.635061	0.999943	GSDMB
1236	ENSG00000073614	280.543	0.159079	0.0732049	2.17306	0.0297757	0.242449	0.193672	0.0933559	0.0380279	0.328719	0.0936777	0.128203	0.464965	0.999819	0.0424154	0.0940208	0.651898	0.999989	-0.0575787	0.127716	0.65211	0.999943	KDM5A
1237	ENSG00000073670	11.3197	-0.392929	0.33329	-1.17894	0.238422	0.598587	-0.601623	0.411276	0.143516	0.546082	0.032699	0.587514	0.955615	NA	-0.681151	0.413228	0.0992777	0.999989	-0.046829	0.586142	0.936322	0.999943	ADAM11
1238	ENSG00000073711	88.9323	0.0472558	0.143194	0.330013	0.741391	0.909536	0.0076948	0.182828	0.966429	0.99003	0.121988	0.250763	0.626636	NA	-0.0534458	0.1831	0.770367	0.999989	0.0608473	0.250564	0.808128	0.999943	PPP2R3A
1239	ENSG00000073712	1743.13	0.217807	0.0996846	2.18497	0.0288914	0.23864	0.279548	0.124517	0.024765	0.273502	0.0978553	0.171931	0.569252	0.999819	0.0907057	0.124618	0.466693	0.999989	-0.0909866	0.171859	0.596509	0.999943	FERMT2
1240	ENSG00000073734	5.08077	0.715545	0.892099	0.802092	0.4225	0.747526	0.819156	1.12812	0.467763	0.809948	0.502208	1.5939	0.7527	NA	-0.520468	1.16348	0.654631	0.999989	-0.837416	1.56828	0.593361	0.999943	ABCB11
1241	ENSG00000073737	45.8649	-0.777122	0.461112	-1.68532	0.0919263	0.40078	-0.520651	0.569988	0.36101	0.749316	-1.3297	0.804187	0.0982344	NA	-0.204138	0.567881	0.719242	0.999989	-1.01319	0.805676	0.20855	0.999943	DHRS9
1242	ENSG00000073754	0	NA	NA	NA	NA	NA	NA	NA	NA	NA	NA	NA	NA	NA	NA	NA	NA	NA	NA	NA	NA	NA	CD5L
1243	ENSG00000073756	11.1164	-0.867638	0.476948	-1.81915	NA	NA	-1.17654	0.594175	0.0476887	0.360361	-0.306456	0.813703	0.706457	NA	-0.502535	0.573469	0.380863	0.999989	0.367553	0.828426	0.657276	0.999943	PTGS2
1244	ENSG00000073792	70.2755	0.456439	0.243199	1.87681	0.0605435	0.33703	0.483624	0.309026	0.117584	0.51128	0.404435	0.427755	0.344412	NA	-0.125439	0.312905	0.688504	0.999989	-0.204628	0.424925	0.630117	0.999943	IGF2BP2
1245	ENSG00000073803	97.3723	0.373574	0.11029	3.3872	0.0007061	0.0317789	0.428025	0.139101	0.00209038	0.0824004	0.266302	0.194884	0.171794	NA	-0.113986	0.144504	0.430222	0.999989	-0.275709	0.190913	0.148692	0.999943	MAP3K13
1246	ENSG00000073849	285.773	-0.26762	0.135264	-1.9785	0.047872	0.307371	-0.354995	0.169149	0.0358427	0.321276	-0.107851	0.23126	0.640956	0.999819	0.121999	0.167476	0.466334	0.999989	0.369143	0.232475	0.112313	0.999943	ST6GAL1
1247	ENSG00000073861	8.08769	-0.260288	0.345295	-0.753814	0.450961	0.766284	-0.247838	0.437352	0.570932	0.858912	-0.279732	0.622533	0.653183	NA	-0.166687	0.432647	0.700036	0.999989	-0.19858	0.625812	0.751004	0.999943	TBX21
1248	ENSG00000073910	305.606	-0.24213	0.166015	-1.45849	0.144707	0.487385	-0.333028	0.20805	0.10944	0.496923	-0.0743457	0.286048	0.794936	0.999819	0.0348261	0.207045	0.866422	0.999989	0.293509	0.286776	0.306082	0.999943	FRY
1249	ENSG00000073921	1819.02	-0.0798914	0.106463	-0.750413	0.453006	0.766626	-0.10477	0.13553	0.439497	0.793424	-0.0326696	0.187264	0.861506	0.999819	-0.102254	0.135505	0.45048	0.999989	-0.0301531	0.187282	0.87209	0.999943	PICALM
1250	ENSG00000073969	106.745	-0.0414454	0.106704	-0.388416	0.697708	0.890722	-0.162827	0.127744	0.202438	0.619263	0.189012	0.17591	0.282607	NA	-0.255559	0.128495	0.0467169	0.999989	0.0962796	0.175362	0.582982	0.999943	NSF
1251	ENSG00000074047	30.0717	-0.323642	0.301598	-1.07309	0.283229	0.636786	-0.508275	0.380125	0.181181	0.590479	-0.00186824	0.512258	0.99709	NA	0.0289735	0.371856	0.937895	0.999989	0.535381	0.518291	0.301617	0.999943	GLI2
1252	ENSG00000074054	395.301	0.179331	0.101491	1.76697	0.0772335	0.371678	0.216177	0.129174	0.0942215	0.469953	0.109305	0.177621	0.538299	0.999819	0.105709	0.129387	0.413928	0.999989	-0.00116284	0.177465	0.994772	0.999943	CLASP1
1253	ENSG00000074071	152.838	-0.0591869	0.0943904	-0.627044	0.53063	0.813373	-0.0727343	0.121968	0.550948	0.850014	-0.0344696	0.16569	0.8352	NA	0.0713779	0.120568	0.553841	0.999989	0.109643	0.166711	0.510745	0.999943	MRPS34
1254	ENSG00000074181	1728.98	-0.538664	0.227455	-2.36822	0.0178737	0.189526	-0.70243	0.280452	0.0122576	0.202141	-0.240939	0.387204	0.533775	0.999819	0.0347859	0.280181	0.901193	0.999989	0.496277	0.3874	0.200178	0.999943	NOTCH3
1255	ENSG00000074201	216.906	0.196729	0.083764	2.34861	0.0188438	0.194419	0.240706	0.106296	0.0235445	0.267001	0.113452	0.146094	0.437411	0.999819	0.0461512	0.107317	0.667163	0.999989	-0.0811021	0.145345	0.576847	0.999943	CLNS1A
1256	ENSG00000074211	5.69446	-0.577715	0.469782	-1.22975	0.21879	0.577068	-0.473472	0.622564	0.446945	0.798023	-0.733341	0.772383	0.34239	NA	0.923984	0.556834	0.0970448	0.999989	0.664115	0.821034	0.418586	0.999943	PPP2R2C
1257	ENSG00000074219	191.917	0.109454	0.120284	0.909967	0.36284	0.70638	0.189527	0.150253	0.207171	0.624584	-0.0451757	0.20714	0.827357	0.999819	0.11311	0.150465	0.452207	0.999989	-0.121592	0.206986	0.556907	0.999943	TEAD2
1258	ENSG00000074266	89.6904	0.0942224	0.113407	0.830835	0.406067	0.737362	0.133704	0.145096	0.356797	0.746701	0.0182743	0.199216	0.926912	NA	0.0519166	0.145687	0.721573	0.999989	-0.0635127	0.198784	0.749343	0.999943	EED
1259	ENSG00000074276	0.87444	0.531712	0.903435	0.588546	0.556166	NA	0.829626	1.09591	0.449039	NA	-0.352483	1.90728	0.853379	NA	-0.36707	1.25856	0.770547	NA	-1.54918	1.8041	0.390507	0.999943	CDHR2
1260	ENSG00000074317	0	NA	NA	NA	NA	NA	NA	NA	NA	NA	NA	NA	NA	NA	NA	NA	NA	NA	NA	NA	NA	NA	SNCB
1261	ENSG00000074319	251.376	0.150682	0.079986	1.88386	0.0595842	0.33503	0.202035	0.101558	0.0466613	0.357402	0.0559952	0.137835	0.684561	0.999819	0.192723	0.101436	0.0574398	0.999989	0.0466834	0.137925	0.735009	0.999943	TSG101
1262	ENSG00000074356	236.208	-0.00178719	0.0770534	-0.0231942	0.981495	0.994024	-0.0139918	0.0998218	0.888527	0.969302	0.0197859	0.135222	0.883667	0.999819	0.0986257	0.0989217	0.31876	0.999989	0.132403	0.135882	0.329857	0.999943	C17orf85
1263	ENSG00000074370	138.243	0.135151	0.148976	0.907198	0.364302	0.706429	0.0266786	0.186	0.885948	0.968256	0.329888	0.252361	0.191142	NA	0.0775603	0.185497	0.675859	0.999989	0.38077	0.25273	0.131906	0.999943	ATP2A3
1264	ENSG00000074410	68.5474	0.00731026	0.265744	0.0275087	0.978054	0.99343	-0.251852	0.318555	0.429174	0.787896	0.491306	0.448824	0.273669	NA	-1.03663	0.324799	0.00141491	0.999989	-0.293469	0.444326	0.508945	0.999943	CA12
1265	ENSG00000074416	4940.65	0.155976	0.150872	1.03383	0.301217	0.653377	0.0493578	0.186571	0.791354	0.943813	0.35317	0.257766	0.17065	0.999819	-0.225147	0.186611	0.227623	0.999989	0.0786651	0.257737	0.760203	0.999943	MGLL
1266	ENSG00000074527	249.758	-0.262683	0.189507	-1.38614	0.165704	0.515604	-0.299066	0.23997	0.212667	0.628853	-0.193789	0.332189	0.559645	0.999819	-0.199103	0.23961	0.406004	0.999989	-0.0938258	0.332449	0.77777	0.999943	NTN4
1267	ENSG00000074582	129.598	-0.174716	0.083444	-2.09381	0.0362768	0.266839	-0.235483	0.10482	0.0246697	0.273203	-0.061938	0.142602	0.66404	NA	-0.0642965	0.102573	0.530767	0.999989	0.109248	0.144227	0.448765	0.999943	BCS1L
1268	ENSG00000074590	374.545	-0.420977	0.196936	-2.13763	0.0325467	0.251896	-0.5118	0.247199	0.0384155	0.32952	-0.252921	0.340689	0.457857	0.999819	0.0135738	0.246214	0.956035	0.999989	0.272453	0.341402	0.424846	0.999943	NUAK1
1269	ENSG00000074603	371.739	0.125345	0.100384	1.24865	0.211793	0.568373	0.0415364	0.123494	0.736612	0.926248	0.280615	0.169498	0.0978107	0.999819	-0.0784988	0.123778	0.525955	0.999989	0.160579	0.169291	0.342855	0.999943	DPP8
1270	ENSG00000074621	95.6304	-0.198155	0.102694	-1.92956	0.0536619	0.323385	-0.201925	0.13167	0.125136	0.523719	-0.190321	0.181516	0.294404	NA	-0.0218177	0.129166	0.865866	0.999989	-0.0102139	0.183306	0.955565	0.999943	SLC24A1
1271	ENSG00000074657	400.35	-0.156555	0.0825459	-1.89658	0.0578833	0.331843	-0.133834	0.105423	0.204265	0.622085	-0.20027	0.146093	0.170426	0.999819	-0.0429163	0.104977	0.682675	0.999989	-0.109352	0.146414	0.455142	0.999943	ZNF532
1272	ENSG00000074660	338.385	-0.0848136	0.14686	-0.577512	0.563594	0.829934	-0.297708	0.1651	0.0713578	0.420488	0.297859	0.227278	0.190011	0.999819	-0.307806	0.165024	0.0621504	0.999989	0.28776	0.227334	0.205583	0.999943	SCARF1
1273	ENSG00000074695	538.234	0.183976	0.0834439	2.20478	0.0274693	0.233944	0.24605	0.103652	0.0176062	0.231817	0.0646543	0.142596	0.650254	0.999819	0.125699	0.103872	0.226227	0.999989	-0.0556968	0.142436	0.695775	0.999943	LMAN1
1274	ENSG00000074696	265.303	0.217624	0.107692	2.02081	0.0432996	0.291716	0.213361	0.138296	0.122881	0.519262	0.22594	0.189582	0.233347	0.999819	0.0601135	0.13877	0.664878	0.999989	0.0726921	0.189235	0.700876	0.999943	PTPLAD1
1275	ENSG00000074706	8.55319	-0.19675	0.438125	-0.449073	0.653379	0.871383	-0.183436	0.553602	0.74038	0.927842	-0.227301	0.785494	0.772296	NA	-0.259929	0.555073	0.639586	0.999989	-0.303793	0.784455	0.698559	0.999943	IPCEF1
1276	ENSG00000074755	474.436	-0.109162	0.0827673	-1.3189	0.187203	0.542274	-0.11335	0.106364	0.28657	0.694685	-0.101223	0.14669	0.490166	0.999819	-0.0169682	0.105972	0.872788	0.999989	-0.00484116	0.146974	0.973723	0.999943	ZZEF1
1277	ENSG00000074771	0	NA	NA	NA	NA	NA	NA	NA	NA	NA	NA	NA	NA	NA	NA	NA	NA	NA	NA	NA	NA	NA	NOX3
1278	ENSG00000074800	2198.71	-0.157841	0.0866162	-1.8223	0.068409	0.351738	-0.196832	0.109588	0.0724762	0.422535	-0.0843284	0.151339	0.577379	0.999819	-0.0674133	0.109481	0.538055	0.999989	0.0450904	0.151416	0.765862	0.999943	ENO1
1279	ENSG00000074803	0.944785	-0.784996	1.11887	-0.701596	0.482931	NA	-0.945474	1.3585	0.48645	NA	-0.333592	2.23605	0.881405	NA	-1.45338	1.4333	0.310579	NA	-0.841498	2.18886	0.700648	0.999943	SLC12A1
1280	ENSG00000074842	206.56	-0.0434665	0.0883646	-0.4919	0.62279	0.857212	-0.0074497	0.112923	0.947401	0.98476	-0.111707	0.154462	0.469555	0.999819	0.117123	0.111943	0.295434	0.999989	0.012866	0.155173	0.93392	0.999943	C19orf10
1281	ENSG00000074855	184.773	0.554878	0.174098	3.18717	0.00143673	0.0486869	0.7049	0.212247	0.000896519	0.0492232	0.256433	0.293048	0.381544	0.999819	0.144303	0.214098	0.500308	0.999989	-0.304163	0.291699	0.297073	0.999943	ANO8
1282	ENSG00000074935	2.44111	0.222519	0.544527	0.408646	0.682799	NA	0.081702	0.764357	0.914876	NA	0.379314	0.821371	0.64422	NA	0.884825	0.695028	0.20299	0.999989	1.18244	0.880811	0.179453	0.999943	TUBE1
1283	ENSG00000074964	310.026	-0.360169	0.132943	-2.7092	0.00674452	0.119398	-0.387116	0.169346	0.0222576	0.259879	-0.30973	0.233197	0.184115	0.999819	0.0367899	0.167972	0.826631	0.999989	0.114176	0.234189	0.625875	0.999943	ARHGEF10L
1284	ENSG00000074966	7.37235	0.0321504	0.359245	0.0894943	0.928689	0.978066	0.135762	0.468893	0.77217	0.938589	-0.147751	0.614989	0.810136	NA	0.437223	0.455513	0.337131	0.999989	0.153709	0.624965	0.805722	0.999943	TXK
1285	ENSG00000075035	25.6302	-0.541361	0.465495	-1.16298	0.244838	0.606733	-0.529521	0.587065	0.367068	0.753971	-0.563598	0.816594	0.49008	NA	-0.166681	0.582788	0.774874	0.999989	-0.200758	0.819652	0.80651	0.999943	WSCD2
1286	ENSG00000075043	0.0476748	14.5663	195.726	0.0744218	0.940675	NA	14.7796	199.108	0.940828	NA	0.767351	681.078	0.999101	NA	-2.87884	475.948	0.995174	NA	-16.8911	506.544	0.973399	0.999943	KCNQ2
1287	ENSG00000075073	3.66524	0.182009	0.523521	0.347662	0.728094	NA	-0.00253639	0.649253	0.996883	NA	0.603956	0.971284	0.534066	NA	-0.946369	0.714286	0.185199	0.999989	-0.339876	0.92451	0.71315	0.999943	TACR2
1288	ENSG00000075089	103.713	0.293652	0.0994531	2.95267	0.00315042	0.07723	0.329541	0.128143	0.0101209	0.184497	0.229418	0.172692	0.184019	NA	0.132183	0.129948	0.30906	0.999989	0.0320598	0.171337	0.85157	0.999943	ACTR6
1289	ENSG00000075131	17.3855	-0.0206955	0.209105	-0.0989715	0.921161	0.974891	0.155059	0.258611	0.548784	0.849955	-0.384372	0.376589	0.307412	NA	0.0819913	0.260145	0.752628	0.999989	-0.45744	0.375531	0.22318	0.999943	TIPIN
1290	ENSG00000075142	337.873	-0.0585121	0.0636817	-0.918822	0.358189	0.702774	-0.0156484	0.0805603	0.845985	0.958262	-0.138139	0.109711	0.20799	0.999819	0.151451	0.0795	0.0567749	0.999989	0.0289605	0.110482	0.793222	0.999943	SRI
1291	ENSG00000075151	467.299	-0.00532099	0.0846843	-0.0628332	0.949899	0.984882	0.0325709	0.107381	0.761646	0.934079	-0.0787622	0.148477	0.595788	0.999819	-0.0016562	0.10738	0.987694	0.999989	-0.112989	0.148478	0.446666	0.999943	EIF4G3
1292	ENSG00000075188	51.1585	0.0655424	0.153128	0.428024	0.668634	0.87734	0.1959	0.189621	0.301549	0.704873	-0.192756	0.266479	0.469468	NA	0.071555	0.191014	0.707954	0.999989	-0.317101	0.265481	0.232307	0.999943	NUP37
1293	ENSG00000075213	85.3765	-0.333219	0.229256	-1.45348	0.146091	0.488714	-0.276766	0.290381	0.340531	0.734236	-0.443677	0.40218	0.26995	NA	0.038209	0.288234	0.89454	0.999989	-0.128701	0.403722	0.749888	0.999943	SEMA3A
1294	ENSG00000075218	5.02366	-0.0533996	0.382356	-0.139659	0.888929	0.96314	0.096468	0.466612	0.836212	0.955433	-0.420434	0.738053	0.568913	NA	-0.272736	0.487758	0.576051	0.999989	-0.789638	0.724252	0.27559	0.999943	GTSE1
1295	ENSG00000075223	1095.74	-0.28156	0.317701	-0.886245	0.375486	0.714684	-0.255461	0.400072	0.523124	0.839698	-0.331866	0.55292	0.548369	0.999819	-0.13304	0.400015	0.739445	0.999989	-0.209446	0.552961	0.704858	0.999943	SEMA3C
1296	ENSG00000075234	246.062	0.0506525	0.21284	0.237984	0.811893	0.936842	0.199574	0.262783	0.447576	0.798023	-0.247531	0.363183	0.495517	0.999819	0.207441	0.262685	0.429705	0.999989	-0.239664	0.363254	0.509402	0.999943	TTC38
1297	ENSG00000075239	732.031	0.235004	0.161433	1.45573	0.145466	0.488036	0.365192	0.197537	0.0644975	0.40609	-0.0240728	0.272899	0.929709	0.999819	0.164552	0.197695	0.405212	0.999989	-0.224713	0.272784	0.410067	0.999943	ACAT1
1298	ENSG00000075240	230.031	-0.0360759	0.117365	-0.307383	0.758552	0.917285	-0.090412	0.147762	0.540621	0.846071	0.0684363	0.206144	0.739902	0.999819	-0.343084	0.148769	0.021102	0.999989	-0.184236	0.205419	0.369782	0.999943	GRAMD4
1299	ENSG00000075275	24.1554	-0.650379	0.352324	-1.84597	0.0648965	0.345613	-0.929078	0.433375	0.0320474	0.30433	-0.138627	0.601232	0.817647	NA	-0.619365	0.427288	0.147191	0.999989	0.171086	0.605573	0.777545	0.999943	CELSR1
1300	ENSG00000075290	0.312304	-1.56697	1.99129	-0.786913	0.431333	NA	-16.9083	269.141	0.949907	NA	1.30931	2.86595	0.647778	NA	-1.62199	2.19402	0.459738	NA	16.5956	269.148	0.950834	0.999943	WNT8B
1301	ENSG00000075292	541.133	0.126472	0.0734724	1.72136	0.0851857	0.386916	0.135412	0.0945815	0.15223	0.555896	0.109059	0.130519	0.403392	0.999819	-0.03698	0.0949802	0.697021	0.999989	-0.0633331	0.13023	0.626741	0.999943	ZNF638
1302	ENSG00000075303	75.0344	0.05863	0.11288	0.5194	0.603482	0.849588	0.0910343	0.144341	0.528244	0.842214	-0.00372914	0.199246	0.985067	NA	0.00541551	0.145132	0.970234	0.999989	-0.0893479	0.19867	0.652905	0.999943	SLC25A40
1303	ENSG00000075336	98.4138	-0.0435749	0.0941227	-0.462959	0.643394	0.867099	-0.039815	0.120475	0.741034	0.927976	-0.0500064	0.165481	0.762508	NA	-0.00810823	0.119756	0.94602	0.999989	-0.0182996	0.166001	0.912221	0.999943	TIMM21
1304	ENSG00000075340	0.658567	0.0136633	1.07121	0.012755	0.989823	NA	-0.0606153	1.29124	0.962558	NA	0.186204	2.13639	0.930546	NA	-1.03557	1.4739	0.482301	NA	-0.788752	2.01472	0.695432	0.999943	ADD2
1305	ENSG00000075388	0	NA	NA	NA	NA	NA	NA	NA	NA	NA	NA	NA	NA	NA	NA	NA	NA	NA	NA	NA	NA	NA	FGF4
1306	ENSG00000075391	292.289	-0.0319515	0.164551	-0.194174	0.846039	0.948049	-0.134691	0.205305	0.511791	0.83414	0.157225	0.28224	0.577487	0.999819	-0.00644547	0.204879	0.974903	0.999989	0.28547	0.28255	0.312335	0.999943	RASAL2
1307	ENSG00000075399	87.354	-0.0354267	0.103132	-0.343508	0.731216	0.905601	-0.0138849	0.130627	0.915349	0.976391	-0.0781176	0.185766	0.674109	NA	-0.171456	0.13234	0.195124	0.999989	-0.235688	0.184549	0.201566	0.999943	VPS9D1
1308	ENSG00000075407	133.845	0.0279917	0.0934263	0.299613	0.764472	0.919306	0.102324	0.117416	0.3835	0.762919	-0.111544	0.160719	0.487661	NA	0.146096	0.116756	0.210828	0.999989	-0.0677718	0.161199	0.674176	0.999943	ZNF37A
1309	ENSG00000075413	359.542	0.00454421	0.0642459	0.0707314	0.943611	0.981299	0.0025354	0.0828686	0.975592	0.993794	0.00858183	0.114753	0.940385	0.999819	-0.0826104	0.0831422	0.320416	0.999989	-0.0765639	0.114555	0.503903	0.999943	MARK3
1310	ENSG00000075415	1438.24	0.165477	0.0781354	2.11783	0.0341895	0.258725	0.177991	0.100216	0.0757207	0.429942	0.141674	0.138171	0.305197	0.999819	0.0594353	0.100299	0.553461	0.999989	0.0231187	0.138111	0.867061	0.999943	SLC25A3
1311	ENSG00000075420	761.377	0.0463107	0.12027	0.385055	0.700197	0.892251	0.0790285	0.152837	0.605103	0.875187	-0.0167815	0.21105	0.936624	0.999819	0.0332785	0.152848	0.827645	0.999989	-0.0625315	0.211042	0.767002	0.999943	FNDC3B
1312	ENSG00000075426	475.472	-0.0612486	0.21354	-0.286824	0.774247	0.923699	0.0272009	0.267669	0.919057	0.977549	-0.236217	0.371232	0.524576	0.999819	-0.332134	0.268053	0.215324	0.999989	-0.595552	0.370954	0.108393	0.999943	FOSL2
1313	ENSG00000075429	0	NA	NA	NA	NA	NA	NA	NA	NA	NA	NA	NA	NA	NA	NA	NA	NA	NA	NA	NA	NA	NA	CACNG5
1314	ENSG00000075461	0.243311	1.37422	2.09989	0.654426	0.512838	NA	-0.593488	2.60204	0.81958	NA	17.5295	275.742	0.949311	NA	-15.96	275.735	0.953843	NA	2.16298	3.14865	0.492111	0.999943	CACNG4
1315	ENSG00000075539	309.549	0.0100238	0.122135	0.0820713	0.93459	0.978863	-0.040612	0.154578	0.79276	0.944474	0.104663	0.212879	0.622962	0.999819	-0.0630483	0.154537	0.683286	0.999989	0.0822272	0.21291	0.699343	0.999943	FRYL
1316	ENSG00000075568	325.231	0.124556	0.07774	1.60221	0.10911	0.432293	0.19083	0.0957567	0.0462768	0.356673	-0.00258268	0.131903	0.984378	0.999819	0.08338	0.0961046	0.385615	0.999989	-0.110032	0.13165	0.403269	0.999943	TMEM131
1317	ENSG00000075618	283.655	0.0211909	0.19545	0.108421	0.913662	0.97203	-0.0903763	0.244126	0.711231	0.919001	0.226381	0.336281	0.500827	0.999819	-0.0669332	0.24399	0.783833	0.999989	0.249824	0.33638	0.457673	0.999943	FSCN1
1318	ENSG00000075624	9013.8	-0.166359	0.111766	-1.48845	0.136631	0.474803	-0.136704	0.141985	0.335645	0.731105	-0.223509	0.196182	0.254581	0.999819	0.00816669	0.141963	0.954125	0.999989	-0.0786388	0.196198	0.688557	0.999943	ACTB
1319	ENSG00000075643	44.0305	0.82938	0.403869	2.05359	0.0400155	0.278962	1.20443	0.488429	0.0136657	0.209854	0.0168132	0.675628	0.980146	NA	0.441483	0.492756	0.370281	0.999989	-0.746138	0.672479	0.2672	0.999943	MOCOS
1320	ENSG00000075651	161.008	0.48244	0.156727	3.07821	0.00208246	0.0606149	0.487479	0.200125	0.0148558	0.215452	0.472541	0.275704	0.0865386	NA	-0.0427967	0.202372	0.832516	0.999989	-0.0577346	0.274059	0.833149	0.999943	PLD1
1321	ENSG00000075673	0.059098	-15.2418	281.073	-0.0542271	0.956754	NA	-15.2464	281.045	0.956737	NA	1.10638	403.537	0.997812	NA	-15.262	280.927	0.956675	NA	1.09087	403.619	0.997844	0.999943	ATP12A
1322	ENSG00000075702	10.2992	0.145713	0.282425	0.515934	0.6059	0.85044	0.00737344	0.36098	0.983703	0.995464	0.392462	0.483454	0.416914	NA	-0.146714	0.366304	0.68877	0.999989	0.238374	0.479432	0.619048	0.999943	WDR62
1323	ENSG00000075711	428.885	0.0824691	0.0977127	0.843995	0.398672	0.730555	0.0795758	0.125324	0.525452	0.841414	0.0880816	0.172379	0.609368	0.999819	0.0401896	0.125335	0.74847	0.999989	0.0486953	0.172371	0.777558	0.999943	DLG1
1324	ENSG00000075785	1262.55	-0.0557983	0.0411214	-1.35692	0.174808	0.527576	-0.021726	0.0511783	0.671189	0.903796	-0.120201	0.0701598	0.0866663	0.999819	0.111548	0.0508002	0.0281053	0.999989	0.0130724	0.0704341	0.85276	0.999943	RAB7A
1325	ENSG00000075790	443.887	0.0175389	0.0725266	0.241828	0.808914	0.935895	-0.0369826	0.0904225	0.682541	0.907868	0.11782	0.123132	0.33864	0.999819	0.0421885	0.0900009	0.639244	0.999989	0.196991	0.123441	0.110526	0.999943	BCAP29
1326	ENSG00000075826	164.312	0.0467605	0.145765	0.320793	0.748368	0.912685	0.0496079	0.186049	0.789747	0.943162	0.0417074	0.257455	0.871307	NA	-0.0950206	0.186587	0.610572	0.999989	-0.102921	0.257065	0.688884	0.999943	SEC31B
1327	ENSG00000075856	219.342	0.0370404	0.0874918	0.423358	0.672034	0.878141	0.0521001	0.112703	0.643881	0.891946	0.00846047	0.154245	0.956257	0.999819	0.0670781	0.112427	0.55075	0.999989	0.0234384	0.154446	0.879378	0.999943	SART3
1328	ENSG00000075884	46.803	0.301189	0.228868	1.316	0.188175	0.543526	0.511776	0.275701	0.0634149	0.404961	-0.144046	0.393732	0.714479	NA	-0.125948	0.28226	0.655442	0.999989	-0.781771	0.389058	0.0444953	0.999943	ARHGAP15
1329	ENSG00000075886	1.40359	0.563356	0.7946	0.70898	0.478337	NA	0.799626	1.06778	0.453935	NA	0.194311	1.33883	0.884605	NA	0.780422	1.06712	0.464575	NA	0.175107	1.33935	0.895981	0.999943	TUBA3D
1330	ENSG00000075891	0	NA	NA	NA	NA	NA	NA	NA	NA	NA	NA	NA	NA	NA	NA	NA	NA	NA	NA	NA	NA	NA	PAX2
1331	ENSG00000075914	87.5876	-0.196187	0.123376	-1.59016	0.111798	0.436123	-0.13267	0.155565	0.393756	0.767866	-0.320887	0.217462	0.140052	NA	0.0086522	0.153697	0.955108	0.999989	-0.179565	0.218787	0.4118	0.999943	EXOSC7
1332	ENSG00000075945	172.803	-0.10585	0.115202	-0.918818	0.358191	0.702774	-0.128179	0.146984	0.383174	0.762919	-0.0641651	0.203628	0.752679	0.999819	-0.125324	0.146768	0.393166	0.999989	-0.0613096	0.203784	0.763524	0.999943	KIFAP3
1333	ENSG00000075975	203.093	0.068964	0.0676913	1.0188	0.308297	0.660445	0.112272	0.085883	0.191122	0.604286	-0.0110182	0.116601	0.924716	0.999819	0.117203	0.0856258	0.171068	0.999989	-0.00608749	0.11679	0.95843	0.999943	MKRN2
1334	ENSG00000076003	117.321	0.0883729	0.10896	0.811061	0.417331	0.744554	0.172196	0.134475	0.200368	0.616782	-0.0788638	0.189371	0.677079	NA	-0.060398	0.136327	0.657739	0.999989	-0.311458	0.188042	0.0976563	0.999943	MCM6
1335	ENSG00000076043	201.725	-0.0635595	0.108389	-0.5864	0.557607	0.826518	-0.0244455	0.138003	0.8594	0.962681	-0.139182	0.190301	0.464548	0.999819	0.0538381	0.137411	0.695203	0.999989	-0.0608986	0.190729	0.749504	0.999943	REXO2
1336	ENSG00000076053	125.132	0.137998	0.12292	1.12266	0.26158	0.62045	0.223379	0.15272	0.14356	0.546082	-0.0308242	0.213688	0.885304	NA	-0.0552172	0.154579	0.720934	0.999989	-0.30942	0.212347	0.145078	0.999943	RBM7
1337	ENSG00000076067	226.877	0.153099	0.0838377	1.82614	0.0678296	0.350584	0.164063	0.108046	0.1289	0.527712	0.133742	0.148022	0.366247	0.999819	0.0284541	0.108668	0.793441	0.999989	-0.00186707	0.147566	0.989905	0.999943	RBMS2
1338	ENSG00000076108	810.156	-0.0888903	0.0937505	-0.948159	0.343049	0.690969	-0.0931245	0.120163	0.438347	0.793145	-0.0808814	0.165513	0.625075	0.999819	0.0784261	0.119841	0.512843	0.999989	0.0906692	0.165746	0.584353	0.999943	BAZ2A
1339	ENSG00000076201	316.438	-0.252114	0.0938516	-2.6863	0.00722478	0.123109	-0.336486	0.114525	0.00330221	0.105791	-0.0948073	0.15776	0.547868	0.999819	-0.146278	0.113545	0.197648	0.999989	0.0954009	0.158467	0.547158	0.999943	PTPN23
1340	ENSG00000076242	166.023	0.0969359	0.0834395	1.16175	0.245337	0.60703	0.0941369	0.107842	0.382709	0.762544	0.102124	0.14682	0.486694	NA	0.0364656	0.10808	0.73582	0.999989	0.0444531	0.146645	0.761787	0.999943	MLH1
1341	ENSG00000076248	167.686	-0.105748	0.123048	-0.859409	0.390115	0.724046	0.0574385	0.140629	0.682952	0.908201	-0.43076	0.195247	0.0273682	NA	0.229389	0.139402	0.0998619	0.999989	-0.258809	0.196126	0.186966	0.999943	UNG
1342	ENSG00000076258	45.4495	-0.0934721	0.196392	-0.475946	0.634113	0.862182	0.0394752	0.244422	0.871696	0.966401	-0.357649	0.34215	0.295884	NA	0.093749	0.243313	0.700014	0.999989	-0.303375	0.342939	0.376354	0.999943	FMO4
1343	ENSG00000076321	193.261	0.0807283	0.0845746	0.954522	0.33982	0.688783	0.0516072	0.108399	0.634013	0.888715	0.135803	0.148092	0.359135	0.999819	-0.0217767	0.108708	0.841227	0.999989	0.0624186	0.147865	0.672929	0.999943	KLHL20
1344	ENSG00000076344	263.91	0.162383	0.143698	1.13003	0.258464	0.617669	0.0356122	0.17645	0.840052	0.956558	0.393631	0.242117	0.103994	0.999819	-0.0775078	0.176707	0.660934	0.999989	0.280511	0.241929	0.246262	0.999943	RGS11
1345	ENSG00000076351	7.27605	-0.122193	0.351067	-0.348061	0.727794	0.904412	0.407184	0.411118	0.321964	0.720131	-1.30716	0.650497	0.044487	NA	0.614061	0.401386	0.126054	0.999989	-1.10028	0.656547	0.0937658	0.999943	SLC46A1
1346	ENSG00000076356	259.936	-0.109807	0.114515	-0.958888	0.337615	0.687092	-0.0879701	0.146708	0.548756	0.849955	-0.150598	0.201042	0.453804	0.999819	0.168088	0.145575	0.248234	0.999989	0.105459	0.201865	0.601374	0.999943	PLXNA2
1347	ENSG00000076382	21.366	0.0401554	0.197561	0.203256	0.838935	0.946561	-0.0485576	0.247978	0.844756	0.958065	0.214841	0.348171	0.537198	NA	-0.309252	0.254841	0.224936	0.999989	-0.0458528	0.343179	0.89371	0.999943	SPAG5
1348	ENSG00000076513	263.138	-0.161056	0.0795286	-2.02514	0.0428534	0.290294	-0.210195	0.100282	0.0360797	0.322272	-0.0701228	0.137263	0.609447	0.999819	-0.0376163	0.0990938	0.70424	0.999989	0.102456	0.138124	0.458228	0.999943	ANKRD13A
1349	ENSG00000076554	46.8359	-0.382589	0.178109	-2.14807	0.0317084	0.248667	-0.51035	0.222984	0.0220949	0.258415	-0.153416	0.300611	0.609807	NA	-0.052783	0.215329	0.806358	0.999989	0.304151	0.306141	0.320467	0.999943	TPD52
1350	ENSG00000076555	5204.45	0.06883	0.252895	0.272168	0.785493	0.929513	0.147525	0.317745	0.642442	0.891624	-0.0852997	0.439015	0.845943	0.999819	0.137602	0.317743	0.664971	0.999989	-0.0952231	0.439017	0.828286	0.999943	ACACB
1351	ENSG00000076604	25.8436	-0.368721	0.246102	-1.49824	0.13407	0.469993	-0.666089	0.293064	0.0230353	0.263838	0.156494	0.395805	0.692562	NA	-0.393416	0.286031	0.168997	0.999989	0.429167	0.400917	0.284411	0.999943	TRAF4
1352	ENSG00000076641	70.6574	-0.348876	0.179183	-1.94704	0.0515295	0.318341	-0.40369	0.227886	0.0764852	0.431897	-0.247586	0.311479	0.426687	NA	0.0189667	0.223402	0.932341	0.999989	0.17507	0.314711	0.578014	0.999943	PAG1
1353	ENSG00000076650	66.6145	-0.131948	0.121842	-1.08294	0.278836	0.633616	-0.114083	0.156376	0.465669	0.809523	-0.166298	0.213884	0.436856	NA	0.0606382	0.153495	0.692806	0.999989	0.00842381	0.215961	0.968886	0.999943	GPATCH1
1354	ENSG00000076662	81.6002	-0.299836	0.200424	-1.49601	0.134652	0.471316	-0.376795	0.25264	0.135849	0.536899	-0.155021	0.350233	0.65804	NA	-0.238288	0.251293	0.343004	0.999989	-0.0165136	0.351201	0.962497	0.999943	ICAM3
1355	ENSG00000076685	323.401	0.0928906	0.0809948	1.14687	0.251435	0.612473	0.115322	0.103619	0.265734	0.677231	0.0489814	0.143297	0.732488	0.999819	-0.0407854	0.10416	0.69538	0.999989	-0.107126	0.142904	0.453474	0.999943	NT5C2
1356	ENSG00000076706	6042.63	0.237985	0.11897	2.00038	0.0454592	0.299088	0.308067	0.148557	0.0381042	0.328889	0.101163	0.205249	0.622096	0.999819	0.062891	0.14859	0.672111	0.999989	-0.144012	0.205225	0.482848	0.999943	MCAM
1357	ENSG00000076716	167.06	0.401965	0.141943	2.83188	0.00462748	0.0947844	0.484205	0.177046	0.00623986	0.144597	0.238701	0.247138	0.334113	NA	-0.176073	0.180123	0.328313	0.999989	-0.421577	0.244905	0.0851795	0.999943	GPC4
1358	ENSG00000076770	157.11	0.27445	0.19289	1.42283	0.154784	0.499893	0.222744	0.244311	0.361914	0.749819	0.372042	0.33768	0.270567	NA	-0.201941	0.245851	0.411421	0.999989	-0.0526431	0.33656	0.875706	0.999943	MBNL3
1359	ENSG00000076826	1.09241	-3.61024	2.1887	-1.64949	0.0990476	NA	-2.92757	2.50116	0.241806	NA	-17.1853	267.764	0.948826	NA	0.0695775	2.12285	0.973854	NA	-14.1882	267.767	0.957742	0.999943	CAMSAP3
1360	ENSG00000076864	1.82921	-1.28155	0.810181	-1.58181	0.113694	NA	-1.32641	1.01749	0.192366	NA	-1.1854	1.47075	0.420256	NA	-0.25833	0.901129	0.774363	NA	-0.117312	1.54479	0.939467	0.999943	RAP1GAP
1361	ENSG00000076924	248.912	0.108946	0.0879411	1.23885	0.215402	0.572502	0.0965767	0.113534	0.39497	0.768456	0.13162	0.154784	0.395133	0.999819	0.0713306	0.113498	0.529693	0.999989	0.106373	0.15481	0.492006	0.999943	XAB2
1362	ENSG00000076928	125.982	-0.267362	0.154052	-1.73553	0.0826468	0.382166	-0.307013	0.195613	0.116533	0.508504	-0.19241	0.270932	0.477592	NA	-0.147275	0.194378	0.448646	0.999989	-0.0326722	0.271819	0.904326	0.999943	ARHGEF1
1363	ENSG00000076944	29.8395	-0.5523	0.284286	-1.94276	0.0520446	0.319165	-0.580311	0.361386	0.10832	0.494951	-0.501822	0.499685	0.315245	NA	-0.0568172	0.353002	0.872129	0.999989	0.0216715	0.505642	0.965814	0.999943	STXBP2
1364	ENSG00000076984	261.88	0.00506085	0.0697931	0.0725122	0.942194	0.980879	-0.018517	0.0896256	0.836319	0.955433	0.0489796	0.123062	0.690625	0.999819	-0.0499916	0.0896395	0.577052	0.999989	0.017505	0.123052	0.886877	0.999943	MAP2K7
1365	ENSG00000077009	0.115372	-15.7682	277.129	-0.0568984	0.954626	NA	-15.2254	281.191	0.956819	NA	-14.3691	289.906	0.960469	NA	0.234163	4.07884	0.954219	NA	1.09046	403.855	0.997846	0.999943	NMRK2
1366	ENSG00000077044	193.145	-0.00979125	0.115606	-0.0846951	0.932504	0.97864	0.0740637	0.143486	0.605732	0.875187	-0.171485	0.197549	0.385359	0.999819	0.156975	0.142881	0.271924	0.999989	-0.0885739	0.197987	0.654606	0.999943	DGKD
1367	ENSG00000077063	64.1975	0.130632	0.217047	0.60186	0.547267	0.821822	0.237651	0.273189	0.384347	0.763353	-0.0786785	0.376914	0.834648	NA	0.151516	0.273607	0.579733	0.999989	-0.164813	0.376611	0.66166	0.999943	CTTNBP2
1368	ENSG00000077080	0.0641285	-14.4948	286.946	-0.0505142	0.959713	NA	-2.87949	475.914	0.995172	NA	-17.2733	506.082	0.972772	NA	15.1511	198.166	0.939056	NA	0.757313	680.886	0.999113	0.999943	ACTL6B
1369	ENSG00000077092	21.568	1.02728	0.355899	2.88644	0.00389629	0.0868874	1.26175	0.442167	0.00432329	0.119874	0.546107	0.617243	0.37629	NA	-0.000689347	0.460227	0.998805	0.999989	-0.71633	0.603897	0.235551	0.999943	RARB
1370	ENSG00000077097	604.092	0.150131	0.0587519	2.55534	0.0106084	0.148886	0.117922	0.0745769	0.11383	0.503499	0.210355	0.102217	0.039597	0.999819	-0.0310334	0.0749615	0.678881	0.999989	0.0614	0.101935	0.546946	0.999943	TOP2B
1371	ENSG00000077147	1145.51	0.0639741	0.0725525	0.881762	0.377905	0.716528	0.00364798	0.0892079	0.967381	0.990358	0.176876	0.12295	0.150264	0.999819	-0.0920871	0.0892971	0.302426	0.999989	0.0811408	0.122885	0.509064	0.999943	TM9SF3
1372	ENSG00000077150	186.228	-0.223348	0.187001	-1.19437	0.232334	0.592685	-0.236274	0.237129	0.319058	0.717803	-0.198692	0.329027	0.545925	0.999819	-0.219298	0.236941	0.354684	0.999989	-0.181717	0.329163	0.58091	0.999943	NFKB2
1373	ENSG00000077152	3.47035	0.97867	0.531427	1.84159	0.0655354	NA	0.883672	0.685999	0.197692	NA	1.14993	0.931153	0.216847	NA	-0.204747	0.752334	0.785507	0.999989	0.0615135	0.878426	0.944172	0.999943	UBE2T
1374	ENSG00000077157	807.759	-0.311472	0.245002	-1.27131	0.20362	0.559835	-0.415472	0.307028	0.17599	0.584214	-0.119367	0.42368	0.778143	0.999819	0.129918	0.306652	0.671811	0.999989	0.426022	0.423952	0.314953	0.999943	PPP1R12B
1375	ENSG00000077232	467.671	-0.0801469	0.0751168	-1.06696	0.285989	0.639301	-0.107676	0.0960317	0.262181	0.675421	-0.0286739	0.132022	0.828059	0.999819	-0.0196404	0.0956204	0.83726	0.999989	0.0593613	0.13232	0.653706	0.999943	DNAJC10
1376	ENSG00000077235	328.621	0.0692411	0.0704632	0.982656	0.325777	0.675899	0.0579314	0.0910239	0.524489	0.840981	0.0894796	0.124593	0.472651	0.999819	0.0114394	0.0910995	0.900072	0.999989	0.0429875	0.124538	0.729962	0.999943	GTF3C1
1377	ENSG00000077238	196.126	-0.355614	0.192529	-1.84707	0.064737	0.345268	-0.398212	0.244235	0.103007	0.485212	-0.276107	0.336362	0.411725	0.999819	0.0337822	0.242692	0.889294	0.999989	0.155887	0.337476	0.644138	0.999943	IL4R
1378	ENSG00000077254	661.786	-0.041849	0.0837971	-0.499409	0.617491	0.85536	-0.0377637	0.10754	0.725469	0.922102	-0.0496249	0.148641	0.738487	0.999819	-0.0585638	0.107509	0.585935	0.999989	-0.070425	0.148664	0.6357	0.999943	USP33
1379	ENSG00000077264	21.9407	-0.531347	0.28663	-1.85378	0.0637711	0.344432	-0.785667	0.355769	0.0272189	0.283522	-0.0869609	0.476882	0.855306	NA	-0.198193	0.341754	0.561962	0.999989	0.500513	0.487024	0.304093	0.999943	PAK3
1380	ENSG00000077274	36.4117	1.88304	0.41317	4.55755	5.17531e-06	0.00115409	2.08451	0.518098	5.73676e-05	0.00897621	1.47744	0.715113	0.0388266	NA	-0.0653213	0.536597	0.903111	0.999989	-0.672391	0.701339	0.337697	0.999943	CAPN6
1381	ENSG00000077279	3.34295	1.53238	0.494883	3.09646	0.00195849	NA	1.6184	0.636286	0.0109743	NA	1.37845	0.865354	0.111176	NA	-0.0941599	0.752753	0.900454	0.999989	-0.334114	0.766199	0.662788	0.999943	DCX
1382	ENSG00000077312	182.283	0.0863103	0.113766	0.758666	0.448052	0.764685	0.166534	0.142258	0.241739	0.653449	-0.0659212	0.194736	0.734974	0.999819	0.209611	0.141838	0.139457	0.999989	-0.0228448	0.195042	0.906759	0.999943	SNRPA
1383	ENSG00000077327	1.52726	-0.193772	0.723744	-0.267735	0.788903	NA	-0.12012	1.00065	0.90445	NA	-0.28824	1.11563	0.796124	NA	1.05204	0.874726	0.229088	NA	0.883923	1.21687	0.467601	0.999943	SPAG6
1384	ENSG00000077348	37.4362	0.0395919	0.163288	0.242467	0.808419	0.935895	0.0340722	0.20826	0.870043	0.965496	0.0484313	0.290681	0.867675	NA	-0.132233	0.210918	0.5307	0.999989	-0.117873	0.288758	0.683121	0.999943	EXOSC5
1385	ENSG00000077380	471.108	0.0274118	0.0526735	0.520409	0.602778	0.849374	0.0860338	0.0633174	0.17422	0.582057	-0.0826209	0.0865154	0.339585	0.999819	0.130816	0.0629628	0.0377391	0.999989	-0.0378384	0.0867739	0.662795	0.999943	DYNC1I2
1386	ENSG00000077420	425.607	0.180815	0.143373	1.26115	0.207254	0.562459	0.0712143	0.176463	0.686532	0.909853	0.384777	0.244182	0.115077	0.999819	-0.357322	0.177287	0.0438528	0.999989	-0.0437595	0.243584	0.857429	0.999943	APBB1IP
1387	ENSG00000077454	247.753	-0.322077	0.13553	-2.37642	0.0174815	0.188297	-0.4038	0.169675	0.0173202	0.230227	-0.16991	0.233885	0.467552	0.999819	-0.121477	0.168465	0.470859	0.999989	0.112413	0.234758	0.632049	0.999943	LRCH4
1388	ENSG00000077458	167.473	-0.0115377	0.0808753	-0.142661	0.886558	0.962422	-0.0300192	0.103384	0.771537	0.938589	0.023729	0.143727	0.868867	NA	-0.130774	0.104016	0.208664	0.999989	-0.0770261	0.143271	0.590835	0.999943	FAM76B
1389	ENSG00000077463	45.5923	-0.264054	0.173371	-1.52306	0.127744	0.461628	-0.521424	0.198968	0.00877646	0.169834	0.195222	0.267997	0.466338	NA	-0.335003	0.194954	0.0857297	0.999989	0.381643	0.270931	0.158942	0.999943	SIRT6
1390	ENSG00000077498	0.104111	-16.0122	275.369	-0.0581481	0.953631	NA	-16.0111	275.379	0.953635	NA	1.11112	395.196	0.997757	NA	-16.0267	275.267	0.953572	NA	1.09555	395.273	0.997789	0.999943	TYR
1391	ENSG00000077514	86.2748	0.101642	0.147069	0.691117	0.489492	0.789089	0.142513	0.187517	0.447255	0.798023	0.023154	0.257962	0.92848	NA	0.0553817	0.188012	0.768326	0.999989	-0.0639771	0.257602	0.803858	0.999943	POLD3
1392	ENSG00000077522	2.15475	-0.829676	0.785539	-1.05619	0.290883	NA	-0.204638	0.991661	0.836511	NA	-2.06663	1.41783	0.144949	NA	1.33441	0.883164	0.130803	0.999989	-0.527585	1.48783	0.72289	0.999943	ACTN2
1393	ENSG00000077549	840.512	-0.0645545	0.0698593	-0.924065	0.355452	0.700768	-0.0101851	0.0863912	0.906151	0.973795	-0.169711	0.119364	0.155088	0.999819	0.0542003	0.0861893	0.529446	0.999989	-0.105325	0.11951	0.37815	0.999943	CAPZB
1394	ENSG00000077585	77.0705	-0.293509	0.251354	-1.16771	0.242923	0.604401	-0.224096	0.317316	0.48005	0.816105	-0.431919	0.441581	0.328016	NA	-0.0735413	0.316162	0.816067	0.999989	-0.281364	0.442408	0.524787	0.999943	GPR137B
1395	ENSG00000077616	130.871	1.18801	0.281733	4.21679	2.478e-05	0.00355274	1.34507	0.350577	0.000124676	0.0140245	0.870903	0.486058	0.0731702	NA	-0.20509	0.355617	0.564131	0.999989	-0.679261	0.482383	0.159091	0.999943	NAALAD2
1396	ENSG00000077684	386.416	-0.204749	0.158694	-1.29021	0.196978	0.552193	-0.278623	0.199301	0.162113	0.568673	-0.0659606	0.275815	0.810991	0.999819	-0.270896	0.199209	0.173874	0.999989	-0.0582338	0.275882	0.832823	0.999943	JADE1
1397	ENSG00000077713	142.404	-0.289488	0.150409	-1.92467	0.0542703	0.325245	-0.113355	0.176339	0.52034	0.83844	-0.643643	0.245988	0.00888199	NA	0.206025	0.174306	0.237216	0.999989	-0.324264	0.247433	0.190023	0.999943	SLC25A43
1398	ENSG00000077721	310.053	-0.0922054	0.0840211	-1.09741	0.272463	0.628994	-0.096841	0.108275	0.37111	0.755091	-0.0842761	0.148164	0.56949	0.999819	0.0768675	0.107352	0.47397	0.999989	0.0894324	0.148835	0.547917	0.999943	UBE2A
1399	ENSG00000077782	1599.19	0.114417	0.0810547	1.4116	0.158068	0.504043	0.127634	0.103845	0.219042	0.636695	0.0891	0.143413	0.534414	0.999819	-0.0209659	0.103945	0.840149	0.999989	-0.0595001	0.143341	0.678073	0.999943	FGFR1
1400	ENSG00000077800	0.099263	2.5872	4.19561	0.616645	0.537469	NA	14.2642	164.58	0.930934	NA	-16.6734	490.335	0.972874	NA	14.1611	164.58	0.931432	NA	-16.7765	490.335	0.972706	0.999943	FKBP6
1401	ENSG00000077809	413.62	0.219876	0.074663	2.94491	0.00323044	0.0783918	0.222552	0.0963958	0.0209588	0.253911	0.214346	0.132185	0.104896	0.999819	0.0303855	0.096978	0.754035	0.999989	0.0221803	0.131758	0.866315	0.999943	GTF2I
1402	ENSG00000077935	1.05734	0.237318	0.886366	0.267743	0.788897	NA	0.23145	1.11539	0.835614	NA	0.273661	1.63425	0.867014	NA	-0.423478	1.19526	0.723116	NA	-0.381267	1.57678	0.808934	0.999943	SMC1B
1403	ENSG00000077942	1708.17	-0.76337	0.270605	-2.82098	0.00478774	0.0970606	-1.10872	0.316129	0.000452877	0.0321334	-0.163295	0.436435	0.708288	0.999819	-0.204621	0.315797	0.517018	0.999989	0.740807	0.436675	0.0897964	0.999943	FBLN1
1404	ENSG00000077943	77.7957	-0.851407	0.702795	-1.21146	NA	NA	-1.34129	0.872636	NA	NA	-0.0286108	1.20209	NA	NA	-0.363883	0.869559	NA	NA	0.948795	1.20431	NA	NA	ITGA8
1405	ENSG00000077984	12.8088	-0.840476	0.334967	-2.50913	0.0121028	0.158911	-0.970573	0.424442	0.0222131	0.259578	-0.600938	0.580852	0.300865	NA	-0.165085	0.396819	0.677394	0.999989	0.20455	0.600062	0.733193	0.999943	CST7
1406	ENSG00000078018	81.682	-0.0144427	0.172301	-0.0838223	0.933198	0.97864	-0.0778492	0.220981	0.724621	0.921938	0.0980476	0.296398	0.740797	NA	0.281773	0.217698	0.195552	0.999989	0.45767	0.298817	0.12562	0.999943	MAP2
1407	ENSG00000078043	136.632	0.0245143	0.0842053	0.291126	0.770955	0.92186	-0.0115567	0.107409	0.914317	0.976025	0.0914229	0.146933	0.533806	NA	-0.0628799	0.107662	0.559186	0.999989	0.0400996	0.146749	0.784658	0.999943	PIAS2
1408	ENSG00000078053	66.3502	-0.00086871	0.487386	-0.00178239	0.998578	0.999518	0.306578	0.60186	0.610482	0.877993	-0.659074	0.835253	0.430071	NA	0.232187	0.601985	0.699717	0.999989	-0.733465	0.835164	0.37982	0.999943	AMPH
1409	ENSG00000078061	313.115	0.0296303	0.0676205	0.438185	0.661252	0.873726	0.00267414	0.0865786	0.97536	0.993794	0.0801174	0.118621	0.499417	0.999819	-0.0346115	0.086618	0.68946	0.999989	0.0428317	0.118592	0.717973	0.999943	ARAF
1410	ENSG00000078070	326.777	0.174376	0.20406	0.854532	0.39281	0.726118	0.312767	0.252311	0.215121	0.631265	-0.101895	0.348746	0.770152	0.999819	0.149255	0.252527	0.55449	0.999989	-0.265407	0.34859	0.446433	0.999943	MCCC1
1411	ENSG00000078081	6.8372	-0.529957	0.635031	-0.834537	0.403979	0.735309	-0.495877	0.780112	0.525005	0.841127	-0.616291	1.20241	0.608269	NA	-1.28486	0.806188	0.110993	0.999989	-1.40527	1.18509	0.235703	0.999943	LAMP3
1412	ENSG00000078098	87.8031	0.153234	0.359447	0.426304	0.669886	0.877398	0.171631	0.45274	0.704618	0.916544	0.116707	0.629945	0.85302	NA	-0.512246	0.455291	0.260549	0.999989	-0.56717	0.628104	0.366532	0.999943	FAP
1413	ENSG00000078114	39.1015	0.105174	0.286714	0.366824	0.71375	0.898835	-0.225218	0.345469	0.514453	0.836043	0.660998	0.46167	0.152215	NA	0.000339805	0.342287	0.999208	0.999989	0.886556	0.464034	0.0560638	0.999943	NEBL
1414	ENSG00000078124	32.3842	0.416488	0.196406	2.12055	0.0339597	0.258725	0.517929	0.248186	0.0369013	0.325409	0.216657	0.348176	0.533769	NA	-0.0539573	0.257619	0.8341	0.999989	-0.355229	0.341255	0.2979	0.999943	ACER3
1415	ENSG00000078140	382.917	0.0687035	0.0943764	0.727973	0.46663	0.776249	0.0481782	0.120699	0.689775	0.911279	0.107556	0.166402	0.518044	0.999819	-0.0603397	0.120938	0.617829	0.999989	-0.000961806	0.166228	0.995383	0.999943	UBE2K
1416	ENSG00000078142	209.77	-0.0199563	0.0772627	-0.258291	0.796182	0.932323	-0.0254028	0.0996097	0.798705	0.946299	-0.0109922	0.137441	0.936255	0.999819	-0.0517299	0.099589	0.603458	0.999989	-0.0373194	0.137456	0.786006	0.999943	PIK3C3
1417	ENSG00000078177	50.3559	0.369169	0.141246	2.61366	0.00895786	0.137077	0.418897	0.179768	0.0197947	0.246961	0.272527	0.250129	0.275912	NA	-0.0626907	0.186888	0.73729	0.999989	-0.20906	0.244854	0.393206	0.999943	N4BP2
1418	ENSG00000078237	28.4579	0.0411199	0.297037	0.138433	0.889898	0.963179	-0.063105	0.37692	0.867038	0.964428	0.231131	0.517627	0.655222	NA	-0.156811	0.377791	0.678088	0.999989	0.137425	0.516992	0.790381	0.999943	C12orf5
1419	ENSG00000078246	171.789	-0.0547325	0.104128	-0.525629	0.599146	0.84706	0.0863475	0.119246	0.468997	0.810623	-0.325831	0.163522	0.0463077	0.999819	0.294168	0.1176	0.0123696	0.999989	-0.11801	0.16471	0.473699	0.999943	TULP3
1420	ENSG00000078269	60.2679	-0.309686	0.250399	-1.23677	0.216172	0.573004	-0.44973	0.313938	0.151988	0.555735	-0.054456	0.430552	0.899352	NA	-0.131619	0.310897	0.672038	0.999989	0.263655	0.432752	0.542358	0.999943	SYNJ2
1421	ENSG00000078295	24.9488	-0.0961808	0.364323	-0.263999	0.791781	0.93096	0.0965947	0.451323	0.830527	0.954464	-0.510114	0.647374	0.430712	NA	-0.289307	0.45591	0.525708	0.999989	-0.896016	0.644151	0.164225	0.999943	ADCY2
1422	ENSG00000078304	569.414	-0.0338303	0.0611577	-0.553164	0.580151	0.83807	-0.0404609	0.0789474	0.608298	0.876371	-0.021099	0.10889	0.84636	0.999819	-0.0435923	0.0788485	0.580358	0.999989	-0.0242304	0.108961	0.824021	0.999943	PPP2R5C
1423	ENSG00000078328	0.0474784	-14.1475	289.808	-0.0488166	0.961065	NA	-2.86763	476.204	0.995195	NA	-16.8825	506.542	0.973412	NA	14.7709	199.111	0.940864	NA	0.756062	681.282	0.999115	0.999943	RBFOX1
1424	ENSG00000078369	1822.51	-0.116251	0.0577529	-2.01291	0.044124	0.294004	-0.0887601	0.0735317	0.227394	0.642976	-0.1689	0.101469	0.0960029	0.999819	0.053779	0.0733322	0.463339	0.999989	-0.0263611	0.101613	0.795307	0.999943	GNB1
1425	ENSG00000078399	49.949	0.0239706	0.204838	0.117022	0.906842	0.969608	0.0294118	0.263307	0.91106	0.974747	0.0154369	0.358185	0.965624	NA	0.152265	0.261557	0.560467	0.999989	0.13829	0.359465	0.700452	0.999943	HOXA9
1426	ENSG00000078401	92.0041	-0.635839	0.358404	-1.77409	0.0760488	0.36893	-0.244114	0.422988	0.56386	0.857444	-1.50775	0.590437	0.0106608	NA	0.511802	0.420107	0.223123	0.999989	-0.751838	0.59249	0.20446	0.999943	EDN1
1427	ENSG00000078403	246.903	-0.111413	0.0880424	-1.26545	0.205711	0.561275	-0.0142871	0.104877	0.891642	0.971093	-0.296083	0.143882	0.0396083	0.999819	0.21842	0.103404	0.0346612	0.999989	-0.0633758	0.144945	0.661937	0.999943	MLLT10
1428	ENSG00000078487	50.2597	-0.0101699	0.216862	-0.0468955	0.962596	0.988607	0.130908	0.268048	0.625285	0.885995	-0.303724	0.381649	0.426136	NA	-0.16442	0.270875	0.543852	0.999989	-0.599053	0.379649	0.114586	0.999943	ZCWPW1
1429	ENSG00000078549	140.112	0.132463	0.206944	0.640094	0.522111	0.809379	0.164262	0.263407	0.532885	0.842929	0.0724288	0.360746	0.840874	NA	0.313354	0.262682	0.232908	0.999989	0.22152	0.361274	0.539768	0.999943	ADCYAP1R1
1430	ENSG00000078579	0.263004	-1.66396	2.06157	-0.80713	0.419591	NA	-1.35169	2.26479	0.55062	NA	-14.1449	279.013	0.959568	NA	-1.3685	2.26253	0.545278	NA	-14.1617	279.013	0.95952	0.999943	FGF20
1431	ENSG00000078589	2.18514	-0.463244	0.695981	-0.665598	0.505668	NA	-0.491081	0.863061	0.569357	NA	-0.401775	1.31355	0.759704	NA	-0.629029	0.872848	0.471117	0.999989	-0.539724	1.30707	0.67966	0.999943	P2RY10
1432	ENSG00000078596	563.199	0.123954	0.151164	0.819997	0.412218	0.742679	0.183786	0.190827	0.335496	0.731105	0.00840226	0.262975	0.974511	0.999819	0.240485	0.190701	0.20729	0.999989	0.0651008	0.263066	0.804545	0.999943	ITM2A
1433	ENSG00000078618	758.559	0.236221	0.0832435	2.83771	0.00454386	0.094047	0.284321	0.104642	0.00658623	0.148938	0.143321	0.144526	0.321362	0.999819	0.00688392	0.105084	0.947769	0.999989	-0.134115	0.144205	0.352355	0.999943	NRD1
1434	ENSG00000078668	363.65	-0.00835835	0.0592362	-0.141102	0.887789	0.962648	-0.0236317	0.0765637	0.757585	0.932675	0.0194977	0.104185	0.851546	0.999819	0.0407876	0.0760609	0.591786	0.999989	0.083917	0.104552	0.422188	0.999943	VDAC3
1435	ENSG00000078674	634.204	0.191018	0.0797562	2.39502	0.0166192	0.18456	0.223896	0.101538	0.0274512	0.284932	0.127905	0.140102	0.361273	0.999819	0.00829379	0.101947	0.93516	0.999989	-0.0876974	0.139806	0.530475	0.999943	PCM1
1436	ENSG00000078687	190.843	0.0254689	0.0990562	0.257116	0.797089	0.932444	0.0462319	0.127412	0.716714	0.920458	-0.0127814	0.174001	0.941443	0.999819	0.114657	0.126806	0.365893	0.999989	0.055644	0.174443	0.749741	0.999943	TNRC6C
1437	ENSG00000078699	184.55	0.0763932	0.104343	0.732132	0.464088	0.774095	0.139441	0.131007	0.287156	0.695021	-0.0458287	0.181327	0.800469	0.999819	0.0297276	0.131469	0.821109	0.999989	-0.155542	0.180992	0.390127	0.999943	CBFA2T2
1438	ENSG00000078725	0.808413	-0.803028	1.04858	-0.765824	0.443781	NA	-1.10924	1.24172	0.371694	NA	0.165131	2.08965	0.937014	NA	-1.75375	1.37913	0.203504	NA	-0.479384	2.00163	0.81072	0.999943	BRINP1
1439	ENSG00000078747	363.819	0.0827651	0.0833252	0.993278	0.320574	0.671095	0.102694	0.107026	0.337297	0.732169	0.045129	0.146778	0.758491	0.999819	0.0860212	0.106963	0.421271	0.999989	0.0284563	0.146825	0.846323	0.999943	ITCH
1440	ENSG00000078795	44.9492	0.0119063	0.132954	0.0895521	0.928643	0.978066	0.010217	0.169244	0.951862	0.986071	0.0166914	0.234554	0.943269	NA	-0.0725885	0.170379	0.670078	0.999989	-0.0661141	0.233731	0.777281	0.999943	PKD2L2
1441	ENSG00000078804	156.817	0.127992	0.170428	0.751004	0.45265	0.766626	-0.104707	0.195134	0.591551	0.868753	0.547063	0.268808	0.0418364	NA	-0.408884	0.196579	0.0375261	0.999989	0.242886	0.267753	0.364339	0.999943	TP53INP2
1442	ENSG00000078808	658.042	-0.0906443	0.0628575	-1.44206	0.149285	0.492874	-0.165429	0.0737818	0.0249529	0.274442	0.0486274	0.101154	0.63071	0.999819	-0.0827026	0.073414	0.259944	0.999989	0.131353	0.101421	0.195275	0.999943	SDF4
1443	ENSG00000078814	44.0227	-0.00426556	0.148844	-0.0286579	0.977137	0.993164	-0.0186939	0.18895	0.92119	0.977708	0.0257952	0.266478	0.922885	NA	-0.206859	0.191876	0.280993	0.999989	-0.16237	0.264379	0.539112	0.999943	MYH7B
1444	ENSG00000078898	9.06273	2.35487	0.818822	2.87592	0.00402851	0.0888328	1.08141	0.919298	0.239459	0.651066	4.39738	1.30432	0.000747878	NA	-1.65461	1.03171	0.108767	0.999989	1.66137	1.21735	0.172335	0.999943	BPIFB2
1445	ENSG00000078900	4.57533	-0.0989875	0.476682	-0.207659	0.835495	0.945164	-0.248847	0.614616	0.685565	0.909441	0.155705	0.817996	0.849036	NA	-0.0671827	0.602677	0.911241	0.999989	0.337369	0.826832	0.683255	0.999943	TP73
1446	ENSG00000078902	300.563	-0.0672197	0.0837166	-0.802943	0.422008	0.747269	-0.0598663	0.107549	0.577771	0.863288	-0.080856	0.148782	0.586818	0.999819	-0.0522231	0.107362	0.626668	0.999989	-0.0732128	0.148917	0.622977	0.999943	TOLLIP
1447	ENSG00000078967	178.974	-0.102502	0.0814285	-1.2588	0.208104	0.563018	-0.15516	0.101964	0.128081	0.526585	-0.000582875	0.141782	0.99672	0.999819	-0.189468	0.102016	0.0632781	0.999989	-0.0348908	0.141745	0.805564	0.999943	UBE2D4
1448	ENSG00000079101	0.805908	-0.0194163	0.979938	-0.0198138	0.984192	NA	0.120092	1.18807	0.919485	NA	-0.417545	2.00766	0.835248	NA	-0.60919	1.29501	0.63806	NA	-1.14683	1.9404	0.554504	0.999943	CLUL1
1449	ENSG00000079102	170.802	0.00256204	0.108639	0.0235831	0.981185	0.993982	-0.15832	0.122925	0.197767	0.614071	0.289624	0.16577	0.0806122	0.999819	-0.102293	0.122275	0.402829	0.999989	0.345651	0.16625	0.0376076	0.999943	RUNX1T1
1450	ENSG00000079112	1.04988	-0.385719	0.900883	-0.428157	0.668537	NA	0.645774	1.07424	0.547745	NA	-17.1639	274.441	0.950132	NA	1.02332	1.03424	0.322445	NA	-16.7864	274.441	0.951227	0.999943	CDH17
1451	ENSG00000079134	172.944	-0.00504039	0.11438	-0.044067	0.964851	0.989009	0.0724836	0.142592	0.611224	0.877999	-0.156112	0.198027	0.430501	0.999819	0.0249986	0.142679	0.860915	0.999989	-0.203597	0.197965	0.303739	0.999943	THOC1
1452	ENSG00000079150	58.8109	-0.246206	0.144459	-1.70433	0.0883186	0.39314	-0.372957	0.177429	0.0355523	0.32004	-0.00459816	0.245969	0.985085	NA	-0.296968	0.17582	0.0912099	0.999989	0.0713905	0.247122	0.772667	0.999943	FKBP7
1453	ENSG00000079156	21.1169	-0.0447777	0.241632	-0.185313	0.852983	0.950923	-0.0218306	0.317191	0.945129	0.984288	-0.0807852	0.409886	0.843756	NA	0.501908	0.304933	0.0997714	0.999989	0.442953	0.419086	0.290533	0.999943	OSBPL6
1454	ENSG00000079215	480.372	0.277757	0.175301	1.58446	0.113089	0.43838	0.446694	0.210596	0.0339143	0.313425	-0.0641709	0.291595	0.825818	0.999819	0.0499343	0.211094	0.813006	0.999989	-0.46093	0.291235	0.113496	0.999943	SLC1A3
1455	ENSG00000079246	863.382	0.0470527	0.0505671	0.930499	0.352113	0.698567	0.0875643	0.0626671	0.162325	0.568879	-0.0312351	0.0867502	0.718804	0.999819	-0.0124896	0.0628496	0.84248	0.999989	-0.131289	0.086618	0.129589	0.999943	XRCC5
1456	ENSG00000079257	66.491	0.0832311	0.120152	0.692714	0.488489	0.788981	0.112303	0.153487	0.464366	0.808662	0.0269582	0.21314	0.899351	NA	-0.0405472	0.155287	0.794007	0.999989	-0.125892	0.211832	0.552311	0.999943	LXN
1457	ENSG00000079263	6.34405	-1.12783	0.436816	-2.58193	0.00982483	0.142561	-1.09806	0.545901	0.0442773	0.350722	-1.20321	0.800058	0.132608	NA	-0.160348	0.494897	0.745937	0.999989	-0.265498	0.832573	0.749811	0.999943	SP140
1458	ENSG00000079277	388.941	-0.017748	0.0908593	-0.195335	0.845131	0.947748	-0.0204165	0.116483	0.860865	0.96293	-0.0131	0.16094	0.935126	0.999819	-0.0623481	0.116508	0.592553	0.999989	-0.0550317	0.160922	0.732368	0.999943	MKNK1
1459	ENSG00000079308	12482.4	0.209708	0.143238	1.46405	0.143181	0.485226	0.13333	0.179306	0.457125	0.804009	0.35217	0.247722	0.155133	0.999819	-0.0681941	0.179317	0.703724	0.999989	0.150646	0.247714	0.543093	0.999943	TNS1
1460	ENSG00000079313	193.435	-0.0519211	0.101351	-0.512288	0.608449	0.852038	-0.0829511	0.129839	0.522902	0.839698	0.00700807	0.177835	0.968565	0.999819	-0.00254652	0.12916	0.98427	0.999989	0.0874127	0.178329	0.624008	0.999943	REXO1
1461	ENSG00000079332	1146.17	0.304373	0.136344	2.23239	0.0255892	0.22599	0.332913	0.173103	0.0544539	0.380352	0.249381	0.239428	0.297611	0.999819	-0.193209	0.173471	0.265372	0.999989	-0.27674	0.239162	0.247221	0.999943	SAR1A
1462	ENSG00000079335	40.8254	-0.304296	0.146188	-2.08155	0.0373837	0.269384	-0.381204	0.185058	0.0394062	0.33189	-0.160759	0.253074	0.525282	NA	-0.112755	0.178841	0.528382	0.999989	0.10769	0.257505	0.675798	0.999943	CDC14A
1463	ENSG00000079337	1120.43	-0.437956	0.133421	-3.28251	0.00102888	0.0394052	-0.597309	0.156704	0.000138013	0.0150358	-0.149292	0.215585	0.488625	0.999819	0.102849	0.156005	0.509724	0.999989	0.550866	0.216091	0.0107962	0.999943	RAPGEF3
1464	ENSG00000079385	36.4435	0.225281	0.257021	0.876508	0.380754	0.718907	0.432951	0.317089	0.17213	0.578925	-0.187185	0.437614	0.66884	NA	0.318939	0.318029	0.315929	0.999989	-0.301198	0.436932	0.490604	0.999943	CEACAM1
1465	ENSG00000079387	77.7257	0.329421	0.0952527	3.45839	0.000543413	0.0262907	0.324722	0.121799	0.00767482	0.159789	0.336938	0.164531	0.0405723	NA	-0.000385836	0.126336	0.997563	0.999989	0.0118303	0.161073	0.94145	0.999943	SENP1
1466	ENSG00000079393	0	NA	NA	NA	NA	NA	NA	NA	NA	NA	NA	NA	NA	NA	NA	NA	NA	NA	NA	NA	NA	NA	DUSP13
1467	ENSG00000079432	486.354	-0.251699	0.109726	-2.29388	0.0217974	0.2084	-0.356347	0.13291	0.0073378	0.156918	-0.0576608	0.183324	0.753118	0.999819	-0.178589	0.13238	0.177318	0.999989	0.120098	0.183707	0.513274	0.999943	CIC
1468	ENSG00000079435	6998.54	-0.018073	0.130653	-0.138329	0.889981	0.963179	0.0622913	0.162703	0.701829	0.914963	-0.175495	0.224773	0.434941	0.999819	0.199048	0.162681	0.221122	0.999989	-0.038738	0.224789	0.863178	0.999943	LIPE
1469	ENSG00000079459	637.444	0.210368	0.128948	1.63141	0.102804	0.420273	0.312679	0.158422	0.048415	0.363664	0.0099044	0.218332	0.963817	0.999819	0.257737	0.158447	0.103813	0.999989	-0.045038	0.218314	0.836557	0.999943	FDFT1
1470	ENSG00000079462	10.452	-0.660064	0.343589	-1.92109	0.0547205	0.325635	-0.514208	0.428079	0.229674	0.644969	-0.974581	0.632848	0.123562	NA	-0.0472974	0.410602	0.908294	0.999989	-0.50767	0.644325	0.430749	0.999943	PAFAH1B3
1471	ENSG00000079482	131.664	0.0875372	0.128774	0.679774	0.496648	0.792732	0.063489	0.164146	0.698916	0.914348	0.133569	0.227879	0.557779	NA	-0.180612	0.165623	0.275493	0.999989	-0.110531	0.226807	0.62602	0.999943	OPHN1
1472	ENSG00000079557	0	NA	NA	NA	NA	NA	NA	NA	NA	NA	NA	NA	NA	NA	NA	NA	NA	NA	NA	NA	NA	NA	AFM
1473	ENSG00000079616	94.8888	-0.142817	0.11667	-1.22411	0.220911	0.578895	-0.105387	0.149859	0.481907	0.817416	-0.21197	0.204693	0.30041	NA	0.125327	0.147139	0.394349	0.999989	0.018743	0.206657	0.927734	0.999943	KIF22
1474	ENSG00000079689	17.9432	0.437343	0.500911	0.873095	0.382611	0.720089	0.685905	0.628769	0.27533	0.685897	-0.069464	0.867366	0.936169	NA	0.378686	0.631962	0.549025	0.999989	-0.376683	0.865042	0.663236	0.999943	SCGN
1475	ENSG00000079691	73.1728	-0.144215	0.201257	-0.716571	0.473639	0.779992	-0.105184	0.256084	0.681264	0.90729	-0.218603	0.354064	0.536963	NA	0.0237091	0.254784	0.925859	0.999989	-0.0897105	0.355001	0.800496	0.999943	LRRC16A
1476	ENSG00000079739	1224.43	0.172368	0.17155	1.00477	0.315009	0.666868	0.237711	0.216068	0.271261	0.682892	0.0453237	0.298228	0.879205	0.999819	0.269247	0.216031	0.212641	0.999989	0.0768602	0.298255	0.796639	0.999943	PGM1
1477	ENSG00000079785	604.934	0.256036	0.0809172	3.16417	0.00155524	0.0504048	0.324803	0.0995328	0.00110132	0.0560217	0.123377	0.137003	0.367831	0.999819	0.117573	0.0999405	0.239423	0.999989	-0.0838525	0.136706	0.539627	0.999943	DDX1
1478	ENSG00000079805	736.579	-0.117146	0.0472586	-2.47883	0.0131815	0.166436	-0.135059	0.0607097	0.0261037	0.279154	-0.0833898	0.0834748	0.317804	0.999819	-0.0271015	0.0602378	0.652776	0.999989	0.0245674	0.0838159	0.769437	0.999943	DNM2
1479	ENSG00000079819	1967.28	-0.0399156	0.0954317	-0.418263	0.675755	0.879837	0.0347965	0.117462	0.76705	0.936956	-0.185731	0.162182	0.252124	0.999819	0.16096	0.117359	0.170215	0.999989	-0.0595682	0.162256	0.713526	0.999943	EPB41L2
1480	ENSG00000079841	4.91846	-0.260368	0.519845	-0.500857	0.616472	0.854819	-0.390155	0.624568	0.532181	0.842929	0.0855191	1.00803	0.93239	NA	-1.4378	0.686689	0.036277	0.999989	-0.962121	0.966782	0.319649	0.999943	RIMS1
1481	ENSG00000079931	15.4233	0.137105	0.70119	0.195532	0.844977	0.947724	0.799403	0.838713	0.340524	0.734236	-1.59899	1.19438	0.18065	NA	0.707471	0.839217	0.399221	0.999989	-1.69092	1.19403	0.156733	0.999943	MOXD1
1482	ENSG00000079950	733.391	0.0550084	0.0585816	0.939004	0.347729	0.694754	0.0895628	0.0740512	0.226482	0.642526	-0.0115035	0.10247	0.910615	0.999819	-0.0246757	0.0742698	0.739705	0.999989	-0.125742	0.102312	0.219069	0.999943	STX7
1483	ENSG00000079974	7.3422	-0.248869	0.329922	-0.754327	0.450653	0.766266	-0.198968	0.416938	0.63321	0.888715	-0.353952	0.587308	0.546729	NA	-0.000453578	0.405894	0.999108	0.999989	-0.155437	0.594995	0.793906	0.999943	RABL2B
1484	ENSG00000079999	299.545	-0.0847198	0.0718036	-1.17988	0.238047	0.598406	-0.104933	0.0922145	0.255153	0.668742	-0.0463674	0.126891	0.714803	0.999819	-0.0454268	0.0917205	0.620407	0.999989	0.0131388	0.127248	0.917762	0.999943	KEAP1
1485	ENSG00000080007	17.3733	0.126244	0.4306	0.293181	0.769384	0.921402	0.100996	0.546909	0.853491	0.960732	0.17291	0.753728	0.818553	NA	-0.0708789	0.549079	0.897289	0.999989	0.00103576	0.752149	0.998901	0.999943	DDX43
1486	ENSG00000080031	5.99376	-0.247483	0.622389	-0.397634	0.6909	0.889305	0.332503	0.75211	0.658422	0.89908	-1.59886	1.10257	0.147025	NA	0.800207	0.738098	0.2783	0.999989	-1.13116	1.112	0.309046	0.999943	PTPRH
1487	ENSG00000080166	10.3746	0.651206	0.422684	1.54065	0.123403	0.454282	0.749519	0.536381	0.162304	0.568879	0.45771	0.746715	0.539899	NA	-0.074581	0.556595	0.893406	0.999989	-0.36639	0.731772	0.61659	0.999943	DCT
1488	ENSG00000080189	199.469	-0.0635224	0.0949065	-0.669315	0.503295	0.796382	0.00666892	0.117865	0.954879	0.98679	-0.19956	0.163213	0.221447	0.999819	0.0654522	0.117305	0.576869	0.999989	-0.140776	0.163616	0.389566	0.999943	SLC35C2
1489	ENSG00000080200	458.58	0.516837	0.095707	5.4002	6.65669e-08	4.60177e-05	0.565477	0.120933	2.92581e-06	0.000987354	0.423485	0.166602	0.0110252	0.999819	0.0280252	0.122232	0.818653	0.999989	-0.113967	0.165651	0.491457	0.999943	CRYBG3
1490	ENSG00000080224	1.06108	-0.380413	1.11681	-0.340624	0.733387	NA	-0.210164	1.47703	0.886853	NA	-0.684885	1.97893	0.729276	NA	0.570013	1.40018	0.683934	NA	0.095292	2.03403	0.962634	0.999943	EPHA6
1491	ENSG00000080293	17.0623	0.372612	0.356366	1.04559	0.295751	0.64776	0.208668	0.451472	0.643942	0.891946	0.670829	0.615892	0.276066	NA	-0.197714	0.458969	0.666629	0.999989	0.264447	0.610326	0.664805	0.999943	SCTR
1492	ENSG00000080298	60.2853	0.122079	0.169955	0.7183	0.472572	0.77913	0.159037	0.218801	0.467312	0.809796	0.0546763	0.295736	0.853321	NA	0.236058	0.217616	0.278034	0.999989	0.131697	0.296609	0.657037	0.999943	RFX3
1493	ENSG00000080345	262.162	0.13744	0.0795083	1.72863	0.0838758	0.384313	0.134856	0.102947	0.190209	0.603534	0.141678	0.140088	0.311849	0.999819	0.0839762	0.103052	0.415135	0.999989	0.0907984	0.140011	0.516655	0.999943	RIF1
1494	ENSG00000080371	306	0.247025	0.0978166	2.52539	0.011557	0.155977	0.269953	0.125103	0.0309402	0.299641	0.203361	0.172913	0.239558	0.999819	-0.058895	0.126229	0.640805	0.999989	-0.125487	0.172092	0.46589	0.999943	RAB21
1495	ENSG00000080493	108.042	0.322604	0.287041	1.1239	0.261057	0.619924	0.305393	0.363192	0.400427	0.771383	0.355894	0.501968	0.478326	NA	-0.152719	0.364802	0.675483	0.999989	-0.102218	0.500799	0.838268	0.999943	SLC4A4
1496	ENSG00000080503	935.692	0.196121	0.0670218	2.92623	0.00343095	0.0806741	0.144581	0.0831484	0.0820637	0.444896	0.292085	0.114129	0.0104899	0.999819	-0.00920421	0.0833767	0.912098	0.999989	0.1383	0.113963	0.224919	0.999943	SMARCA2
1497	ENSG00000080511	0.510801	-1.38596	1.72783	-0.802137	0.422474	NA	-16.036	275.188	0.953531	NA	-0.348985	2.14223	0.870591	NA	1.83492	1.74527	0.29309	NA	17.522	275.192	0.949231	0.999943	RDH8
1498	ENSG00000080546	345.767	0.118414	0.208126	0.568954	0.569388	0.831804	0.340264	0.246456	0.167393	0.575561	-0.340935	0.34226	0.319188	0.999819	-0.0127285	0.246975	0.958897	0.999989	-0.693927	0.341885	0.0423862	0.999943	SESN1
1499	ENSG00000080561	82.2842	0.450989	0.169679	2.6579	0.00786291	0.128976	0.514669	0.216038	0.0172042	0.230211	0.331022	0.29483	0.261541	NA	0.174743	0.218457	0.42377	0.999989	-0.00890431	0.293042	0.975759	0.999943	MID2
1500	ENSG00000080572	0.212701	0.759333	2.15207	0.352838	0.72421	NA	0.33687	3.06149	0.912382	NA	1.34463	3.69681	0.716061	NA	0.355985	3.04998	0.907084	NA	1.36375	3.70632	0.712909	0.999943	PIH1D3
1501	ENSG00000080573	1378.97	-0.059163	0.118675	-0.498531	0.61811	0.855473	0.0296583	0.146382	0.839441	0.956558	-0.233397	0.202226	0.248445	0.999819	0.136461	0.146278	0.35088	0.999989	-0.126594	0.202302	0.531465	0.999943	COL5A3
1502	ENSG00000080603	631.675	-0.108497	0.0802342	-1.35225	0.176294	0.529517	-0.164244	0.100128	0.100934	0.482291	-0.00391706	0.138056	0.977365	0.999819	-0.10321	0.0998931	0.30151	0.999989	0.0571176	0.138226	0.679446	0.999943	SRCAP
1503	ENSG00000080608	105.33	0.0395272	0.117634	0.336018	0.736858	0.908019	0.125512	0.146536	0.391707	0.766571	-0.126502	0.202587	0.532344	NA	0.0975764	0.146516	0.505425	0.999989	-0.154437	0.202601	0.445898	0.999943	KIAA0020
1504	ENSG00000080618	0.220967	-16.409	272.553	-0.060205	0.951992	NA	-15.1998	281.38	0.95692	NA	-15.8908	290.106	0.956317	NA	1.78124	2.26757	0.432145	NA	1.09019	404.143	0.997848	0.999943	CPB2
1505	ENSG00000080644	1.18157	-0.388055	0.840855	-0.4615	0.64444	NA	-0.147722	1.08737	0.891937	NA	-0.829896	1.48211	0.575519	NA	0.553882	1.00623	0.582009	NA	-0.128292	1.53835	0.933537	0.999943	CHRNA3
1506	ENSG00000080709	2.8075	-0.446976	0.522747	-0.855051	0.392523	NA	-0.241227	0.630222	0.701894	NA	-1.00499	1.06105	0.343554	NA	-0.244013	0.628522	0.697844	0.999989	-1.00778	1.06206	0.342677	0.999943	KCNN2
1507	ENSG00000080802	132.833	0.155709	0.0860115	1.81033	0.070244	0.357456	0.222273	0.106801	0.0374164	0.326932	0.02728	0.148101	0.853858	NA	0.0275505	0.108484	0.799527	0.999989	-0.167442	0.146873	0.254266	0.999943	CNOT4
1508	ENSG00000080815	349.929	-0.00976268	0.0682277	-0.14309	0.886219	0.962292	-0.0234748	0.0880196	0.7897	0.943162	0.0151463	0.121022	0.900402	0.999819	-0.0308255	0.0879038	0.725834	0.999989	0.00779566	0.121106	0.948675	0.999943	PSEN1
1509	ENSG00000080819	112.86	0.226241	0.101607	2.22664	0.0259712	0.227188	0.217359	0.131051	0.0972009	0.475317	0.241425	0.179719	0.179159	NA	-0.0439285	0.133349	0.741834	0.999989	-0.0198618	0.178021	0.911164	0.999943	CPOX
1510	ENSG00000080822	285.356	0.0196191	0.0723318	0.271237	0.786209	0.929643	0.0399314	0.0930735	0.667901	0.902766	-0.0190251	0.127227	0.88113	0.999819	0.079724	0.0926845	0.389698	0.999989	0.0207674	0.127511	0.870623	0.999943	CLDND1
1511	ENSG00000080823	63.7966	-0.0953877	0.14362	-0.664169	0.506582	0.798359	-0.141711	0.183463	0.439863	0.793424	-0.00844262	0.251237	0.973193	NA	-0.0595248	0.182005	0.74363	0.999989	0.0737436	0.252295	0.770064	0.999943	MOK
1512	ENSG00000080824	2821.66	0.00218582	0.0872621	0.0250488	0.980016	0.993819	0.0112769	0.111737	0.919611	0.977697	-0.0152426	0.154256	0.921286	0.999819	0.0686826	0.111692	0.538603	0.999989	0.0421632	0.154288	0.784641	0.999943	HSP90AA1
1513	ENSG00000080839	37.3075	-0.355772	0.167391	-2.1254	0.0335531	0.256443	-0.402931	0.211972	0.0573197	0.387751	-0.26483	0.295792	0.370612	NA	-0.16487	0.206626	0.42492	0.999989	-0.0267694	0.299551	0.928792	0.999943	RBL1
1514	ENSG00000080845	419.06	-0.264663	0.117938	-2.24408	0.0248269	0.222317	-0.292467	0.150189	0.051496	0.372729	-0.212413	0.207179	0.305238	0.999819	-0.0272176	0.149445	0.855485	0.999989	0.0528359	0.207717	0.799213	0.999943	DLGAP4
1515	ENSG00000080854	7.52338	-1.49893	0.607446	-2.46759	0.0136025	0.168672	-1.60481	0.774875	0.0383532	0.32952	-1.30799	1.05143	0.213495	NA	0.0559062	0.713306	0.937529	0.999989	0.352729	1.09413	0.747163	0.999943	IGSF9B
1516	ENSG00000080910	0	NA	NA	NA	NA	NA	NA	NA	NA	NA	NA	NA	NA	NA	NA	NA	NA	NA	NA	NA	NA	NA	CFHR2
1517	ENSG00000080986	6.29636	0.502594	0.397959	1.26293	0.206615	0.562459	0.540831	0.508933	0.287928	0.695667	0.422181	0.713264	0.553918	NA	-0.149469	0.538099	0.781187	0.999989	-0.268119	0.691525	0.698222	0.999943	NDC80
1518	ENSG00000081014	81.1594	0.00502313	0.109211	0.0459947	0.963314	0.988833	-0.0536945	0.139192	0.699676	0.914433	0.110832	0.188427	0.556403	NA	-0.0376522	0.138623	0.785917	0.999989	0.126874	0.188847	0.501688	0.999943	AP4E1
1519	ENSG00000081019	123.984	0.195713	0.0907495	2.15663	0.0310345	0.246716	0.185618	0.117028	0.112719	0.502275	0.216518	0.159287	0.174053	NA	-0.000562364	0.118622	0.996217	0.999989	0.0303383	0.158104	0.847829	0.999943	RSBN1
1520	ENSG00000081026	74.4499	0.269988	0.136319	1.98056	0.0476406	0.306363	0.202678	0.174492	0.245426	0.658723	0.389789	0.234443	0.0963901	NA	0.043828	0.175964	0.803304	0.999989	0.230939	0.233341	0.322317	0.999943	MAGI3
1521	ENSG00000081041	19.063	-1.05829	0.656753	-1.61139	0.107094	0.428899	-0.584897	0.803544	0.466677	0.809796	-2.16931	1.13994	0.0570388	NA	0.602875	0.791523	0.44626	0.999989	-0.981542	1.14832	0.39268	0.999943	CXCL2
1522	ENSG00000081051	0	NA	NA	NA	NA	NA	NA	NA	NA	NA	NA	NA	NA	NA	NA	NA	NA	NA	NA	NA	NA	NA	AFP
1523	ENSG00000081052	14.1836	-0.25587	0.611534	-0.418407	0.67565	0.879783	-0.803897	0.738576	0.2764	0.686469	0.728786	1.04702	0.486395	NA	-1.70289	0.757241	0.0245245	0.999989	-0.17021	1.03361	0.869199	0.999943	COL4A4
1524	ENSG00000081059	39.332	0.462843	0.317512	1.45772	0.144918	0.487554	0.641118	0.396512	0.105901	0.491528	0.104491	0.548932	0.849032	NA	0.148121	0.40053	0.711522	0.999989	-0.388505	0.546007	0.476751	0.999943	TCF7
1525	ENSG00000081087	393.61	0.0873251	0.107377	0.813254	0.416072	0.744297	-0.0283084	0.127981	0.824943	0.952743	0.300032	0.175771	0.0878316	0.999819	-0.127304	0.128177	0.320621	0.999989	0.201037	0.175628	0.252343	0.999943	OSTM1
1526	ENSG00000081138	1.31135	1.35232	0.777084	1.74025	0.0818152	NA	1.03959	0.97982	0.28869	NA	1.9378	1.36055	0.154367	NA	-0.62946	1.19602	0.598682	NA	0.268747	1.17502	0.81909	0.999943	CDH7
1527	ENSG00000081148	3.92955	-0.174969	0.490018	-0.357066	0.721042	NA	-0.414736	0.629969	0.510318	NA	0.234458	0.828684	0.777232	NA	-0.176108	0.612307	0.773643	0.999989	0.473086	0.841819	0.574129	0.999943	IMPG2
1528	ENSG00000081154	601.319	0.0761139	0.069125	1.1011	0.270851	0.628994	0.0940362	0.088858	0.28993	0.697032	0.0421676	0.122119	0.729869	0.999819	0.060962	0.088855	0.49266	0.999989	0.00909342	0.122121	0.940643	0.999943	PCNP
1529	ENSG00000081177	159.987	-0.0184113	0.0805236	-0.228645	0.819145	0.939414	-0.0179239	0.103589	0.862628	0.963293	-0.0184793	0.142494	0.896816	NA	-0.0224991	0.103383	0.827719	0.999989	-0.0230545	0.142643	0.871602	0.999943	EXD2
1530	ENSG00000081181	291.048	0.136836	0.124413	1.09985	0.271399	0.628994	0.198979	0.156815	0.204484	0.622085	0.0163833	0.216511	0.939682	0.999819	0.0568634	0.157153	0.717475	0.999989	-0.125733	0.216266	0.560984	0.999943	ARG2
1531	ENSG00000081189	356.83	0.10283	0.138927	0.740172	0.459196	0.770771	0.0394253	0.175068	0.821824	0.952667	0.22143	0.241581	0.35936	0.999819	-0.135969	0.175408	0.438246	0.999989	0.0460349	0.241334	0.84872	0.999943	MEF2C
1532	ENSG00000081237	195.017	-0.436733	0.297311	-1.46894	0.141848	0.482577	-0.453823	0.374973	0.226171	0.642526	-0.404401	0.519866	0.436632	0.999819	-0.360167	0.374681	0.336421	0.999989	-0.310745	0.520077	0.550175	0.999943	PTPRC
1533	ENSG00000081248	0.363431	1.13443	1.78052	0.637136	0.524036	NA	1.68072	2.52679	0.505949	NA	0.375925	3.08608	0.903047	NA	1.30832	2.57236	0.611029	NA	0.00352368	3.0482	0.999078	0.999943	CACNA1S
1534	ENSG00000081277	229.864	0.0325037	0.265693	0.122336	0.902633	0.967859	0.111344	0.334963	0.739582	0.927561	-0.120783	0.461815	0.793676	0.999819	0.296978	0.334547	0.374702	0.999989	0.0648504	0.462116	0.888396	0.999943	PKP1
1535	ENSG00000081307	260.391	0.0771623	0.0832685	0.926669	0.354099	0.699909	0.0159011	0.104061	0.878552	0.967356	0.190313	0.141921	0.179926	0.999819	-0.0362638	0.104177	0.727767	0.999989	0.138148	0.141836	0.330056	0.999943	UBA5
1536	ENSG00000081320	200.723	-0.0863673	0.169157	-0.510574	0.609649	0.85219	-0.139145	0.213724	0.515014	0.836453	0.0140586	0.296803	0.962221	0.999819	-0.325599	0.214276	0.12863	0.999989	-0.172395	0.296405	0.560823	0.999943	STK17B
1537	ENSG00000081377	397.155	0.0736667	0.103922	0.708863	0.478409	0.783189	0.180126	0.125039	0.149708	0.552404	-0.133416	0.171803	0.437414	0.999819	0.263956	0.124699	0.0342819	0.999989	-0.0495861	0.172049	0.773187	0.999943	CDC14B
1538	ENSG00000081386	89.0634	0.134817	0.116858	1.15367	0.248634	0.610371	0.0919536	0.149973	0.539786	0.845862	0.213824	0.202726	0.291542	NA	0.020059	0.150451	0.893936	0.999989	0.141929	0.202371	0.483095	0.999943	ZNF510
1539	ENSG00000081479	0	NA	NA	NA	NA	NA	NA	NA	NA	NA	NA	NA	NA	NA	NA	NA	NA	NA	NA	NA	NA	NA	LRP2
1540	ENSG00000081665	147.107	0.143808	0.0937844	1.53338	0.125181	0.457218	0.0213167	0.11097	0.847667	0.959243	0.362067	0.148719	0.0149096	NA	-0.0700592	0.111565	0.530025	0.999989	0.270691	0.148273	0.0679067	0.999943	ZNF506
1541	ENSG00000081692	67.9292	0.124602	0.109628	1.13659	0.25571	0.615423	0.219884	0.136896	0.108226	0.494824	-0.0527245	0.187186	0.778197	NA	0.156401	0.137483	0.255286	0.999989	-0.116207	0.186755	0.53378	0.999943	JMJD4
1542	ENSG00000081721	65.6401	-0.11376	0.122729	-0.926922	0.353967	0.699835	-0.0813524	0.157337	0.605116	0.875187	-0.172311	0.215673	0.424322	NA	0.0705021	0.154774	0.648738	0.999989	-0.0204565	0.21752	0.925074	0.999943	DUSP12
1543	ENSG00000081760	246.782	0.906384	0.227055	3.99191	6.55419e-05	0.00656654	0.972044	0.286309	0.000686068	0.0416335	0.778304	0.395863	0.0492874	0.999819	-0.14288	0.288587	0.620528	0.999989	-0.336619	0.394205	0.39315	0.999943	AACS
1544	ENSG00000081791	387.259	0.106774	0.0770677	1.38546	0.165913	0.515833	0.15475	0.0964348	0.108558	0.495548	0.0133322	0.133917	0.920697	0.999819	-0.0527092	0.0971164	0.587307	0.999989	-0.194127	0.133424	0.145679	0.999943	KIAA0141
1545	ENSG00000081800	0	NA	NA	NA	NA	NA	NA	NA	NA	NA	NA	NA	NA	NA	NA	NA	NA	NA	NA	NA	NA	NA	SLC13A1
1546	ENSG00000081803	93.5899	-0.0183799	0.178291	-0.10309	0.917892	0.973366	-0.110612	0.225307	0.62347	0.885115	0.148564	0.306386	0.627754	NA	0.0668224	0.223769	0.765228	0.999989	0.325998	0.307511	0.289092	0.999943	CADPS2
1547	ENSG00000081818	0.647651	-0.107312	1.25477	-0.0855233	0.931845	NA	1.39134	1.9946	0.485457	NA	-1.6082	1.98532	0.417915	NA	3.22519	1.79718	0.0727196	NA	0.225652	2.16566	0.917014	0.999943	PCDHB4
1548	ENSG00000081842	0	NA	NA	NA	NA	NA	NA	NA	NA	NA	NA	NA	NA	NA	NA	NA	NA	NA	NA	NA	NA	NA	PCDHA6
1549	ENSG00000081853	17.0336	0.124919	0.261478	0.477743	0.632833	0.862159	0.202113	0.336045	0.547542	0.849114	-0.0160253	0.460139	0.972218	NA	0.133423	0.33703	0.692194	0.999989	-0.0847156	0.459419	0.853702	0.999943	PCDHGA2
1550	ENSG00000081870	65.9757	0.0792912	0.112538	0.704571	0.481077	0.785216	0.185603	0.137928	0.178415	0.587706	-0.137909	0.197929	0.485954	NA	-0.0364801	0.141001	0.795849	0.999989	-0.359992	0.195752	0.0659126	0.999943	HSPB11
1551	ENSG00000081913	138.427	0.41176	0.246591	1.66981	0.0949573	0.40648	0.50606	0.310234	0.102844	0.485099	0.226558	0.428873	0.597317	NA	0.021008	0.311723	0.946269	0.999989	-0.258494	0.427792	0.545676	0.999943	PHLPP1
1552	ENSG00000081923	117.709	-0.0412374	0.170247	-0.242222	0.808609	0.935895	-0.0420098	0.218016	0.847201	0.958995	-0.039093	0.297878	0.895587	NA	0.180853	0.216523	0.40357	0.999989	0.18377	0.298965	0.53876	0.999943	ATP8B1
1553	ENSG00000081985	16.0344	-1.08614	0.334735	-3.24476	0.00117548	0.0430097	-0.926883	0.414216	0.0252418	0.276283	-1.43314	0.607015	0.0182277	NA	0.0250508	0.388865	0.948636	0.999989	-0.481205	0.62356	0.440289	0.999943	IL12RB2
1554	ENSG00000082014	152.949	0.234576	0.138059	1.6991	0.0893003	0.39508	0.221708	0.177235	0.210963	0.627892	0.25882	0.242341	0.28552	NA	0.083765	0.177796	0.637547	0.999989	0.120878	0.24193	0.617329	0.999943	SMARCD3
1555	ENSG00000082068	113.503	0.109206	0.120352	0.907391	0.3642	0.706429	0.242956	0.142985	0.0892865	0.460513	-0.152049	0.19828	0.443177	NA	0.151471	0.14351	0.29121	0.999989	-0.243534	0.1979	0.218476	0.999943	WDR70
1556	ENSG00000082074	83.0448	-0.338483	0.307899	-1.09933	0.271624	0.628994	-0.278444	0.387609	0.472533	0.813258	-0.458797	0.541619	0.396947	NA	-0.367797	0.387867	0.343	0.999989	-0.54815	0.541434	0.311345	0.999943	FYB
1557	ENSG00000082126	3.33408	0.135064	0.520901	0.25929	0.795411	NA	0.0119135	0.652466	0.985432	NA	0.398062	0.941767	0.672532	NA	-0.558576	0.692569	0.419939	0.999989	-0.172427	0.91268	0.850152	0.999943	MPP4
1558	ENSG00000082146	223.137	0.268013	0.190054	1.4102	0.158481	0.504411	0.330026	0.240315	0.169657	0.577406	0.148431	0.331061	0.653901	0.999819	0.162761	0.240662	0.498846	0.999989	-0.0188333	0.330809	0.9546	0.999943	STRADB
1559	ENSG00000082153	791.674	-0.0079111	0.097703	-0.0809709	0.935465	0.978863	0.0537363	0.122076	0.659802	0.899765	-0.127883	0.168834	0.44878	0.999819	0.0160916	0.122078	0.895131	0.999989	-0.165528	0.168833	0.326876	0.999943	BZW1
1560	ENSG00000082175	42.1111	0.0732876	0.17321	0.423115	0.672211	0.878141	0.0271247	0.221823	0.902677	0.973795	0.161367	0.3042	0.595791	NA	-0.0909197	0.223247	0.683816	0.999989	0.0433225	0.303157	0.886366	0.999943	PGR
1561	ENSG00000082196	70.175	-0.235756	0.607396	-0.388141	0.697911	0.890842	-0.539531	0.759384	0.477403	0.814685	0.305779	1.05535	0.772015	NA	-1.37447	0.762396	0.0714159	0.999989	-0.529157	1.05318	0.61536	0.999943	C1QTNF3
1562	ENSG00000082212	156.212	0.235171	0.142385	1.65166	0.0986037	0.412047	0.340392	0.175977	0.0530763	0.37652	0.028247	0.243506	0.907652	NA	0.0753102	0.177164	0.670773	0.999989	-0.236835	0.242644	0.329036	0.999943	ME2
1563	ENSG00000082213	92.8539	0.0676988	0.127244	0.53204	0.594698	0.845478	0.223809	0.150229	0.136281	0.537444	-0.237583	0.207428	0.252052	NA	0.241705	0.149756	0.106528	0.999989	-0.219687	0.20777	0.290348	0.999943	C5orf22
1564	ENSG00000082258	259.471	0.031168	0.0703096	0.443296	0.657551	0.872572	0.0559251	0.0899272	0.534012	0.843639	-0.0165338	0.124406	0.89427	0.999819	-0.0230901	0.0902393	0.798046	0.999989	-0.0955491	0.124179	0.44163	0.999943	CCNT2
1565	ENSG00000082269	76.9595	0.13465	0.0953806	1.41171	0.158035	0.504043	0.0987385	0.121939	0.418091	0.780862	0.197237	0.162102	0.223699	NA	0.0395082	0.122508	0.747077	0.999989	0.138007	0.161672	0.393314	0.999943	FAM135A
1566	ENSG00000082293	0.43651	1.06323	1.47683	0.71994	0.471562	NA	1.06132	1.51635	0.48398	NA	1.11425	389.322	0.997716	NA	-16.5943	271.272	0.951222	NA	-16.5414	279.258	0.952766	0.999943	COL19A1
1567	ENSG00000082397	524.183	-0.608909	0.194256	-3.13457	0.00172104	0.0539572	-0.567044	0.24571	0.0210114	0.253911	-0.690122	0.339479	0.042064	0.999819	0.108243	0.244829	0.658404	0.999989	-0.0148346	0.340114	0.96521	0.999943	EPB41L3
1568	ENSG00000082438	996.498	0.179588	0.171387	1.04785	0.294707	0.647055	0.0926649	0.214613	0.665903	0.901952	0.341262	0.296346	0.2495	0.999819	-0.127818	0.214744	0.551704	0.999989	0.12078	0.296251	0.683499	0.999943	COBLL1
1569	ENSG00000082458	40.3345	-0.0624625	0.19664	-0.31765	0.750751	0.913802	-0.168738	0.251614	0.502462	0.828514	0.121252	0.333534	0.716205	NA	0.160928	0.246127	0.513214	0.999989	0.450917	0.337603	0.181666	0.999943	DLG3
1570	ENSG00000082482	10.0289	1.66823	0.503304	3.31456	0.000917869	0.0376571	1.8519	0.617685	0.00271639	0.0947759	1.23679	0.928891	0.183033	NA	-1.01507	0.707339	0.151273	0.999989	-1.63017	0.86258	0.0587739	0.999943	KCNK2
1571	ENSG00000082497	59.1478	0.0313184	0.214243	0.146182	0.883778	0.961378	-0.0397782	0.27322	0.884245	0.967967	0.160372	0.370549	0.665164	NA	0.125019	0.271355	0.644998	0.999989	0.325169	0.371917	0.381952	0.999943	SERTAD4
1572	ENSG00000082512	153.361	-0.263937	0.172489	-1.53017	0.125975	0.458472	-0.273782	0.219549	0.212391	0.628704	-0.24535	0.302844	0.417852	NA	-0.0022046	0.218143	0.991937	0.999989	0.0262271	0.303859	0.931217	0.999943	TRAF5
1573	ENSG00000082515	73.6647	-0.117364	0.114792	-1.0224	0.30659	0.658421	-0.124084	0.147854	0.401338	0.771884	-0.103758	0.201721	0.606998	NA	0.0244868	0.145429	0.866287	0.999989	0.0448133	0.203475	0.825685	0.999943	MRPL22
1574	ENSG00000082516	148.35	0.192803	0.0916109	2.10459	0.0353271	0.26324	0.210994	0.118055	0.0738967	0.425691	0.159693	0.161282	0.322104	NA	0.0409851	0.119216	0.731006	0.999989	-0.0103166	0.160426	0.948725	0.999943	GEMIN5
1575	ENSG00000082556	4.40158	-0.073406	0.510493	-0.143794	0.885663	0.962066	0.14678	0.611638	0.810347	0.949207	-0.711252	1.04949	0.497957	NA	-0.727851	0.65948	0.269734	0.999989	-1.58588	1.02011	0.120037	0.999943	OPRK1
1576	ENSG00000082641	3086.01	-0.337429	0.147137	-2.29329	0.0218313	0.2084	-0.335932	0.187017	0.0724525	0.422535	-0.340291	0.258405	0.187877	0.999819	-0.0240269	0.186923	0.897722	0.999989	-0.0283854	0.258474	0.912553	0.999943	NFE2L1
1577	ENSG00000082684	23.3521	0.31369	0.259531	1.20868	0.226785	0.585972	0.274741	0.336072	0.413638	0.779636	0.381012	0.445272	0.392173	NA	0.27165	0.335557	0.418199	0.999989	0.377921	0.445661	0.396438	0.999943	SEMA5B
1578	ENSG00000082701	295.613	0.07603	0.085365	0.890645	0.37312	0.712436	0.0643665	0.109566	0.556888	0.853993	0.0985732	0.151104	0.514174	0.999819	-0.0655521	0.110013	0.551269	0.999989	-0.0313455	0.150779	0.835315	0.999943	GSK3B
1579	ENSG00000082781	1847.39	-0.48367	0.180436	-2.68057	0.00734974	0.124227	-0.502563	0.228615	0.0279279	0.287415	-0.447878	0.315829	0.15616	0.999819	0.00714775	0.228408	0.975035	0.999989	0.0618326	0.315979	0.844856	0.999943	ITGB5
1580	ENSG00000082805	359.804	0.0429411	0.0963899	0.445493	0.655963	0.872556	0.0688627	0.123144	0.576022	0.862296	-0.0066602	0.170023	0.968753	0.999819	-0.00210937	0.123265	0.986347	0.999989	-0.0776323	0.169935	0.64779	0.999943	ERC1
1581	ENSG00000082898	776.795	0.142806	0.0642949	2.22112	0.026343	0.228493	0.190296	0.0801793	0.0176258	0.231817	0.0522077	0.110203	0.635683	0.999819	0.109424	0.0802871	0.172911	0.999989	-0.0286647	0.110124	0.794637	0.999943	XPO1
1582	ENSG00000082929	0.20843	0.661112	2.15586	0.306658	0.759104	NA	0.30866	3.0603	0.919662	NA	1.12558	3.73351	0.763048	NA	0.364852	3.03986	0.904465	NA	1.18177	3.75018	0.752667	0.999943	C4orf6
1583	ENSG00000082996	444.577	0.159358	0.0819695	1.94412	0.051881	0.318771	0.222588	0.101383	0.0281266	0.287415	0.0373979	0.139777	0.789042	0.999819	0.0739876	0.101748	0.467126	0.999989	-0.111203	0.139511	0.425399	0.999943	RNF13
1584	ENSG00000083067	12.7297	-0.208574	0.447274	-0.466323	0.640985	0.865795	-0.484709	0.55829	0.385283	0.763567	0.294072	0.769673	0.702407	NA	-0.518734	0.558321	0.35284	0.999989	0.260048	0.769651	0.735456	0.999943	TRPM3
1585	ENSG00000083093	57.392	0.0369088	0.133669	0.27612	0.782456	0.927569	0.214516	0.157396	0.172912	0.579698	-0.322981	0.224008	0.149351	NA	0.138801	0.158158	0.380155	0.999989	-0.398697	0.223471	0.0744062	0.999943	PALB2
1586	ENSG00000083097	242.477	0.315194	0.116827	2.69796	0.00697668	0.12067	0.430367	0.140645	0.00221381	0.0853211	0.0873386	0.194951	0.654151	0.999819	0.0479808	0.142084	0.735594	0.999989	-0.295047	0.193905	0.128107	0.999943	DOPEY1
1587	ENSG00000083099	180.816	0.0216526	0.0818898	0.264412	0.791463	0.930856	0.0335269	0.105418	0.750456	0.930702	-0.00178212	0.14537	0.990219	0.999819	-0.0204944	0.105612	0.846133	0.999989	-0.0558034	0.145229	0.700798	0.999943	LYRM2
1588	ENSG00000083123	172.565	0.246284	0.205963	1.19577	0.231787	0.591899	0.333653	0.259136	0.1979	0.614162	0.0758686	0.357313	0.831849	0.999819	0.15717	0.25958	0.544861	0.999989	-0.100615	0.356991	0.778066	0.999943	BCKDHB
1589	ENSG00000083168	413.836	-0.0364457	0.0764972	-0.476431	0.633767	0.862182	-0.033979	0.0986351	0.730477	0.924865	-0.0408565	0.135609	0.763201	0.999819	0.0256115	0.0982954	0.794435	0.999989	0.018734	0.135856	0.890323	0.999943	KAT6A
1590	ENSG00000083223	144.749	0.0672018	0.091833	0.731782	0.464301	0.77414	0.00436983	0.114789	0.969633	0.991297	0.185585	0.158313	0.24109	NA	-0.166381	0.116086	0.151783	0.999989	0.0148336	0.157364	0.9249	0.999943	ZCCHC6
1591	ENSG00000083290	272.679	-0.0110867	0.0852783	-0.130006	0.896562	0.965937	0.0884372	0.100536	0.379047	0.760736	-0.204257	0.138928	0.141499	0.999819	0.135951	0.100124	0.174518	0.999989	-0.156743	0.139226	0.260243	0.999943	ULK2
1592	ENSG00000083307	0.647206	-0.516743	1.52385	-0.339103	0.734532	NA	-0.335194	2.26318	0.882258	NA	-0.655667	2.31911	0.777388	NA	2.28382	1.88055	0.224579	NA	1.96335	2.6389	0.456874	0.999943	GRHL2
1593	ENSG00000083312	563.833	0.201495	0.104819	1.92231	0.0545672	0.325338	0.204745	0.1342	0.127092	0.525415	0.195352	0.18503	0.291065	0.999819	0.00169984	0.134525	0.989918	0.999989	-0.007693	0.184794	0.966794	0.999943	TNPO1
1594	ENSG00000083444	533.157	0.208458	0.141703	1.47109	0.141268	0.48231	0.244538	0.179794	0.173799	0.581545	0.138566	0.248335	0.576859	0.999819	-0.00129708	0.180113	0.994254	0.999989	-0.107269	0.248104	0.665485	0.999943	PLOD1
1595	ENSG00000083454	1.61466	-2.04517	0.895459	-2.28394	0.0223752	NA	-2.06402	1.07124	0.0540094	NA	-2.00329	1.71834	0.243684	NA	-0.467632	0.823693	0.570221	NA	-0.406902	1.8498	0.825894	0.999943	P2RX5
1596	ENSG00000083457	97.2147	-0.0174855	0.120375	-0.145259	0.884507	0.96155	-0.164847	0.142748	0.248168	0.659953	0.246123	0.19185	0.199529	NA	-0.107976	0.141781	0.446317	0.999989	0.302994	0.192565	0.115612	0.999943	ITGAE
1597	ENSG00000083520	271.236	0.162035	0.0876974	1.84766	0.0646512	0.345268	0.181927	0.112957	0.107271	0.493068	0.125125	0.15387	0.416111	0.999819	0.146084	0.112972	0.195977	0.999989	0.089282	0.15386	0.561725	0.999943	DIS3
1598	ENSG00000083535	68.5982	0.0277173	0.112675	0.245993	0.805688	0.934479	0.0171381	0.143997	0.905262	0.973795	0.0479076	0.198977	0.809734	NA	-0.0768179	0.145027	0.596334	0.999989	-0.0460485	0.198228	0.816305	0.999943	PIBF1
1599	ENSG00000083544	97.9755	-0.0135128	0.114049	-0.118482	0.905686	0.968772	0.0868755	0.138916	0.531721	0.842906	-0.21918	0.19841	0.269297	NA	-0.0873645	0.140464	0.533963	0.999989	-0.39342	0.197316	0.0461684	0.999943	TDRD3
1600	ENSG00000083635	24.6881	-0.159964	0.212533	-0.752657	0.451656	0.766302	-0.378919	0.263473	0.150386	0.552946	0.223657	0.348801	0.521381	NA	-0.158488	0.257236	0.537815	0.999989	0.444088	0.353426	0.208926	0.999943	NUFIP1
1601	ENSG00000083642	175.816	0.188399	0.0931395	2.02276	0.0430976	0.291141	0.149248	0.118858	0.20923	0.625982	0.261362	0.163081	0.109013	0.999819	-0.0838315	0.120297	0.485885	0.999989	0.0282818	0.162022	0.861429	0.999943	PDS5B
1602	ENSG00000083720	526.664	0.27901	0.140806	1.98152	0.0475329	0.305812	0.417506	0.169198	0.013604	0.209854	0.00343183	0.233727	0.988285	0.999819	0.170051	0.169528	0.315822	0.999989	-0.244024	0.233488	0.295966	0.999943	OXCT1
1603	ENSG00000083750	96.4946	0.183933	0.111323	1.65225	0.0984832	0.412047	0.23341	0.141497	0.0990301	0.478749	0.089155	0.195443	0.648268	NA	0.0124306	0.143513	0.930977	0.999989	-0.131824	0.193967	0.496744	0.999943	RRAGB
1604	ENSG00000083782	0.152558	16.1016	192.019	0.0838545	0.933172	NA	16.3264	195.374	0.933402	NA	0.772438	679.478	0.999093	NA	-2.92664	474.77	0.995082	NA	-18.4806	504.72	0.970792	0.999943	EPYC
1605	ENSG00000083799	247.657	0.12381	0.0919893	1.34592	0.178329	0.531376	0.120391	0.118349	0.309032	0.711233	0.129846	0.163087	0.425928	0.999819	-0.0456151	0.119021	0.701532	0.999989	-0.0361595	0.162597	0.824012	0.999943	CYLD
1606	ENSG00000083807	53.8229	-0.0301707	0.133071	-0.226726	0.820637	0.939793	0.0411011	0.167601	0.806277	0.948287	-0.17012	0.234193	0.46759	NA	0.0262835	0.167415	0.875248	0.999989	-0.184937	0.234326	0.429978	0.999943	SLC27A5
1607	ENSG00000083812	38.2356	-0.0518691	0.142397	-0.364256	0.715667	0.899261	-0.0697116	0.18148	0.700883	0.914887	-0.018584	0.249152	0.940542	NA	-0.0472674	0.180477	0.793397	0.999989	0.00386019	0.249879	0.987675	0.999943	ZNF324
1608	ENSG00000083814	36.2209	-0.591097	0.179828	-3.28702	0.00101254	0.039261	-0.578305	0.229964	0.0119113	0.199637	-0.616022	0.318414	0.0530323	NA	0.0339536	0.217547	0.875974	0.999989	-0.00376327	0.327023	0.990818	0.999943	ZNF671
1609	ENSG00000083817	20.7202	-0.0371056	0.186937	-0.198492	0.84266	0.947006	0.0340894	0.233022	0.88369	0.967967	-0.186453	0.339316	0.582664	NA	-0.127901	0.237201	0.589741	0.999989	-0.348444	0.336408	0.300305	0.999943	ZNF416
1610	ENSG00000083828	24.4516	-0.392817	0.190343	-2.06373	0.0390434	0.276544	-0.343839	0.241736	0.154918	0.557472	-0.488022	0.336594	0.147091	NA	0.0624977	0.230467	0.786254	0.999989	-0.0816855	0.344408	0.81252	0.999943	ZNF586
1611	ENSG00000083838	65.7255	0.0167004	0.109728	0.152198	0.879031	0.959193	0.082534	0.139308	0.553543	0.851613	-0.104129	0.189225	0.582119	NA	0.150169	0.137861	0.276032	0.999989	-0.0364945	0.190282	0.847905	0.999943	ZNF446
1612	ENSG00000083842	0	NA	NA	NA	NA	NA	NA	NA	NA	NA	NA	NA	NA	NA	NA	NA	NA	NA	NA	NA	NA	NA	ZNF8
1613	ENSG00000083844	23.2295	-0.00254537	0.21172	-0.0120223	0.990408	0.997292	-0.0354449	0.272962	0.896683	0.972705	0.0599208	0.371133	0.871736	NA	-0.00939859	0.2717	0.972405	0.999989	0.0859671	0.372058	0.817269	0.999943	ZNF264
1614	ENSG00000083845	1201.79	-0.0304926	0.104592	-0.291539	0.770639	0.921823	0.0114135	0.132446	0.931328	0.979423	-0.11121	0.182735	0.542797	0.999819	0.137655	0.132295	0.298098	0.999989	0.0150317	0.182844	0.93448	0.999943	RPS5
1615	ENSG00000083857	967.136	-0.108003	0.197429	-0.547048	0.584346	0.839934	-0.234276	0.245076	0.339108	0.733592	0.124042	0.338305	0.713874	0.999819	-0.0773284	0.244946	0.752234	0.999989	0.28099	0.338399	0.406341	0.999943	FAT1
1616	ENSG00000083896	22.414	0.203583	0.183236	1.11104	0.266551	0.625057	0.170361	0.232398	0.463523	0.808535	0.268546	0.32288	0.405566	NA	-0.166268	0.241254	0.490708	0.999989	-0.0680836	0.316317	0.829582	0.999943	YTHDC1
1617	ENSG00000083937	230.362	0.0840359	0.0688806	1.22002	0.222457	0.580064	0.0381522	0.0872642	0.661964	0.900229	0.167226	0.117994	0.156414	0.999819	-0.00127827	0.0873515	0.988324	0.999989	0.127795	0.11793	0.278517	0.999943	CHMP2B
1618	ENSG00000084070	238.903	-0.398097	0.152542	-2.60975	0.00906084	0.137363	-0.315201	0.19086	0.0986415	0.477551	-0.561763	0.265092	0.0340798	0.999819	0.00937721	0.189655	0.960566	0.999989	-0.237185	0.265955	0.372488	0.999943	SMAP2
1619	ENSG00000084072	182.812	-0.137719	0.174007	-0.791454	0.428679	0.752911	-0.172397	0.221279	0.435924	0.791155	-0.0726013	0.304375	0.811473	0.999819	0.0396482	0.22034	0.857199	0.999989	0.139444	0.305055	0.647591	0.999943	PPIE
1620	ENSG00000084073	253.75	-0.111968	0.100119	-1.11835	0.263416	0.622239	-0.166585	0.125942	0.185931	0.598109	-0.00912538	0.173814	0.95813	0.999819	-0.132265	0.125615	0.292369	0.999989	0.0251947	0.17405	0.884904	0.999943	ZMPSTE24
1621	ENSG00000084090	518.474	-0.135562	0.0930411	-1.45701	0.145113	0.487554	-0.181304	0.117499	0.122824	0.519262	-0.0493967	0.16215	0.760643	0.999819	-0.0992905	0.117201	0.396894	0.999989	0.0326166	0.162365	0.840789	0.999943	STARD7
1622	ENSG00000084092	126.903	0.151251	0.10934	1.38331	0.166571	0.516663	0.231097	0.136767	0.0910822	0.464338	-0.000540163	0.188082	0.997709	NA	0.112502	0.137489	0.413207	0.999989	-0.119135	0.187554	0.525295	0.999943	NOA1
1623	ENSG00000084093	167.852	0.222212	0.15115	1.47015	0.141522	0.482568	0.166147	0.191352	0.385242	0.763567	0.327736	0.263952	0.214365	0.999819	-0.149621	0.192675	0.437426	0.999989	0.011968	0.262987	0.963703	0.999943	REST
1624	ENSG00000084110	5.12992	-0.546277	0.780733	-0.699698	0.484116	0.787457	-1.0417	0.985195	0.290352	0.697086	0.273001	1.32611	0.836895	NA	-0.468571	0.961658	0.626079	0.999989	0.846125	1.34327	0.528761	0.999943	HAL
1625	ENSG00000084112	324.594	-0.175761	0.130182	-1.35012	0.176978	0.529517	-0.148048	0.165797	0.371885	0.75519	-0.229322	0.228957	0.31654	0.999819	0.0341825	0.165187	0.836063	0.999989	-0.0470911	0.229398	0.837352	0.999943	SSH1
1626	ENSG00000084207	763.714	-0.13968	0.0777181	-1.79726	0.0722941	0.361732	-0.13545	0.0999579	0.175395	0.583148	-0.148045	0.137767	0.282553	0.999819	0.0361482	0.0995479	0.716512	0.999989	0.0235533	0.138064	0.864541	0.999943	GSTP1
1627	ENSG00000084234	3214.95	-0.0185191	0.0950496	-0.194836	0.845521	0.947878	-0.0130692	0.121557	0.914381	0.976025	-0.0289945	0.167905	0.862899	0.999819	0.00420854	0.121536	0.972376	0.999989	-0.0117168	0.16792	0.944372	0.999943	APLP2
1628	ENSG00000084444	41.142	-0.111466	0.174817	-0.637616	0.523724	0.810733	-0.277598	0.213996	0.194559	0.610237	0.201287	0.294403	0.494158	NA	-0.324836	0.214349	0.129658	0.999989	0.154049	0.294146	0.600476	0.999943	KIAA1467
1629	ENSG00000084453	0.542195	-0.219599	1.23541	-0.177754	0.858916	NA	0.0583614	1.3433	0.965346	NA	-14.1313	274.463	0.958938	NA	-2.00665	1.8522	0.278636	NA	-16.1963	274.46	0.952943	0.999943	SLCO1A2
1630	ENSG00000084463	271.986	0.00102434	0.0784102	0.0130638	0.989577	0.997131	0.0249938	0.100763	0.804099	0.94774	-0.0430804	0.138463	0.755699	0.999819	0.0441289	0.100492	0.660567	0.999989	-0.0239453	0.13866	0.862894	0.999943	WBP11
1631	ENSG00000084623	515.775	0.11071	0.0612621	1.80715	0.0707386	0.359212	0.165442	0.0754041	0.0282302	0.288048	0.00592118	0.103872	0.954541	0.999819	0.062944	0.0756663	0.405486	0.999989	-0.0965768	0.103681	0.351604	0.999943	EIF3I
1632	ENSG00000084628	1.02851	1.63047	0.949274	1.7176	0.0858702	NA	1.79461	1.18713	0.130605	NA	1.24749	1.81453	0.491768	NA	-0.567459	1.49322	0.703928	NA	-1.11458	1.57228	0.478391	0.999943	NKAIN1
1633	ENSG00000084636	663.991	-0.297547	0.173479	-1.71517	0.086314	0.38923	-0.364309	0.218652	0.0956826	0.473501	-0.173192	0.301461	0.565623	0.999819	0.0935689	0.218115	0.667931	0.999989	0.284686	0.30185	0.345611	0.999943	COL16A1
1634	ENSG00000084652	382.078	-0.0733387	0.0673563	-1.08882	0.276235	0.631381	-0.0997617	0.0862118	0.247203	0.659953	-0.0240831	0.118389	0.838804	0.999819	-0.0322294	0.0857567	0.707048	0.999989	0.0434492	0.118719	0.714378	0.999943	TXLNA
1635	ENSG00000084674	176.899	1.97047	0.539544	3.65211	0.000260096	0.0164205	2.35169	0.664561	0.000402083	0.0299098	1.13054	0.91747	0.21786	0.999819	0.322925	0.667168	0.628369	0.999989	-0.898222	0.915575	0.32657	0.999943	APOB
1636	ENSG00000084676	430.019	0.00540913	0.0739193	0.0731761	0.941666	0.980825	0.0436098	0.0937089	0.641663	0.890923	-0.0672428	0.12903	0.602267	0.999819	0.0621508	0.0935208	0.506328	0.999989	-0.0487017	0.129166	0.706138	0.999943	NCOA1
1637	ENSG00000084693	285.931	0.0909745	0.0923008	0.985631	0.324314	0.674931	0.203715	0.107596	0.0583132	0.389957	-0.127487	0.148	0.389019	0.999819	0.199309	0.107467	0.0636508	0.999989	-0.131893	0.148094	0.373143	0.999943	AGBL5
1638	ENSG00000084710	8.33678	0.234511	0.35565	0.659386	0.509648	0.800975	0.150283	0.464213	0.746138	0.928959	0.376774	0.60863	0.535881	NA	0.144942	0.463359	0.754428	0.999989	0.371433	0.60928	0.542109	0.999943	EFR3B
1639	ENSG00000084731	41.7436	-0.149118	0.21426	-0.695967	0.48645	0.788378	-0.231811	0.272957	0.395738	0.76853	-6.27884e-06	0.3699	0.999986	NA	0.0327208	0.268919	0.903156	0.999989	0.264525	0.372846	0.478029	0.999943	KIF3C
1640	ENSG00000084733	560.939	-0.0470801	0.0626161	-0.751885	0.452121	0.766585	-0.0613627	0.0807147	0.44711	0.798023	-0.0200361	0.11098	0.85673	0.999819	-0.0123413	0.0804425	0.878069	0.999989	0.0289854	0.111177	0.794313	0.999943	RAB10
1641	ENSG00000084734	2.79677	-0.253385	0.589883	-0.42955	0.667523	NA	0.111814	0.748861	0.881307	NA	-0.97775	1.06225	0.357335	NA	0.617559	0.714186	0.387202	0.999989	-0.472005	1.08586	0.663793	0.999943	GCKR
1642	ENSG00000084754	1343.96	0.297299	0.103506	2.87229	0.0040751	0.0893198	0.371415	0.128169	0.00375719	0.113289	0.152605	0.177069	0.388776	0.999819	0.0415556	0.128413	0.746234	0.999989	-0.177254	0.176892	0.31632	0.999943	HADHA
1643	ENSG00000084764	195.491	0.325081	0.122373	2.65647	0.0078964	0.129355	0.346422	0.15678	0.0271325	0.28305	0.284659	0.215398	0.186318	0.999819	0.0406455	0.158062	0.797064	0.999989	-0.0211174	0.214459	0.92156	0.999943	MAPRE3
1644	ENSG00000084774	218.765	-0.0899141	0.0855297	-1.05126	0.293139	0.64605	-0.121399	0.110077	0.270088	0.682048	-0.0325769	0.150092	0.828172	0.999819	0.0280642	0.108943	0.796712	0.999989	0.116887	0.150917	0.43863	0.999943	CAD
1645	ENSG00000085063	1959.19	-0.134641	0.134412	-1.0017	0.316489	0.668033	-0.0978048	0.170405	0.565999	0.857975	-0.205736	0.235319	0.381963	0.999819	0.143555	0.170281	0.399203	0.999989	0.0356238	0.235409	0.879718	0.999943	CD59
1646	ENSG00000085117	136.353	0.00334887	0.264307	0.0126704	0.989891	0.997131	0.114677	0.331553	0.729434	0.924485	-0.217116	0.458441	0.635788	NA	0.115556	0.331433	0.727347	0.999989	-0.216237	0.458528	0.63722	0.999943	CD82
1647	ENSG00000085185	98.3099	-0.192796	0.150603	-1.28016	0.200489	0.556356	-0.236253	0.19273	0.220266	0.638775	-0.114274	0.261916	0.662618	NA	0.107455	0.189668	0.571025	0.999989	0.229433	0.264141	0.385065	0.999943	BCORL1
1648	ENSG00000085224	0.889572	-0.288273	1.07735	-0.267576	0.789026	NA	-0.533697	1.40041	0.703129	NA	0.154739	1.92709	0.936001	NA	-0.458965	1.38671	0.740664	NA	0.229471	1.93698	0.905696	0.999943	ATRX
1649	ENSG00000085231	2.72677	-0.382136	0.589697	-0.64802	0.516972	NA	-0.0209844	0.755813	0.97785	NA	-1.04029	1.03944	0.316915	NA	0.757095	0.700072	0.279496	0.999989	-0.26221	1.07777	0.807781	0.999943	TAF9
1650	ENSG00000085265	48.7392	-0.248374	0.577584	-0.430022	0.667179	0.876846	-0.738656	0.706768	0.295968	0.701082	0.585753	0.977124	0.548862	NA	-0.96222	0.70783	0.174022	0.999989	0.362189	0.976355	0.710667	0.999943	FCN1
1651	ENSG00000085274	110.446	0.153952	0.0856929	1.79655	0.0724064	0.361732	0.121433	0.10932	0.266653	0.67837	0.215135	0.148769	0.148148	NA	-0.0531923	0.111144	0.632232	0.999989	0.0405095	0.14741	0.783464	0.999943	MYNN
1652	ENSG00000085276	191.803	-0.140972	0.174806	-0.806447	0.419985	0.746331	-0.228066	0.220332	0.300622	0.704873	0.0174543	0.30075	0.95372	0.999819	0.222918	0.218546	0.307726	0.999989	0.468438	0.302051	0.120936	0.999943	MECOM
1653	ENSG00000085365	231.546	0.26942	0.0946744	2.84575	0.00443063	0.0931279	0.268041	0.122047	0.0280767	0.287415	0.271746	0.167139	0.103979	0.999819	0.023364	0.12314	0.849517	0.999989	0.0270687	0.166336	0.870727	0.999943	SCAMP1
1654	ENSG00000085377	143.405	0.0328702	0.103511	0.317552	0.750824	0.913804	0.0914291	0.131587	0.48717	0.821435	-0.0759103	0.179034	0.671566	NA	0.192153	0.130583	0.141156	0.999989	0.0248136	0.179768	0.890216	0.999943	PREP
1655	ENSG00000085382	98.131	0.047019	0.136852	0.343576	0.731165	0.905601	0.162102	0.168798	0.336887	0.732169	-0.175734	0.233014	0.450743	NA	0.166196	0.168492	0.323951	0.999989	-0.171641	0.233235	0.461784	0.999943	HACE1
1656	ENSG00000085415	148.476	0.0208663	0.0870791	0.239625	0.810621	0.936091	0.0462979	0.111306	0.677445	0.905327	-0.0277912	0.154295	0.857061	NA	-0.0327173	0.111756	0.769709	0.999989	-0.106806	0.153969	0.487879	0.999943	SEH1L
1657	ENSG00000085433	109.715	0.0139048	0.103	0.134998	0.892613	0.964539	-0.0204825	0.132849	0.877469	0.967356	0.0741963	0.178403	0.67749	NA	0.0918096	0.131408	0.484764	0.999989	0.186488	0.179467	0.298749	0.999943	WDR47
1658	ENSG00000085449	276.764	0.0359703	0.0927156	0.387964	0.698043	0.890842	0.0094596	0.118478	0.936362	0.981106	0.0859845	0.16351	0.598982	0.999819	-0.0962058	0.118811	0.418091	0.999989	-0.019681	0.163269	0.904053	0.999943	WDFY1
1659	ENSG00000085465	19.8377	-0.429856	0.229507	-1.87295	0.0610754	0.338584	-0.769085	0.265406	0.0037583	0.113289	0.223601	0.367947	0.543388	NA	-0.704195	0.262295	0.00725857	0.999989	0.288491	0.370171	0.435776	0.999943	OVGP1
1660	ENSG00000085491	237.246	0.0680744	0.104488	0.651504	0.514721	0.804401	0.107643	0.132636	0.41704	0.780544	-0.0087212	0.184257	0.962249	0.999819	-0.0798951	0.133356	0.5491	0.999989	-0.196259	0.183736	0.285448	0.999943	SLC25A24
1661	ENSG00000085511	172.08	0.0950146	0.0802894	1.1834	0.23665	0.597487	0.0738896	0.104234	0.478397	0.81526	0.131427	0.139316	0.345489	0.999819	0.133146	0.103515	0.198356	0.999989	0.190683	0.139851	0.172733	0.999943	MAP3K4
1662	ENSG00000085514	32.9273	-0.431006	0.363172	-1.18678	0.235314	0.596416	-0.0763868	0.431745	0.859567	0.962681	-1.23779	0.625017	0.047657	NA	-0.00790776	0.430712	0.985352	0.999989	-1.16931	0.625729	0.0616616	0.999943	PILRA
1663	ENSG00000085552	0.905507	-1.64008	1.2841	-1.27722	0.201524	NA	-1.85955	1.65085	0.259987	NA	-1.2295	2.27097	0.588234	NA	-0.384236	1.41368	0.785777	NA	0.24582	2.42573	0.919281	0.999943	IGSF9
1664	ENSG00000085563	26.3476	-0.0497695	0.280949	-0.177148	0.859392	0.953073	-0.289322	0.345969	0.403006	0.772547	0.388807	0.47592	0.413951	NA	-0.435335	0.348059	0.211025	0.999989	0.242795	0.474394	0.608791	0.999943	ABCB1
1665	ENSG00000085644	89.574	0.12072	0.0988006	1.22185	0.221764	0.579287	0.0961521	0.125033	0.441886	0.794946	0.17147	0.176005	0.329941	NA	-0.21981	0.128895	0.0881301	0.999989	-0.144493	0.173197	0.40413	0.999943	ZNF213
1666	ENSG00000085662	221.128	-0.210052	0.13367	-1.57142	0.116086	0.442488	-0.139066	0.168451	0.409056	0.776944	-0.346449	0.231342	0.134248	0.999819	0.246882	0.166781	0.138799	0.999989	0.0394986	0.23255	0.865128	0.999943	AKR1B1
1667	ENSG00000085719	588.592	0.123147	0.0931507	1.32201	0.186163	0.540789	0.0741842	0.117528	0.527906	0.842214	0.214704	0.161547	0.183832	0.999819	-0.000723048	0.117613	0.995095	0.999989	0.139796	0.161485	0.386658	0.999943	CPNE3
1668	ENSG00000085721	218.957	0.0246518	0.0985769	0.250077	0.802528	0.933707	-0.00318888	0.126088	0.979823	0.994559	0.077353	0.173307	0.655356	0.999819	-0.0443809	0.126134	0.724947	0.999989	0.036161	0.173274	0.834688	0.999943	RRN3
1669	ENSG00000085733	1303.27	-0.101029	0.0662896	-1.52406	0.127493	0.461324	-0.111787	0.0852868	0.189955	0.603255	-0.0804712	0.117653	0.493992	0.999819	-0.0127793	0.0851024	0.880635	0.999989	0.018536	0.117786	0.874953	0.999943	CTTN
1670	ENSG00000085741	259.499	-0.429613	0.132114	-3.25185	0.00114658	0.042522	-0.337892	0.163936	0.0392914	0.33189	-0.60812	0.226	0.00712815	0.999819	0.241694	0.161744	0.135099	0.999989	-0.0285345	0.227573	0.900218	0.999943	WNT11
1671	ENSG00000085760	166.316	0.276797	0.0795018	3.48164	0.000498354	0.0251729	0.194057	0.0965155	0.044364	0.350722	0.431197	0.1321	0.00109783	NA	-0.17609	0.0997085	0.0773877	0.999989	0.06105	0.129707	0.637872	0.999943	MTIF2
1672	ENSG00000085788	694.35	0.162688	0.101688	1.59987	0.109627	0.432937	0.147299	0.129967	0.257062	0.670803	0.191999	0.179201	0.283983	0.999819	-0.0161542	0.130176	0.90124	0.999989	0.0285451	0.179049	0.873333	0.999943	DDHD2
1673	ENSG00000085831	11.481	0.549243	0.327276	1.67823	0.0933026	0.403514	0.361386	0.413043	0.381609	0.761456	0.891894	0.562046	0.112542	NA	-0.301354	0.43371	0.487162	0.999989	0.229154	0.546256	0.674852	0.999943	TTC39A
1674	ENSG00000085832	676.198	0.0747494	0.0675938	1.10586	0.268786	0.627325	0.0768087	0.0873129	0.379025	0.760736	0.0710276	0.11978	0.553192	0.999819	0.0758156	0.0872293	0.384763	0.999989	0.0700344	0.119841	0.558954	0.999943	EPS15
1675	ENSG00000085840	2.66603	0.444359	0.522247	0.850859	0.394848	NA	0.77728	0.668141	0.244689	NA	-0.204197	0.943861	0.828721	NA	0.382634	0.694419	0.581625	0.999989	-0.598843	0.924699	0.517238	0.999943	ORC1
1676	ENSG00000085871	146.101	-0.152785	0.101624	-1.50343	0.132728	0.468976	-0.0931928	0.128469	0.4682	0.810158	-0.265296	0.176108	0.131954	NA	0.150076	0.126314	0.234786	0.999989	-0.0220275	0.17766	0.901326	0.999943	MGST2
1677	ENSG00000085872	211.715	-0.0433245	0.0875717	-0.494732	0.620789	0.856714	-0.0594962	0.11246	0.596774	0.871176	-0.0116852	0.15587	0.940241	0.999819	-0.115164	0.112616	0.306483	0.999989	-0.0673531	0.155757	0.665434	0.999943	CHERP
1678	ENSG00000085978	122.955	-0.145369	0.095706	-1.51891	0.128786	0.463455	-0.0441667	0.115075	0.70112	0.914887	-0.345439	0.162413	0.0334273	NA	0.0424777	0.113904	0.709204	0.999989	-0.258794	0.163236	0.112876	0.999943	ATG16L1
1679	ENSG00000085982	294.375	0.119843	0.0906384	1.32221	0.186099	0.540789	0.119271	0.116717	0.306836	0.710286	0.120823	0.159801	0.449597	0.999819	0.0657938	0.116803	0.573238	0.999989	0.0673456	0.159738	0.673317	0.999943	USP40
1680	ENSG00000085998	303.532	-0.148673	0.0673352	-2.20795	0.0272478	0.233268	-0.107605	0.0854075	0.207706	0.624584	-0.226145	0.117157	0.0535724	0.999819	0.10284	0.0840319	0.221021	0.999989	-0.0157004	0.118147	0.894281	0.999943	POMGNT1
1681	ENSG00000085999	10.3805	0.308314	0.284405	1.08407	0.278334	0.633251	0.460531	0.365741	0.207969	0.624584	0.0276715	0.494247	0.955352	NA	0.288245	0.370953	0.437137	0.999989	-0.144614	0.490347	0.768053	0.999943	RAD54L
1682	ENSG00000086015	318.07	-0.0799308	0.133366	-0.599336	0.548949	0.822258	-0.0347398	0.169018	0.837151	0.955433	-0.167249	0.233693	0.474188	0.999819	0.0139502	0.168784	0.934129	0.999989	-0.11856	0.233862	0.61218	0.999943	MAST2
1683	ENSG00000086061	434.138	-0.144493	0.109095	-1.32446	0.185349	0.540022	-0.208722	0.136797	0.127065	0.525415	-0.0243938	0.188615	0.897095	0.999819	-0.102104	0.136424	0.454201	0.999989	0.0822247	0.188885	0.663333	0.999943	DNAJA1
1684	ENSG00000086062	427.27	-0.0813816	0.080099	-1.01601	0.309624	0.661384	-0.0574219	0.102012	0.573509	0.860543	-0.128021	0.142306	0.368321	0.999819	-0.160732	0.102253	0.115974	0.999989	-0.231331	0.142133	0.103616	0.999943	B4GALT1
1685	ENSG00000086065	298.181	0.0141101	0.066661	0.21167	0.832365	0.944387	0.0429672	0.085273	0.614347	0.879928	-0.0406304	0.116828	0.728005	0.999819	0.066247	0.0849682	0.435586	0.999989	-0.0173507	0.11705	0.882158	0.999943	CHMP5
1686	ENSG00000086102	294.921	-0.0594839	0.0716609	-0.830075	0.406496	0.737755	-0.0162162	0.0905175	0.85782	0.961894	-0.141164	0.124186	0.255659	0.999819	0.0981079	0.0897216	0.274187	0.999989	-0.02684	0.124763	0.829667	0.999943	NFX1
1687	ENSG00000086159	1.39007	-0.247396	0.747895	-0.330789	0.740804	NA	0.186592	0.892462	0.83439	NA	-1.59095	1.73158	0.358208	NA	-0.051851	0.915516	0.954835	NA	-1.82939	1.7195	0.28737	0.999943	AQP6
1688	ENSG00000086189	141.245	-0.0220949	0.103904	-0.212648	0.831602	0.944294	-0.0431983	0.133635	0.746501	0.928959	0.0170721	0.182508	0.925473	NA	0.0180652	0.132905	0.89188	0.999989	0.0783357	0.18304	0.668673	0.999943	DIMT1
1689	ENSG00000086200	126.961	-0.000791534	0.117774	-0.0067208	0.994638	0.997849	0.0192406	0.150512	0.89828	0.97319	-0.0393286	0.209818	0.851315	NA	-0.116855	0.151327	0.439996	0.999989	-0.175424	0.209231	0.401794	0.999943	IPO11
1690	ENSG00000086205	2.51427	0.986026	0.591271	1.66764	0.0953876	NA	1.09244	0.81214	0.178582	NA	0.840466	0.958558	0.380594	NA	0.860518	0.825398	0.297157	0.999989	0.608548	0.947166	0.520553	0.999943	FOLH1
1691	ENSG00000086232	523.786	-0.175638	0.0673907	-2.60627	0.00915344	0.13801	-0.199268	0.086324	0.0209782	0.253911	-0.131328	0.11818	0.266459	0.999819	0.0510385	0.0853658	0.54992	0.999989	0.118979	0.118874	0.316882	0.999943	EIF2AK1
1692	ENSG00000086288	1.28979	-1.74118	0.968997	-1.79689	0.0723535	NA	-1.12399	1.07853	0.297343	NA	-17.2003	267.135	0.948661	NA	-0.010358	0.93554	0.991166	NA	-16.0867	267.135	0.951981	0.999943	NME8
1693	ENSG00000086289	394.445	-0.464807	0.201054	-2.31185	0.0207862	0.204402	-0.518451	0.254149	0.041355	0.339434	-0.364478	0.350366	0.298212	0.999819	0.0859669	0.25312	0.734136	0.999989	0.23994	0.35111	0.494369	0.999943	EPDR1
1694	ENSG00000086300	308.221	-0.672016	0.337291	-1.99239	0.046328	0.302011	-0.798632	0.422079	0.0584724	0.390267	-0.437604	0.584431	0.453997	0.999819	-0.621915	0.421784	0.140351	0.999989	-0.260887	0.584644	0.65543	0.999943	SNX10
1695	ENSG00000086475	223.376	0.129454	0.0791365	1.63583	0.101874	0.418453	0.155703	0.101459	0.124872	0.523506	0.0798266	0.139033	0.565862	0.999819	0.0473845	0.101959	0.642117	0.999989	-0.0284915	0.138666	0.837206	0.999943	SEPHS1
1696	ENSG00000086504	164.359	-0.0343207	0.10499	-0.326894	0.743748	0.910289	-0.0488297	0.134793	0.71716	0.920637	-0.0073535	0.18529	0.968343	NA	-0.0225249	0.1344	0.866901	0.999989	0.0189513	0.185576	0.91866	0.999943	MRPL28
1697	ENSG00000086506	0.519862	0.843807	1.82837	0.461508	0.644434	NA	-1.99731	2.19638	0.363158	NA	18.4096	266.631	0.944954	NA	-17.2886	266.626	0.9483	NA	3.11829	2.65526	0.240242	0.999943	HBQ1
1698	ENSG00000086544	158.339	-0.0939787	0.172245	-0.545612	0.585333	0.84074	0.0705482	0.207103	0.733373	0.925792	-0.428507	0.288836	0.137925	NA	0.0632245	0.206981	0.760015	0.999989	-0.43583	0.288924	0.131437	0.999943	ITPKC
1699	ENSG00000086548	0	NA	NA	NA	NA	NA	NA	NA	NA	NA	NA	NA	NA	NA	NA	NA	NA	NA	NA	NA	NA	NA	CEACAM6
1700	ENSG00000086570	84.8903	-0.276103	0.31834	-0.867321	0.385766	0.722653	-0.292439	0.402083	0.467036	0.809796	-0.244674	0.557574	0.660793	NA	-0.237928	0.401662	0.55361	0.999989	-0.190163	0.557877	0.733203	0.999943	FAT2
1701	ENSG00000086589	206.831	-0.07799	0.0688593	-1.1326	0.257382	0.616939	-0.0405063	0.0875552	0.643624	0.891946	-0.148753	0.120756	0.218008	0.999819	0.0397202	0.0866839	0.646796	0.999989	-0.0685261	0.121383	0.572384	0.999943	RBM22
1702	ENSG00000086598	935.653	0.109181	0.0671704	1.62544	0.104069	0.421282	0.111013	0.0866366	0.200066	0.616375	0.10608	0.119466	0.374568	0.999819	-0.0182576	0.0868083	0.833417	0.999989	-0.0231907	0.119341	0.845923	0.999943	TMED2
1703	ENSG00000086619	109.767	0.148327	0.112075	1.32345	0.185685	0.540252	0.116976	0.143139	0.413806	0.779636	0.207875	0.198033	0.293856	NA	-0.145172	0.145348	0.317895	0.999989	-0.0542728	0.196418	0.782308	0.999943	ERO1LB
1704	ENSG00000086666	373.876	0.0198135	0.0788373	0.251321	0.801566	0.933603	0.0379599	0.101581	0.708636	0.918319	-0.0134788	0.138617	0.922537	0.999819	0.154825	0.101001	0.1253	0.999989	0.103386	0.13904	0.457138	0.999943	ZFAND6
1705	ENSG00000086696	0.160532	16.5858	188.578	0.0879522	0.929915	NA	15.2043	161.967	0.92521	NA	18.9778	465.054	0.967449	NA	-3.35817	463.085	0.994214	NA	0.415296	4.65625	0.92893	0.999943	HSD17B2
1706	ENSG00000086712	225.229	0.212716	0.163657	1.29977	0.193681	0.549685	0.344037	0.200809	0.086666	0.454639	-0.0463665	0.27692	0.867026	0.999819	0.222831	0.201071	0.267767	0.999989	-0.167572	0.276729	0.544817	0.999943	TXLNG
1707	ENSG00000086717	0.505303	1.52567	1.33502	1.1428	0.25312	NA	1.62246	1.67014	0.331324	NA	1.27169	2.58055	0.622157	NA	-0.690407	2.10786	0.74326	NA	-1.04118	2.23731	0.641664	0.999943	PPEF1
1708	ENSG00000086730	2.05966	-0.488322	0.693203	-0.704443	0.481157	NA	-1.46146	0.922949	0.113315	NA	0.848349	1.05148	0.419774	NA	-0.59273	0.808673	0.463579	NA	1.71708	1.14171	0.132592	0.999943	LAT2
1709	ENSG00000086758	34.1592	0.3119	0.179079	1.74169	0.0815627	0.380718	0.44602	0.224288	0.0467451	0.357639	0.0575739	0.307592	0.851523	NA	0.190155	0.228349	0.404993	0.999989	-0.198291	0.30459	0.515039	0.999943	HUWE1
1710	ENSG00000086827	78.7367	0.0502553	0.114444	0.439124	0.660572	0.873392	0.118572	0.144367	0.411462	0.778821	-0.081629	0.200776	0.684325	NA	0.0283451	0.145165	0.845188	0.999989	-0.171856	0.200199	0.390659	0.999943	ZW10
1711	ENSG00000086848	2.27122	-0.456459	0.589649	-0.774119	0.438861	NA	-0.309428	0.726577	0.670202	NA	-0.789201	1.11178	0.477795	NA	-0.0774764	0.703012	0.912246	0.999989	-0.557249	1.12683	0.620933	0.999943	ALG9
1712	ENSG00000086967	0.227086	-1.31098	2.76755	-0.473695	0.635717	NA	-0.697858	3.31181	0.833107	NA	-14.4152	283.214	0.959406	NA	-0.547984	3.27324	0.867045	NA	-14.2653	283.215	0.959828	0.999943	MYBPC2
1713	ENSG00000086991	51.8749	-1.20698	0.441438	-2.73419	0.00625344	0.113913	-1.36851	0.558183	0.0142177	0.213706	-0.921575	0.758544	0.224395	NA	0.45322	0.54533	0.405921	0.999989	0.900152	0.767836	0.241067	0.999943	NOX4
1714	ENSG00000087008	96.5583	0.0550046	0.117084	0.469786	0.638508	0.864117	0.0541469	0.150085	0.718268	0.921119	0.056576	0.207624	0.785244	NA	-0.0755319	0.151107	0.617175	0.999989	-0.0731028	0.206882	0.723822	0.999943	ACOX3
1715	ENSG00000087053	210.442	0.245957	0.0805962	3.05171	0.00227539	0.0638124	0.287692	0.103164	0.00529216	0.133933	0.168363	0.140798	0.231784	0.999819	0.0912368	0.104257	0.381511	0.999989	-0.0280931	0.13999	0.84095	0.999943	MTMR2
1716	ENSG00000087074	321.106	-0.729811	0.271496	-2.68811	0.00718567	0.122957	-0.76283	0.342863	0.0260893	0.279154	-0.667598	0.47274	0.157895	0.999819	0.209838	0.341332	0.538711	0.999989	0.30507	0.473848	0.519695	0.999943	PPP1R15A
1717	ENSG00000087076	21.3601	-0.434435	0.234837	-1.84994	0.0643218	0.345268	-0.322969	0.291732	0.268263	0.67987	-0.681422	0.430401	0.11337	NA	-0.16004	0.28708	0.577202	0.999989	-0.518494	0.433518	0.231691	0.999943	HSD17B14
1718	ENSG00000087077	345.944	-0.105732	0.0788636	-1.34069	0.18002	0.533442	-0.204322	0.0921654	0.0266294	0.281148	0.0749169	0.126018	0.552183	0.999819	-0.112239	0.0915591	0.220252	0.999989	0.167001	0.12646	0.18664	0.999943	TRIP6
1719	ENSG00000087085	10.8154	1.54284	0.456788	3.37758	0.000731272	0.0323022	1.69335	0.569543	0.00294735	0.0994204	1.21426	0.828039	0.142532	NA	-0.668943	0.634905	0.29206	0.999989	-1.14804	0.779053	0.140581	0.999943	ACHE
1720	ENSG00000087086	18917.1	-0.499004	0.223894	-2.22875	0.0258306	0.226629	-0.548749	0.282307	0.0519195	0.373224	-0.405481	0.39006	0.298557	0.999819	-0.061268	0.282291	0.828179	0.999989	0.0820005	0.390072	0.833497	0.999943	FTL
1721	ENSG00000087087	366.687	-0.195473	0.0624693	-3.12911	0.00175337	0.0545913	-0.229148	0.0794618	0.00392976	0.116032	-0.132725	0.109092	0.223742	0.999819	-0.0415412	0.0783112	0.59579	0.999989	0.0548812	0.109921	0.617582	0.999943	SRRT
1722	ENSG00000087088	89.3034	-0.197515	0.132108	-1.49511	0.134887	0.472018	-0.216831	0.16957	0.200998	0.617493	-0.16319	0.232132	0.482053	NA	0.0202342	0.166867	0.903486	0.999989	0.0738758	0.234083	0.752308	0.999943	BAX
1723	ENSG00000087095	99.1491	-0.13474	0.149433	-0.90168	0.367227	0.708766	-0.129973	0.191445	0.497197	0.826201	-0.143979	0.262718	0.583669	NA	0.0603549	0.189672	0.750328	0.999989	0.0463499	0.264001	0.860634	0.999943	NLK
1724	ENSG00000087111	329.472	0.103661	0.103394	1.00258	0.316064	0.667671	0.115025	0.132526	0.385427	0.763567	0.082658	0.182244	0.650148	0.999819	0.0523184	0.13262	0.693213	0.999989	0.0199514	0.182176	0.912792	0.999943	PIGS
1725	ENSG00000087116	678.645	-0.248969	0.15747	-1.58106	0.113864	0.439497	-0.228623	0.19978	0.252467	0.665568	-0.288406	0.276686	0.297244	0.999819	-0.216033	0.199722	0.279401	0.999989	-0.275816	0.276727	0.318906	0.999943	ADAMTS2
1726	ENSG00000087128	0	NA	NA	NA	NA	NA	NA	NA	NA	NA	NA	NA	NA	NA	NA	NA	NA	NA	NA	NA	NA	NA	TMPRSS11E
1727	ENSG00000087152	265.462	-0.219736	0.0692173	-3.17459	0.00150049	0.04968	-0.282853	0.0854768	0.000935895	0.0505822	-0.104212	0.115948	0.368768	0.999819	-0.0164253	0.0834483	0.843959	0.999989	0.162215	0.117416	0.167114	0.999943	ATXN7L3
1728	ENSG00000087157	216.072	-0.0294837	0.0988991	-0.298119	0.765612	0.919734	0.00603745	0.126316	0.961879	0.988381	-0.0967869	0.172636	0.575041	0.999819	0.154782	0.125341	0.216872	0.999989	0.0519581	0.173345	0.764376	0.999943	PGS1
1729	ENSG00000087191	486.179	-0.0735479	0.0739636	-0.99438	0.320038	0.670497	-0.0999049	0.0946155	0.291012	0.69734	-0.023858	0.129984	0.854371	0.999819	-0.00627025	0.0941958	0.946927	0.999989	0.0697767	0.130289	0.592267	0.999943	PSMC5
1730	ENSG00000087206	108.995	0.0625376	0.0997793	0.626759	0.530817	0.813373	-0.043034	0.123289	0.727053	0.923145	0.248523	0.163816	0.129246	NA	0.0015663	0.122479	0.989797	0.999989	0.293123	0.164423	0.0746296	0.999943	UIMC1
1731	ENSG00000087237	35.4811	1.42151	0.531805	2.67299	0.00751793	0.126451	1.62152	0.66874	0.0153194	0.217963	1.01768	0.919575	0.268429	NA	0.285554	0.676567	0.672979	0.999989	-0.318284	0.913832	0.727618	0.999943	CETP
1732	ENSG00000087245	2739.01	-0.00328991	0.224244	-0.0146712	0.988295	0.996584	-0.0157726	0.283382	0.955614	0.98679	0.0204528	0.391781	0.958366	0.999819	-0.553949	0.283486	0.0506938	0.999989	-0.517724	0.391706	0.186263	0.999943	MMP2
1733	ENSG00000087250	0.059098	-15.2418	281.073	-0.0542271	0.956754	NA	-15.2464	281.045	0.956737	NA	1.10638	403.537	0.997812	NA	-15.262	280.927	0.956675	NA	1.09087	403.619	0.997844	0.999943	MT3
1734	ENSG00000087253	148.354	-0.13588	0.179312	-0.757782	0.448581	0.765123	-0.12972	0.228121	0.569597	0.858434	-0.147617	0.315363	0.639723	NA	-0.0471511	0.227591	0.835873	0.999989	-0.0650484	0.315746	0.836779	0.999943	LPCAT2
1735	ENSG00000087258	19.9433	-0.153868	0.271525	-0.56668	0.570932	0.832318	-0.255181	0.351624	0.46801	0.810135	0.0175914	0.458352	0.969385	NA	0.30574	0.338419	0.366295	0.999989	0.578512	0.468187	0.216591	0.999943	GNAO1
1736	ENSG00000087263	163.596	-0.0144093	0.114878	-0.125432	0.900182	0.967569	-0.128457	0.13951	0.357172	0.746952	0.193662	0.189895	0.307805	NA	-0.0807536	0.138968	0.561176	0.999989	0.241365	0.190293	0.204658	0.999943	OGFOD1
1737	ENSG00000087266	521.508	-0.296895	0.0954127	-3.1117	0.00186015	0.0566486	-0.37356	0.117677	0.00150115	0.0658455	-0.153671	0.162265	0.343619	0.999819	-0.122289	0.116932	0.29565	0.999989	0.0976004	0.162802	0.548838	0.999943	SH3BP2
1738	ENSG00000087269	187.686	0.0262258	0.0833597	0.31461	0.753058	0.914799	-0.0341891	0.104253	0.742953	0.92844	0.14101	0.143951	0.327298	0.999819	-0.167153	0.105062	0.111612	0.999989	0.00804634	0.143361	0.955241	0.999943	NOP14
1739	ENSG00000087274	1716.91	-0.0494482	0.0659352	-0.749951	0.453284	0.766686	0.00557229	0.0810467	0.945185	0.984288	-0.155784	0.111808	0.163524	0.999819	0.117162	0.0808905	0.147504	0.999989	-0.0441941	0.111921	0.69294	0.999943	ADD1
1740	ENSG00000087299	35.834	0.851732	0.261793	3.25345	0.00114012	0.0424888	0.938442	0.333672	0.00491631	0.128984	0.689173	0.452793	0.127997	NA	0.236663	0.341443	0.48823	0.999989	-0.0126053	0.446963	0.977501	0.999943	L2HGDH
1741	ENSG00000087301	108.014	0.198973	0.153857	1.29323	0.195932	0.551572	0.278124	0.194692	0.153139	0.556404	0.0486174	0.266124	0.855043	NA	0.227724	0.194805	0.242409	0.999989	-0.00178232	0.266041	0.994655	0.999943	TXNDC16
1742	ENSG00000087302	415.426	0.115023	0.0910395	1.26344	0.20643	0.562459	0.176703	0.11355	0.119668	0.514303	-0.00443644	0.156893	0.977441	0.999819	0.0397156	0.113864	0.727241	0.999989	-0.141424	0.156665	0.366677	0.999943	C14orf166
1743	ENSG00000087303	303.188	0.376062	0.238475	1.57694	0.114809	0.441543	0.4381	0.301125	0.145703	0.547907	0.255937	0.415114	0.537535	0.999819	0.245273	0.301366	0.415719	0.999989	0.0631094	0.41494	0.879114	0.999943	NID2
1744	ENSG00000087338	174.855	0.584581	0.171486	3.40891	0.000652218	0.0298595	0.717668	0.210679	0.000658139	0.0404712	0.319253	0.291981	0.274216	0.999819	-0.00586559	0.213318	0.978063	0.999989	-0.40428	0.290059	0.163382	0.999943	GMCL1
1745	ENSG00000087365	1016.04	0.414549	0.102957	4.02643	5.6629e-05	0.00584293	0.448868	0.130824	0.000601156	0.0377909	0.348722	0.180524	0.0533938	0.999819	0.0299815	0.13124	0.819298	0.999989	-0.0701639	0.180222	0.697039	0.999943	SF3B2
1746	ENSG00000087448	133.589	0.0870912	0.100065	0.870345	0.384112	0.721077	0.0783293	0.129668	0.545792	0.848016	0.102641	0.175243	0.558073	NA	0.107659	0.129166	0.404565	0.999989	0.131971	0.175613	0.45236	0.999943	KLHL42
1747	ENSG00000087460	4626.56	0.042542	0.0557202	0.763495	0.445168	0.762879	0.0857367	0.0690129	0.214115	0.630663	-0.0407438	0.0952315	0.668768	0.999819	0.122653	0.0689788	0.0753827	0.999989	-0.00382716	0.0952561	0.967952	0.999943	GNAS
1748	ENSG00000087470	362.35	0.026151	0.0977119	0.267634	0.788981	0.930737	-0.00328161	0.124748	0.979013	0.994349	0.0815739	0.171468	0.634261	0.999819	-0.00575621	0.124641	0.963165	0.999989	0.0790993	0.171546	0.644729	0.999943	DNM1L
1749	ENSG00000087494	22.425	-0.107427	0.657383	-0.163417	0.87019	0.956303	0.197775	0.818252	0.809009	0.94908	-0.764087	1.14172	0.503342	NA	0.128791	0.818491	0.874968	0.999989	-0.833072	1.14155	0.46553	0.999943	PTHLH
1750	ENSG00000087495	15.2143	0.255792	0.714682	0.357911	0.72041	0.901719	0.136916	0.903121	0.8795	0.967356	0.472878	1.2421	0.703419	NA	-0.0683473	0.905007	0.9398	0.999989	0.267614	1.24072	0.829228	0.999943	PHACTR3
1751	ENSG00000087502	193.584	0.149958	0.0859402	1.74491	0.0810006	0.379761	0.278025	0.0970612	0.00417758	0.118876	-0.0943946	0.133282	0.478803	0.999819	0.205053	0.0973911	0.0352512	0.999989	-0.167367	0.133042	0.208391	0.999943	ERGIC2
1752	ENSG00000087510	3.48691	-0.168291	0.527883	-0.318805	0.749875	NA	-0.351372	0.706009	0.618704	NA	0.10057	0.868674	0.907831	NA	0.379035	0.656504	0.5637	0.999989	0.830978	0.906668	0.359395	0.999943	TFAP2C
1753	ENSG00000087586	7.81194	0.577024	0.318094	1.814	0.0696771	0.355744	0.470535	0.40934	0.25035	0.662557	0.760023	0.544158	0.162505	NA	-0.0903177	0.43399	0.835143	0.999989	0.19917	0.524709	0.704256	0.999943	AURKA
1754	ENSG00000087589	10.0411	-0.303121	0.396457	-0.764575	0.444525	0.762823	-0.325486	0.507539	0.521327	0.838838	-0.268728	0.693227	0.698277	NA	0.0508058	0.49517	0.918278	0.999989	0.107563	0.702115	0.878241	0.999943	CASS4
1755	ENSG00000087842	115.303	-0.0929934	0.149379	-0.622535	0.53359	0.814574	-0.0443375	0.191195	0.816618	0.951619	-0.183188	0.259932	0.480962	NA	0.299106	0.188688	0.112923	0.999989	0.160255	0.261757	0.540388	0.999943	PIR
1756	ENSG00000087884	168.265	-0.015737	0.117398	-0.134048	0.893365	0.964747	0.0235954	0.149734	0.874786	0.967349	-0.0901698	0.206047	0.661664	0.999819	0.0755423	0.149238	0.612725	0.999989	-0.0382229	0.206407	0.853086	0.999943	AAMDC
1757	ENSG00000087903	53.6515	-0.2981	0.189957	-1.5693	0.116578	0.442803	-0.331383	0.244383	0.1751	0.583127	-0.237082	0.329472	0.471782	NA	0.197678	0.237715	0.405649	0.999989	0.291978	0.334315	0.382465	0.999943	RFX2
1758	ENSG00000087916	0.116949	0.44867	3.77198	0.118948	0.905316	NA	0.452124	4.0584	0.911296	NA	1.1054	404.711	0.997821	NA	-15.1578	281.707	0.957089	NA	-14.5046	290.597	0.960192	0.999943	SLC6A14
1759	ENSG00000087995	43.756	0.0547878	0.131329	0.417179	0.676548	0.880261	0.0800624	0.167569	0.632801	0.888715	0.00943389	0.229178	0.967165	NA	0.0351214	0.167985	0.83439	0.999989	-0.0355071	0.228873	0.876712	0.999943	METTL2A
1760	ENSG00000088002	1.69485	-0.4224	0.774956	-0.545063	0.585711	NA	0.218741	0.995022	0.825999	NA	-1.64383	1.42267	0.247907	NA	1.21227	0.915602	0.1855	NA	-0.6503	1.47504	0.659308	0.999943	SULT2B1
1761	ENSG00000088035	56.2843	0.143153	0.113637	1.25975	0.207761	0.562692	0.0452016	0.142866	0.751705	0.931468	0.319271	0.191143	0.0948548	NA	-0.0965915	0.145091	0.505583	0.999989	0.177477	0.189459	0.348883	0.999943	ALG6
1762	ENSG00000088038	1.2249	-0.141484	0.864006	-0.163754	0.869925	NA	0.0525636	1.03071	0.959328	NA	-0.766089	1.89753	0.686412	NA	-0.83186	1.13743	0.464567	NA	-1.65051	1.83555	0.36855	0.999943	CNOT3
1763	ENSG00000088053	0	NA	NA	NA	NA	NA	NA	NA	NA	NA	NA	NA	NA	NA	NA	NA	NA	NA	NA	NA	NA	NA	GP6
1764	ENSG00000088179	189.968	0.657015	0.136105	4.82727	1.38417e-06	0.000425278	0.671549	0.173441	0.000107988	0.0134616	0.629273	0.240076	0.00876371	0.999819	-0.169278	0.177059	0.339047	0.999989	-0.211554	0.23742	0.372902	0.999943	PTPN4
1765	ENSG00000088205	321.645	0.128462	0.06629	1.93788	0.0526381	0.320042	0.129027	0.0855089	0.131316	0.531118	0.12747	0.118091	0.280401	0.999819	-0.068866	0.0864065	0.425451	0.999989	-0.0704235	0.117436	0.548722	0.999943	DDX18
1766	ENSG00000088247	626.005	0.0179911	0.0816275	0.220405	0.825556	0.94246	0.0379735	0.10456	0.716474	0.920439	-0.0196994	0.144117	0.891275	0.999819	0.0377638	0.10448	0.717767	0.999989	-0.0199091	0.144175	0.890169	0.999943	KHSRP
1767	ENSG00000088256	483.903	0.00775802	0.0705338	0.10999	0.912417	0.971811	-0.0574869	0.0863763	0.505705	0.829897	0.127021	0.11762	0.280173	0.999819	0.0234528	0.085963	0.784988	0.999989	0.207961	0.117922	0.0778086	0.999943	GNA11
1768	ENSG00000088280	221.736	-0.285006	0.135118	-2.10932	0.0349169	0.261432	-0.248045	0.171444	0.147954	0.549639	-0.357027	0.237451	0.132689	0.999819	-0.00417733	0.170325	0.980433	0.999989	-0.11316	0.238255	0.634821	0.999943	ASAP3
1769	ENSG00000088298	115.807	0.195017	0.119913	1.62633	0.10388	0.421282	0.326316	0.143001	0.0224943	0.260987	-0.0646735	0.200041	0.746467	NA	0.0519103	0.145064	0.72046	0.999989	-0.339079	0.19855	0.087677	0.999943	EDEM2
1770	ENSG00000088305	19.5111	0.231658	0.258941	0.894635	0.370982	0.711129	0.0655103	0.33004	0.84266	0.957465	0.510435	0.433578	0.239091	NA	0.06373	0.32939	0.846584	0.999989	0.508655	0.434073	0.24127	0.999943	DNMT3B
1771	ENSG00000088320	37.6814	-0.200373	0.216341	-0.92619	0.354347	0.699909	-0.45278	0.257538	0.0787287	0.437115	0.256149	0.352151	0.466991	NA	-0.405806	0.256195	0.113201	0.999989	0.303123	0.353129	0.390676	0.999943	REM1
1772	ENSG00000088325	15.8364	0.548522	0.290365	1.88907	0.0588819	0.334323	0.432385	0.368418	0.240545	0.652522	0.771862	0.511487	0.131285	NA	-0.363148	0.388524	0.34995	0.999989	-0.0236716	0.496386	0.961965	0.999943	TPX2
1773	ENSG00000088356	61.4727	0.0648181	0.146693	0.441863	0.658589	0.872857	0.0119277	0.186811	0.949091	0.985191	0.166066	0.25717	0.518445	NA	-0.132932	0.188334	0.480294	0.999989	0.0212067	0.256057	0.933995	0.999943	PDRG1
1774	ENSG00000088367	885.811	0.0982539	0.194737	0.504547	0.613877	0.853906	-0.00929099	0.24296	0.969496	0.991287	0.297138	0.335515	0.375823	0.999819	-0.157652	0.24304	0.516554	0.999989	0.148777	0.335457	0.6574	0.999943	EPB41L1
1775	ENSG00000088386	3.92226	0.85872	0.487633	1.761	0.0782387	NA	1.35555	0.612333	0.0268467	NA	-0.147169	0.865035	0.864907	NA	0.544399	0.651297	0.403228	0.999989	-0.958315	0.836092	0.251719	0.999943	SLC15A1
1776	ENSG00000088387	693.387	-0.326328	0.207899	-1.56965	0.116497	0.442803	-0.456428	0.258365	0.0772949	0.433394	-0.0879356	0.356283	0.805052	0.999819	0.0574202	0.257866	0.823789	0.999989	0.425912	0.356644	0.232391	0.999943	DOCK9
1777	ENSG00000088448	500.077	0.183199	0.0868163	2.11019	0.0348418	0.261238	0.296943	0.098573	0.00259175	0.0924212	-0.043686	0.137381	0.750491	0.999819	-0.0285589	0.0994166	0.773909	0.999989	-0.369188	0.136771	0.00694842	0.999943	ANKRD10
1778	ENSG00000088451	72.711	0.258382	0.166312	1.5536	0.12028	0.449456	0.371423	0.207338	0.0732305	0.42425	0.0398154	0.285158	0.888956	NA	0.167829	0.208922	0.421797	0.999989	-0.163779	0.283998	0.56415	0.999943	TGDS
1779	ENSG00000088538	10.964	0.597516	0.342194	1.74613	0.0807883	0.379537	0.678823	0.43521	0.118817	0.514055	0.431807	0.608757	0.478123	NA	-0.101648	0.457245	0.824076	0.999989	-0.348664	0.592384	0.556145	0.999943	DOCK3
1780	ENSG00000088543	81.2306	0.122815	0.121179	1.0135	0.310823	0.662481	0.171879	0.155283	0.268347	0.67987	0.0326227	0.210886	0.877063	NA	0.145648	0.155253	0.348176	0.999989	0.00639178	0.210908	0.975823	0.999943	C3orf18
1781	ENSG00000088682	162.545	0.0440431	0.126405	0.34843	0.727517	0.904412	0.0301004	0.16137	0.852029	0.960302	0.0704961	0.221658	0.750455	NA	0.00412708	0.161326	0.979591	0.999989	0.0445228	0.22169	0.840829	0.999943	COQ9
1782	ENSG00000088726	0.690074	-0.800672	1.06756	-0.750002	0.453254	NA	-0.645098	1.12397	0.566005	NA	-14.1155	270.121	0.958325	NA	-2.64779	1.6804	0.115097	NA	-16.1182	270.118	0.952418	0.999943	TMEM40
1783	ENSG00000088727	20.4699	0.126956	0.21527	0.589754	0.555356	0.825452	-0.256412	0.255296	0.315201	0.716328	0.720585	0.315104	0.0222066	NA	-0.10544	0.249687	0.672815	0.999989	0.871557	0.319567	0.00638539	0.999943	KIF9
1784	ENSG00000088756	82.7575	0.0951584	0.148962	0.63881	0.522947	0.809932	0.111271	0.188023	0.55399	0.851772	0.060343	0.270302	0.823346	NA	-0.481432	0.193547	0.0128674	0.999989	-0.532359	0.266374	0.0456585	0.999943	ARHGAP28
1785	ENSG00000088766	344.456	0.251408	0.135621	1.85375	0.0637744	0.344432	0.276856	0.172523	0.108549	0.495548	0.202474	0.238462	0.395835	0.999819	-0.064707	0.173278	0.708829	0.999989	-0.139089	0.237914	0.558804	0.999943	CRLS1
1786	ENSG00000088782	0	NA	NA	NA	NA	NA	NA	NA	NA	NA	NA	NA	NA	NA	NA	NA	NA	NA	NA	NA	NA	NA	DEFB127
1787	ENSG00000088808	169.271	-0.249411	0.16256	-1.53427	0.124964	0.456836	-0.418569	0.19629	0.0329738	0.309096	0.0508488	0.266811	0.848855	0.999819	0.0508957	0.193821	0.792866	0.999989	0.520314	0.26861	0.0527381	0.999943	PPP1R13B
1788	ENSG00000088812	451.21	-0.115807	0.0872748	-1.32693	0.184532	0.539402	-0.125401	0.111862	0.262273	0.675421	-0.098064	0.154594	0.525864	0.999819	-0.0687021	0.111586	0.538101	0.999989	-0.0413656	0.154793	0.789291	0.999943	ATRN
1789	ENSG00000088826	20.1698	-0.266942	0.200791	-1.32945	0.183699	0.538099	-0.22127	0.258223	0.391504	0.76635	-0.348493	0.347576	0.316035	NA	0.197776	0.245381	0.420246	0.999989	0.0705527	0.356758	0.843232	0.999943	SMOX
1790	ENSG00000088827	423.882	-0.45094	0.293822	-1.53474	0.124848	0.456531	-0.448991	0.370642	0.225747	0.642526	-0.45486	0.512508	0.374801	0.999819	-0.155266	0.370306	0.675004	0.999989	-0.161134	0.512751	0.753328	0.999943	SIGLEC1
1791	ENSG00000088832	802.918	-0.0186636	0.110148	-0.16944	0.86545	0.954469	-0.00609227	0.140717	0.965467	0.98975	-0.0426918	0.193984	0.82581	0.999819	0.102273	0.140525	0.466742	0.999989	0.0656736	0.194122	0.735129	0.999943	FKBP1A
1792	ENSG00000088833	399.21	-0.0590996	0.0769204	-0.768321	0.442296	0.761254	-0.0268182	0.0982509	0.784887	0.942273	-0.11984	0.13525	0.375583	0.999819	0.0638096	0.0977836	0.514041	0.999989	-0.0292127	0.135589	0.829416	0.999943	NSFL1C
1793	ENSG00000088836	10.3736	-1.07619	0.426686	-2.5222	0.0116622	0.156393	-1.21187	0.565868	0.0322249	0.305039	-0.878186	0.691569	0.20414	NA	0.847939	0.492308	0.0850017	0.999989	1.18162	0.745726	0.113074	0.999943	SLC4A11
1794	ENSG00000088854	424.446	-0.19614	0.0874713	-2.24234	0.0249395	0.222891	-0.169387	0.111619	0.129129	0.527712	-0.248194	0.154371	0.107883	0.999819	0.000457319	0.110968	0.996712	0.999989	-0.0783497	0.154839	0.612853	0.999943	C20orf194
1795	ENSG00000088876	68.0602	0.0144791	0.11606	0.124756	0.900717	0.967569	-0.0475688	0.148449	0.748636	0.929914	0.125274	0.198086	0.527112	NA	0.0331496	0.146863	0.821421	0.999989	0.205992	0.199265	0.301248	0.999943	ZNF343
1796	ENSG00000088881	30.7519	0.0531291	0.227067	0.23398	0.815001	0.937962	-0.0945923	0.284039	0.739115	0.927426	0.328787	0.391528	0.401047	NA	-0.309964	0.287376	0.280766	0.999989	0.113415	0.389085	0.770675	0.999943	EBF4
1797	ENSG00000088882	234.005	1.41615	0.253546	5.58536	2.33215e-08	2.01527e-05	1.117	0.297543	0.000173994	0.0173193	1.95531	0.415424	2.51643e-06	0.00714791	-1.32756	0.305049	1.34923e-05	0.0994381	-0.489244	0.409944	0.232696	0.999943	CPXM1
1798	ENSG00000088888	332.068	0.0124728	0.140817	0.0885751	0.92942	0.978328	0.0322717	0.179276	0.857144	0.961634	-0.02564	0.247513	0.917494	0.999819	0.00546966	0.179252	0.975657	0.999989	-0.052442	0.24753	0.832216	0.999943	MAVS
1799	ENSG00000088899	62.4407	-0.3112	0.15612	-1.99334	0.0462244	0.30176	-0.267147	0.19897	0.179385	0.589122	-0.395767	0.275354	0.150633	NA	0.059552	0.194599	0.759586	0.999989	-0.0690676	0.278461	0.804109	0.999943	LZTS3
1800	ENSG00000088926	0.166344	-15.7779	277.058	-0.0569478	0.954587	NA	-2.92046	474.903	0.995093	NA	-18.6468	504.52	0.970517	NA	16.4879	194.97	0.932606	NA	0.761611	679.512	0.999106	0.999943	F11
1801	ENSG00000088930	374.369	0.0527688	0.064942	0.812553	0.416475	0.744297	0.115948	0.078947	0.141919	0.544503	-0.0677609	0.108644	0.532829	0.999819	0.0909694	0.0789212	0.249049	0.999989	-0.0927395	0.108663	0.393405	0.999943	XRN2
1802	ENSG00000088986	546.551	-0.241933	0.0978992	-2.47125	0.0134643	0.167912	-0.237605	0.125437	0.0581949	0.389731	-0.25023	0.172846	0.147699	0.999819	0.0631765	0.124686	0.612376	0.999989	0.0505514	0.173388	0.77063	0.999943	DYNLL1
1803	ENSG00000088992	19.5062	-0.247666	0.241585	-1.02517	0.305282	0.656938	-0.348558	0.31677	0.27118	0.682892	-0.0898167	0.398716	0.821773	NA	0.433892	0.295749	0.14235	0.999989	0.692633	0.414548	0.0947581	0.999943	TESC
1804	ENSG00000089006	652.996	0.0547762	0.0825434	0.663606	0.506943	0.798523	0.121692	0.101705	0.231493	0.645562	-0.0743557	0.140066	0.595515	0.999819	0.142713	0.101582	0.160049	0.999989	-0.0533343	0.140155	0.703546	0.999943	SNX5
1805	ENSG00000089009	1447.98	0.0342725	0.0879609	0.389633	0.696808	0.890432	0.10632	0.107947	0.32466	0.722301	-0.105862	0.148964	0.477297	0.999819	0.15077	0.107871	0.162208	0.999989	-0.0614125	0.149019	0.680258	0.999943	RPL6
1806	ENSG00000089012	1.7208	-0.84492	0.703384	-1.20122	0.229666	NA	-0.572218	0.879026	0.515067	NA	-1.39097	1.30852	0.287775	NA	0.385741	0.776541	0.61937	NA	-0.433016	1.37182	0.752268	0.999943	SIRPG
1807	ENSG00000089022	119.332	0.0553116	0.0977696	0.565734	0.571574	0.832728	0.0888913	0.124835	0.476422	0.814685	-0.00743854	0.172485	0.965601	NA	-0.000434656	0.125431	0.997235	0.999989	-0.0967645	0.172052	0.573834	0.999943	MAPKAPK5
1808	ENSG00000089041	42.5419	-0.697427	0.301969	-2.3096	0.0209105	0.205187	-0.569096	0.378097	0.132283	0.532593	-0.961019	0.531819	0.070756	NA	-0.017122	0.372347	0.963323	0.999989	-0.409045	0.535861	0.44526	0.999943	P2RX7
1809	ENSG00000089048	112.183	-0.166794	0.0932268	-1.78912	0.0735948	0.364681	-0.174047	0.118964	0.143461	0.546082	-0.15293	0.16574	0.356158	NA	-0.0952231	0.117762	0.418743	0.999989	-0.074106	0.166596	0.656446	0.999943	ESF1
1810	ENSG00000089050	121.031	0.133634	0.118588	1.12688	0.259794	0.619294	0.176422	0.151171	0.243196	0.655664	0.0516916	0.208279	0.803992	NA	0.0338058	0.152049	0.824053	0.999989	-0.0909246	0.207639	0.66146	0.999943	RBBP9
1811	ENSG00000089053	238.983	-0.141741	0.0997299	-1.42124	0.155246	0.500202	-0.0871706	0.125254	0.486461	0.820937	-0.249739	0.175598	0.154963	0.999819	-0.130386	0.125305	0.298088	0.999989	-0.292954	0.175562	0.095184	0.999943	ANAPC5
1812	ENSG00000089057	305.277	-0.183512	0.0744964	-2.46337	0.0137639	0.169607	-0.165577	0.0956521	0.0834465	0.448437	-0.217451	0.13202	0.0995367	0.999819	0.012689	0.09457	0.893264	0.999989	-0.0391858	0.132798	0.767934	0.999943	SLC23A2
1813	ENSG00000089060	257.969	-0.103822	0.0999769	-1.03845	0.299058	0.650794	-0.172807	0.124436	0.164916	0.5732	0.0270112	0.172493	0.875566	0.999819	-0.227883	0.124542	0.0672843	0.999989	-0.0280653	0.172417	0.870695	0.999943	SLC8B1
1814	ENSG00000089063	760.009	0.0236965	0.0674211	0.351471	0.725235	0.903771	0.0677713	0.0846934	0.423597	0.784381	-0.0606744	0.116613	0.602851	0.999819	0.0922474	0.084559	0.275306	0.999989	-0.0361982	0.116711	0.756444	0.999943	TMEM230
1815	ENSG00000089091	30.105	-0.343628	0.218602	-1.57193	0.115966	0.442488	-0.249932	0.276149	0.365433	0.752576	-0.528094	0.387579	0.173026	NA	0.0580864	0.270043	0.829689	0.999989	-0.220075	0.391858	0.574374	0.999943	DZANK1
1816	ENSG00000089094	3.57677	-0.0230387	0.495148	-0.0465289	0.962889	NA	-0.163593	0.616786	0.790829	NA	0.283501	0.89534	0.751516	NA	-0.600677	0.647538	0.353599	0.999989	-0.153583	0.873358	0.860409	0.999943	KDM2B
1817	ENSG00000089101	2.62916	0.0145902	0.64715	0.0225452	0.982013	NA	0.159465	0.790961	0.840223	NA	-0.385659	1.28514	0.764107	NA	-0.693034	0.850912	0.415381	0.999989	-1.23816	1.24625	0.320464	0.999943	C20orf26
1818	ENSG00000089116	0.113925	16.1369	163.222	0.0988646	0.921246	NA	-2.92026	474.823	0.995093	NA	20.1837	481.095	0.966536	NA	-2.93162	474.562	0.995071	NA	20.1723	481.446	0.966579	0.999943	LHX5
1819	ENSG00000089123	41.8747	-0.237136	0.145961	-1.62465	0.104237	0.421436	-0.177142	0.185195	0.338811	0.733592	-0.352049	0.256186	0.169381	NA	0.0935817	0.179481	0.602086	0.999989	-0.0813261	0.260221	0.75464	0.999943	TASP1
1820	ENSG00000089127	118.651	-0.244255	0.21199	-1.1522	0.249239	0.610373	-0.297094	0.268291	0.268139	0.67987	-0.145184	0.371641	0.69605	NA	-0.213735	0.267698	0.424628	0.999989	-0.0618257	0.372068	0.868025	0.999943	OAS1
[truncated: 20,990 more rows]
