# Supplementary material for: Gene Expression Signature in Adipose Tissue of Acromegaly Patients
Source: PLoS One. 2015 Jun 18;10(6):e0129359. doi: 10.1371/journal.pone.0129359 (PMC4472931; doi:10.1371/journal.pone.0129359)
Supplement: S3 Table — Size is the total size of the KEGG category, NES is the normalized enrichment score, NOM p-value is the raw p-value and FDR q-value is corrected for multiple observations. Gene details lists the specific genes which led to the enrichment of this category in our data. A negative enrichment score indicates down-regulation of the category in acromegaly. (XLS) [file pone.0129359.s007.xls]

## Sheet: Supp_Table_3_age_adjusted.txt
Supplementary Table 3. GSEA significant results (FDR q-value < 0.25) for KEGG, Reactome, Biological Process, Cellular Component, and Molecular Function
Name	Size	NES	NOM p-value	FDR q-value	Gene Details
KEGG_VALINE_LEUCINE_AND_ISOLEUCINE_DEGRADATION	41	4.13292	0	0	MCCC2,ALDH6A1,ECHS1,AUH,DBT,IVD,ALDH9A1,ACAT2,DLD,EHHADH,ACADSB,HADHA,ACADM,HMGCS1,OXCT1,MUT,HADH,PCCA,PCCB,BCKDHB,ACAT1,ABAT,HADHB,BCKDHA,AOX1,HIBADH,ALDH7A1,HIBCH,ACADS,MCCC1
KEGG_CITRATE_CYCLE_TCA_CYCLE	27	3.36309	0	0	IDH2,DLAT,ACO1,PCK2,CS,SUCLA2,PC,PDHA1,DLD,SUCLG2,IDH1,SDHB,FH,ACLY,DLST,MDH1,OGDH,PDHB,SDHA,SDHD,SDHC
KEGG_PROPANOATE_METABOLISM	29	3.15868	0	0	ACACA,ACSS3,ACSS2,ALDH6A1,ECHS1,SUCLA2,ALDH9A1,ACAT2,EHHADH,HADHA,ACADM,MUT,PCCA,PCCB,SUCLG2,ACAT1,ABAT,ALDH7A1,HIBCH,MLYCD
KEGG_OXIDATIVE_PHOSPHORYLATION	102	3.12272	0	0	ATP6V1E2,ATP5B,NDUFA5,COX7C,NDUFS5,ATP6V1D,NDUFA8,NDUFB5,UQCRC2,UQCRH,ATP5L,UQCRB,ATP6V0A1,ATP6V1C1,ATP5A1,SDHB,NDUFA4,NDUFV2,ATP5H,ATP5C1,NDUFS1,ATP6V0C,NDUFC2,PPA2,ATP5G3,NDUFB1,NDUFB3,UQCRFS1,NDUFA10,NDUFAB1,SDHA,COX11,COX5B,COX5A,ATP6AP1,SDHD,SDHC,ATP6V1H,UQCRC1,LHPP,ATP6V0A2,NDUFA9,NDUFA1,NDUFS7,CYC1,NDUFS4,NDUFA2,ATP5O,ATP6V1A,COX6B1,NDUFS3,COX7A2,ATP5F1,COX4I2,NDUFS8,ATP5G1,COX10,UQCR11,ND…
KEGG_PARKINSONS_DISEASE	100	3.11518	0	0	ATP5B,NDUFA5,COX7C,NDUFS5,UBB,NDUFA8,NDUFB5,UQCRC2,SLC25A5,SLC18A2,UQCRH,UQCRB,SLC25A4,ATP5A1,SDHB,NDUFA4,NDUFV2,VDAC2,ATP5H,ATP5C1,NDUFS1,NDUFC2,ATP5G3,NDUFB1,NDUFB3,UQCRFS1,NDUFA10,NDUFAB1,SLC25A6,SDHA,COX5B,COX5A,SDHD,SDHC,CASP9,UQCRC1,NDUFA9,NDUFA1,NDUFS7,CYC1,PARK2,NDUFS4,NDUFA2,ATP5O,COX6B1,NDUFS3,COX7A2,ATP5F1,COX4I2,NDUFS8,ATP5G1,VDAC1,APAF1,UQCR11,PARK7,UBE2G1,CYCS,NDUFV3,ATP5J,UQCR10,CO…
KEGG_BUTANOATE_METABOLISM	25	2.94297	0	0	AACS,L2HGDH,ECHS1,ALDH9A1,PDHA1,ACAT2,EHHADH,HADHA,HMGCS1,OXCT1,HADH,BDH1,ACAT1,ABAT,PDHB,ALDH7A1,ACADS
KEGG_FATTY_ACID_METABOLISM	36	2.83553	0	0	ADH1A,ADH1B,ACSL1,ECHS1,ACSL3,ALDH9A1,ACAT2,EHHADH,ACOX1,ECI1,ACADSB,HADHA,ACADM,HADH,CPT1B,GCDH,ACAT1,HADHB,ECI2,ALDH7A1,ACADS
KEGG_PEROXISOME	70	2.68413	0	0.000451325	NOS2,IDH2,SCP2,EPHX2,PECR,ACSL1,AGXT,PEX11A,ACSL3,PIPOX,ABCD2,EHHADH,ACOX1,MVK,GNPAT,CRAT,MPV17L,PEX13,PEX19,IDH1,ACOX2,PEX12,ECI2,PEX1,PHYH,PEX6,SLC25A17,ABCD3,PEX7,MLYCD,AGPS,SOD1,CAT,PEX2,ACSL4,MPV17,HMGCL,PEX10,ACAA1,DHRS4,NUDT12,HSD17B4,FAR1,ACOX3,NUDT19,CROT,PEX11G,PEX5,ECH1,PRDX1
KEGG_UBIQUITIN_MEDIATED_PROTEOLYSIS	127	2.68257	0	0.000401178	NEDD4L,HUWE1,UBE4B,FBXW7,UBE4A,UBE2W,UBE2D1,CUL7,TRIM37,HERC1,UBE2B,UBE2O,TRIP12,UBE2S,UBR5,UBE2R2,MDM2,ERCC8,CDC27,SKP2,VHL,ANAPC10,DDB2,FBXW11,RFWD2,NHLRC1,UBA6,ANAPC1,PARK2,TRIM32,BTRC,PML,SKP1,UBE3A,CUL5,ITCH,XIAP,CUL3,DDB1,PIAS3,TCEB1,HERC4,STUB1,UBE2K,KLHL9,BIRC6,TRAF6,UBE2D3,CUL4A,UBE3C,UBE2M,UBE2G1,DET1,UBE2D2,HERC3,CUL2,SIAH1,BIRC2,CUL4B,UBE2H,CDC34,SAE1,CUL1,PIAS2,RCHY1,UBE2F,UBE2J1,CDC…
KEGG_BIOSYNTHESIS_OF_UNSATURATED_FATTY_ACIDS	20	2.48221	0	0.00128539	SCD,FADS1,FADS2,ELOVL6,ELOVL5,PECR,HSD17B12,ACOX1,HADHA,ACOT1,PTPLB,ACOT2
KEGG_HUNTINGTONS_DISEASE	154	2.37117	0	0.0027017	CREB3L1,PPARG,ATP5B,NDUFA5,COX7C,RCOR1,NDUFS5,AP2A1,NDUFA8,NDUFB5,UQCRC2,SLC25A5,UQCRH,UQCRB,SLC25A4,REST,DNAH2,ATP5A1,SDHB,NDUFA4,CLTC,DCTN4,NDUFV2,VDAC2,ATP5H,ATP5C1,NDUFS1,NDUFC2,POLR2B,ATP5G3,NDUFB1,NDUFB3,UQCRFS1,NDUFA10,NDUFAB1,SLC25A6,SDHA,COX5B,COX5A,AP2S1,SOD1,SDHD,SDHC,CASP9,UQCRC1,CREB1,HDAC2,NDUFA9,NDUFA1,NDUFS7,POLR2E,CYC1,NDUFS4,NDUFA2,ATP5O,COX6B1,POLR2D,TAF4,NDUFS3,COX7A2,ATP5F1,A…
KEGG_NEUROACTIVE_LIGAND_RECEPTOR_INTERACTION	122	2.28675	0	0.00452916	ADRB3,GABRD,PRLR,CYSLTR2,SSTR2,CHRNA7,ADRA2A,CRHR2,CALCRL,EDNRA,VIPR2,AVPR1A,PTGER3,NR3C1,ADRB1,PTH1R,PTGDR,AGTR1,GRIN2D,P2RY1,LPAR4,NMUR1,CHRM3,APLNR,SCTR,CNR2,GLRB,P2RY8,FPR2,ADRA1D,TSPO,GHR,GABRE
KEGG_LYSINE_DEGRADATION	41	2.26078	0.00200803	0.00516261	AASS,ECHS1,PLOD2,PIPOX,ALDH9A1,ACAT2,EHHADH,HADHA,WHSC1L1,HADH,GCDH,AASDH,ACAT1,SUV39H2,PLOD1,DLST,EHMT2,OGDH,ALDH7A1,SETD2
KEGG_PYRUVATE_METABOLISM	33	2.15188	0.00199203	0.00998837	LDHD,ACACA,ME1,ACSS2,DLAT,PCK2,PC,ALDH9A1,PDHA1,ACAT2,DLD,ME2,ACAT1,MDH1,PDHB,ALDH7A1
KEGG_NUCLEOTIDE_EXCISION_REPAIR	39	2.04811	0.00409836	0.0188884	RPA3,RFC1,POLD2,GTF2H3,ERCC5,RFC5,MNAT1,ERCC6,RPA1,ERCC8,CCNH,DDB2,ERCC2,RFC3,POLD3,DDB1,RPA2,CUL4A,RAD23B,POLE3,GTF2H1,LIG1,CUL4B,ERCC4,XPA,RAD23A,ERCC3,XPC,POLE
KEGG_ALZHEIMERS_DISEASE	138	2.04192	0.00594059	0.0182558	LPL,CALML6,ITPR2,PPP3R1,GRIN2D,APOE,ATP5B,NDUFA5,COX7C,NDUFS5,NDUFA8,MME,NDUFB5,UQCRC2,MAPT,UQCRH,UQCRB,ATP5A1,SDHB,CACNA1D,NDUFA4,NDUFV2,ATP5H,ATP5C1,NDUFS1,NDUFC2,PPP3CA,ATP5G3,NDUFB1,NDUFB3,UQCRFS1,NDUFA10,NDUFAB1,SDHA,COX5B,COX5A,SDHD,SDHC,CASP9,ATP2A3,UQCRC1,BACE1,NDUFA9,APH1A,NDUFA1,NDUFS7,IDE,CYC1,NDUFS4,NDUFA2,ATP5O,COX6B1,RYR3,NDUFS3,COX7A2,GSK3B,ATP5F1,COX4I2,NDUFS8,PPP3CB,PSEN2,ATP5G1,…
KEGG_HOMOLOGOUS_RECOMBINATION	26	2.00237	0.00788955	0.0215951	BLM,XRCC2,RPA3,RAD54B,RAD54L,NBN,POLD2,RAD52,RAD51B,RAD50,SSBP1,RPA1,TOP3A,MRE11A,POLD3,RAD51C,RPA2
KEGG_SPLICEOSOME	115	1.94583	0.00625	0.0290745	SF3B2,LSM5,CWC15,HNRNPA1L2,SNRNP27,LSM6,SNRNP40,CDC40,SMNDC1,MAGOHB,PCBP1,RBM25,RBMX,CRNKL1,SLU7,NCBP1,SYF2,U2SURP,SRSF10,XAB2,TRA2B,SRSF3,CDC5L,SNRPE,HNRNPC,SNRPA,THOC2,SNRPB2,HNRNPU,DDX46,SNRPG,AQR,DDX42,PRPF40A,USP39,SRSF4,SF3B3,PPIH,PLRG1,ZMAT2,LSM3,SART1,SRSF9,SF3A2,HNRNPA3,U2AF1,SF3B1,SNRNP200,PRPF38B,SRSF1,PRPF18,BCAS2,WBP11,MAGOH,THOC1,NCBP2,PHF5A,TXNL4A,RBM17,SNRPA1,EFTUD2,SF3A3,PRPF4,HN…
KEGG_ABC_TRANSPORTERS	35	1.94364	0.0101626	0.027738	ABCB11,ABCG1,ABCB4,ABCA1,ABCC8,ABCC11,ABCD2,ABCA2,ABCB7,ABCC6,ABCA4,ABCA7,ABCA5,ABCD3,ABCB10,ABCA3,ABCA8
KEGG_ALLOGRAFT_REJECTION	20	1.91949	0.0115607	0.030504	HLA-C,HLA-DPA1,HLA-DRB5,HLA-B,HLA-DPB1,HLA-A,HLA-F,HLA-DRB1
KEGG_GRAFT_VERSUS_HOST_DISEASE	20	1.90578	0.0101215	0.0311352	HLA-C,HLA-DPA1,HLA-DRB5,HLA-B,HLA-DPB1,HLA-A,HLA-F,HLA-DRB1
KEGG_GLYCINE_SERINE_AND_THREONINE_METABOLISM	27	1.89142	0.0113852	0.0318164	ALAS2,GAMT,SHMT1,CBS,AGXT,GCAT,CTH,PIPOX,DLD,GLYCTK,PSPH,GATM,MAOB,SHMT2,MAOA,AOC3
KEGG_AMINOACYL_TRNA_BIOSYNTHESIS	39	1.88592	0.00821355	0.031442	FARS2,YARS2,MTFMT,TARS,IARS2,PARS2,RARS2,CARS,DARS,TARSL2,TARS2,SEPSECS,EPRS,KARS,DARS2,RARS,NARS2,LARS,QARS,AARS,FARSA,WARS2,CARS2,HARS,IARS,NARS,GARS,SARS,WARS,HARS2,AARS2,FARSB
KEGG_AUTOIMMUNE_THYROID_DISEASE	21	1.87892	0.00826446	0.0312073	HLA-C,HLA-DPA1,HLA-DRB5,HLA-B,HLA-DPB1,HLA-A,HLA-F,HLA-DRB1
KEGG_TYPE_I_DIABETES_MELLITUS	22	1.85711	0.00826446	0.0342466	HLA-C,HLA-DPA1,HLA-DRB5,HLA-B,HLA-DPB1,HLA-A,HLA-F,HLA-DRB1
KEGG_CELL_ADHESION_MOLECULES_CAMS	97	1.82301	0.0144628	0.0388799	HLA-C,HLA-DPA1,HLA-DRB5,CADM1,NRXN3,NRCAM,NCAM2,VCAM1,CNTN1,HLA-B,HLA-DPB1,HLA-A,NRXN1,SDC1,NLGN4X,HLA-F,HLA-DRB1,OCLN,NEO1,CLDN23,CNTN2
KEGG_PPAR_SIGNALING_PATHWAY	50	1.81374	0.0160321	0.0398228	SCD,FADS2,LPL,ME1,SCP2,ACSL1,DBI,PPARG,ADIPOQ,PCK2,ACSL3,EHHADH,ACOX1,ACADM,CPT1B,PPARA,ACOX2,PLIN1,CD36,ACADL,NR1H3,ACSL4,RXRA,RXRB,FABP4,ACAA1,SORBS1,SCD5
KEGG_TRYPTOPHAN_METABOLISM	29	1.79051	0.0212766	0.0437997	ECHS1,ALDH9A1,ACAT2,EHHADH,HADHA,HADH,GCDH,ACAT1,AOX1,OGDH,ALDH7A1,HAAO,MAOB,CAT,MAOA,TPH1
KEGG_BETA_ALANINE_METABOLISM	18	1.77225	0.00835073	0.0461924	ECHS1,ALDH9A1,EHHADH,HADHA,ACADM,ABAT,UPB1,ALDH7A1,HIBCH,MLYCD
KEGG_ARGININE_AND_PROLINE_METABOLISM	44	1.7167	0.0298805	0.0600986	GLUL,NOS2,GAMT,GLUD2,AGMAT,ACY1,ADC,CPS1,CKB,ALDH9A1,ASS1,PYCR1,P4HA3,ALDH7A1,GOT1,ALDH18A1,GATM,GLS2,MAOB,ARG2,MAOA,ALDH4A1,P4HA1
KEGG_MISMATCH_REPAIR	20	1.71293	0.0173077	0.0592631	RPA3,RFC1,POLD2,MSH6,RFC5,MSH2,SSBP1,MSH3,RPA1,RFC3,POLD3,MLH1,RPA2
KEGG_PROXIMAL_TUBULE_BICARBONATE_RECLAMATION	20	1.70593	0.0160966	0.0595568	ATP1A2,CA2,GLUD2,SLC25A10,ATP1A4,PCK2,SLC4A4,ATP1B2,MDH1,GLS2,CA4
KEGG_RETINOL_METABOLISM	21	1.64327	0.0205339	0.079128	DGAT1,ADH1A,ALDH1A1,CYP3A5,ADH1B,RDH10,CYP3A4,DHRS3,DGAT2
KEGG_PROTEIN_EXPORT	23	1.56927	0.0452756	0.109947	SRP9,SEC61A1,SEC62,SEC61G,SRP68,SPCS1,SRP54,SRP72,SEC11A,SRPR,IMMP2L,SRPRB,SEC63,OXA1L,SPCS2,SPCS3,SRP14,SEC61A2,SEC61B,IMMP1L
KEGG_DRUG_METABOLISM_CYTOCHROME_P450	33	1.56576	0.0439122	0.108353	ADH1A,FMO1,CYP3A5,ADH1B,GSTM5,GSTM3,CYP3A4,GSTA4,GSTT2,CYP2E1,GSTZ1,AOX1,MGST3,FMO5,MAOB
KEGG_RNA_DEGRADATION	51	1.54544	0.0513347	0.115922	LSM5,EXOSC3,DCP2,LSM6,C1D,CNOT8,DCP1A,ZCCHC7,TTC37,DIS3,CNOT4,PARN,HSPD1,CNOT6L,CNOT1,XRN1,EXOSC6,WDR61,EXOSC8,CNOT7,DDX6,XRN2,EDC4,PAPOLG,DCP1B,HSPA9,LSM3,EXOSC5,EXOSC9,PAPOLA,PNPT1,RQCD1
KEGG_NITROGEN_METABOLISM	17	1.50129	0.0779468	0.138561	CA2,GLUL,GLUD2,CPS1,CTH,CA3,CA13,GLS2,CA4
KEGG_N_GLYCAN_BIOSYNTHESIS	45	1.37999	0.118236	0.224578	ALG10B,MAN1A2,MGAT3,ALG5,DPM1,STT3B,ALG6,FUT8,RFT1,TUSC3,MAN1C1,MGAT2,ALG11,ALG10,B4GALT2,ALG14,DPAGT1,ALG1,DPM2,DOLPP1,STT3A,GANAB,MGAT5B,ALG12,RPN1,ALG13,MAN1B1,ALG2,MGAT5,ALG3,MAN2A2,B4GALT1,DDOST,MOGS,ALG8,DPM3,DAD1,MAN2A1,B4GALT3,RPN2,MGAT4A,MGAT1,MGAT4B,MAN1A1
KEGG_REGULATION_OF_AUTOPHAGY	19	1.36828	0.12831	0.229228	PRKAA2,ATG4A,ATG4C,PRKAA1,GABARAPL2,PIK3R4,ATG5,GABARAP,ATG12,BECN1,GABARAPL1,ATG3,ULK2,ULK1,PIK3C3,ATG4D,ATG7,ATG4B
KEGG_GLYCEROLIPID_METABOLISM	40	1.34708	0.124498	0.243414	AGPAT9,PNPLA3,DGAT1,LPL,PPAP2B,AGPAT2,ALDH9A1,GLYCTK,GPAT2,LIPC,DGAT2,DGKE,ALDH7A1,MGLL,AGPAT1,AGK
KEGG_ALDOSTERONE_REGULATED_SODIUM_REABSORPTION	32	1.33735	0.144016	0.247428	IGF1,ATP1A2,HSD11B2,ATP1A4,IRS1,NR3C2,PIK3R1,NEDD4L,ATP1B2,PIK3CA
KEGG_CYTOKINE_CYTOKINE_RECEPTOR_INTERACTION	160	-4.73079	0	0	PDGFB,TNFSF15,CCL22,VEGFB,BMP2,TNFRSF10B,IL12RB1,EPOR,IL1B,TGFB1,CXCL10,IL11RA,IL6R,HGF,TNFRSF1B,IL18,FLT3LG,TNFRSF25,LTBR,TNFRSF10D,IL2RA,TNFRSF14,IL7R,CCL13,LEP,CXCR2,IL15RA,CSF2RB,IL10,IL4R,INHBA,LIF,IL20RB,OSMR,IL2RG,CD27,INHBB,CXCL16,CCR1,CX3CR1,RELT,TNFRSF12A,PLEKHO2,TNFRSF18,TNFRSF10A,TNFSF8,TNFRSF4,CSF1,CSF1R,PDGFA,TNFSF9,CXCL9,CLCF1,CSF3R,IL10RA,IL2RB,IL1R2,CCR5,CCL4,IL18RAP,CCL2,IL21R,B…
KEGG_HEMATOPOIETIC_CELL_LINEAGE	63	-4.14538	0	0	GP1BA,CD44,TFRC,CD22,EPOR,IL1B,IL11RA,IL6R,ITGA4,FLT3LG,IL2RA,CD7,CD37,IL7R,CD3D,IL4R,CD5,ITGA5,CD1E,ITGA3,CD1D,CD14,CSF1,CD55,ITGAM,CSF1R,CD33,CSF3R,MS4A1,CD3G,CD8A,IL1R2,CR1,CD3E,CD1C,CD2,IL6,FLT3,FCER2,TPO
KEGG_COMPLEMENT_AND_COAGULATION_CASCADES	41	-4.03956	0	0	MASP1,PROS1,VWF,F3,C3,SERPING1,CFD,SERPINA1,CFH,F13A1,F10,PLAT,CFI,F2R,C1R,C1QA,CD55,SERPINF2,SERPINE1,C1S,C5AR1,C1QB,THBD,C1QC,BDKRB2,C3AR1,C4BPB,CR1,PLAUR
KEGG_CHEMOKINE_SIGNALING_PATHWAY	145	-3.91648	0	0	RAF1,CX3CL1,JAK2,PTK2,RHOA,PRKCD,PARD3,GNAI2,RAP1A,CHUK,RAC1,PLCB1,GSK3A,ADCY3,CXCR1,PLCB3,NRAS,GRB2,CCR4,CRKL,ADCY2,CRK,NFKB1,KRAS,STAT3,SHC2,ADCY1,GNB1,BCAR1,GNG10,STAT2,RELA,PIK3R3,NFKBIB,TIAM2,CCL22,VAV3,SHC1,MAP2K1,HRAS,LYN,CSK,PXN,MAPK3,ADCY5,ADCY9,CXCL10,ADRBK1,PTK2B,VAV2,PRKX,PIK3CG,ROCK2,GRK5,IKBKB,ELMO1,CCL13,CXCR2,GNG5,PREX1,ADCY4,PIK3CD,VAV1,SHC3,ADCY7,GNG4,CXCL16,CCR1,CX3CR1,TIAM1,SH…
KEGG_NATURAL_KILLER_CELL_MEDIATED_CYTOTOXICITY	88	-3.2256	0	0	PIK3R3,TNFRSF10C,PPP3CC,GZMB,VAV3,SHC1,TNFRSF10B,MAP2K1,NFATC2,HRAS,MAPK3,PTK2B,VAV2,FCGR3A,SH2D1B,PIK3CG,TNFRSF10D,SH3BP2,RAET1G,ICAM1,PLCG2,FYN,HLA-E,PIK3CD,VAV1,SHC3,LAT,PRF1,SHC4,TNFRSF10A,TYROBP,LCP2,SH2D1A,PIK3R5,ITGAL,SYK,RAC2,CD48,ZAP70,FCER1G,ITGB2,CD247,PRKCB,KLRD1,CD244,LCK,HCST
KEGG_TOLL_LIKE_RECEPTOR_SIGNALING_PATHWAY	78	-2.84363	0	0	TIRAP,IFNAR1,MAP2K3,CHUK,RAC1,TOLLIP,FADD,TAB1,MAPK11,TAB2,NFKB1,SPP1,RIPK1,IRAK4,RELA,PIK3R3,TRAF3,IRF3,IRF7,MAP2K1,CASP8,IL1B,MAPK3,TLR5,CXCL10,CTSK,TLR8,TLR2,TICAM1,PIK3CG,MAP3K8,IKBKB,MYD88,TLR6,PIK3CD,TLR1,MAPK12,MAP2K6,LY96,CD86,CD14,PIK3R5,CXCL9,CCL4,IRF5,TLR7,LBP,IL6,CCL3,JUN,IL8,FOS
KEGG_T_CELL_RECEPTOR_SIGNALING_PATHWAY	89	-2.63927	0	0.000627732	GRAP2,AKT3,MALT1,CBL,PAK2,MAPK1,MAP2K2,CDK4,RAF1,RHOA,PLCG1,CHUK,MAPK11,NRAS,GRB2,NCK2,RASGRP1,CD4,NFKB1,KRAS,NCK1,NFATC1,NFATC4,NFKBIE,RELA,PIK3R3,PPP3CC,NFKBIB,VAV3,MAP2K1,NFATC2,HRAS,MAPK3,PAK4,VAV2,PIK3CG,MAP3K8,IKBKB,CD3D,FYN,IL10,PIK3CD,VAV1,CBLB,MAPK12,LAT,PTPRC,CARD11,TEC,ITK,LCP2,PIK3R5,PAK3,CD3G,CD8A,PRKCQ,ZAP70,CD247,CD28,CD3E,LCK,CD40LG,JUN,FOS
KEGG_LYSOSOME	108	-2.63574	0	0.000549265	LAMP1,SMPD1,GNPTAB,CTSA,FUCA1,MANBA,HEXA,ATP6V0B,ENTPD4,CTNS,AP3B2,GNS,TPP1,SGSH,GGA3,M6PR,CD63,AP1B1,CD68,AP1S3,NAGPA,PPT1,LIPA,IDUA,CTSZ,NPC2,HEXB,AP4M1,LGMN,SLC11A2,SLC17A5,CTSK,GLB1,CTSG,DNASE2,AP3S1,NAGA,CTSD,GAA,CTSS,PLA2G15,GM2A,CTSB,LAPTM5,TCIRG1,CTSC,CTSH,SLC11A1,LAMP3,CTSW,ASAH1,ATP6V0D2,ACP5
KEGG_DILATED_CARDIOMYOPATHY	65	-2.61959	0	0.000754606	ITGA6,ATP2A2,ADCY3,CACNG8,ADCY2,LAMA2,ADCY1,ITGA2,CACNA2D4,DAG1,SGCB,ITGB1,ITGB3,ITGB7,ACTB,ADCY5,TGFB1,ADCY9,TPM4,ITGA4,TPM1,PRKX,LMNA,ITGA9,TPM3,PLN,ADCY4,SGCA,ITGA11,ADCY7,ITGA5,ITGA3,ITGB8,SGCG,CACNB1,CACNB2,ITGB5,TPM2,RYR2,ITGB4,CACNA1C,CACNA2D3
KEGG_REGULATION_OF_ACTIN_CYTOSKELETON	172	-2.5964	0	0.000881685	DOCK1,RAC1,FGF11,ITGA6,CYFIP1,ARPC2,IQGAP1,PIP5K1A,MYH10,MYH9,PFN2,NRAS,ABI2,ENAH,ARPC3,CRKL,LIMK2,MYL12A,CRK,KRAS,ARPC5L,ITGA2,MRAS,MYL9,BCAR1,CFL1,MSN,ITGB1,ITGB3,PIK3R3,EZR,PIP5K1C,ITGB7,ACTB,MYL12B,MYL5,PIP4K2A,PFN4,SSH1,PDGFB,TIAM2,WASF1,VAV3,GNA12,MAP2K1,HRAS,CSK,ARPC5,PXN,MAPK3,PAK4,ITGA4,GIT1,ARHGEF1,VAV2,FGF18,ITGA9,ACTN4,PIK3CG,ROCK2,TMSB4X,PPP1CA,ARPC1B,SSH2,FGF5,FGFR2,PIK3CD,VAV1,MYLK…
KEGG_LEUKOCYTE_TRANSENDOTHELIAL_MIGRATION	91	-2.4803	0	0.00221096	ARHGAP35,PTK2,RHOA,ACTN1,PLCG1,CTNNA1,GNAI2,RAP1A,RAC1,JAM2,MAPK11,CTNNB1,JAM3,VASP,MYL12A,CD99,ESAM,CLDN5,MYL9,MLLT4,BCAR1,CTNNA3,MSN,ITGB1,PIK3R3,EZR,ACTB,MYL12B,MYL5,VAV3,PECAM1,PXN,SIPA1,ITGA4,PTK2B,VAV2,ACTN4,PIK3CG,ROCK2,ICAM1,PLCG2,PIK3CD,VAV1,CLDN18,MAPK12,CYBB,CYBA,RAPGEF3,NCF2,ITK,NCF4,ITGAM,PIK3R5,ITGAL,RAC2,ITGB2,PRKCB,CXCR4,MMP9
KEGG_FC_GAMMA_R_MEDIATED_PHAGOCYTOSIS	86	-2.40802	0	0.00280233	ASAP2,MAPK1,PIP4K2B,RAF1,PIP5K1B,PRKCD,MARCKS,PLCG1,RAC1,ARPC2,PIP5K1A,RPS6KB2,ARPC3,CRKL,ASAP1,LIMK2,VASP,CRK,ARPC5L,DNM2,CFL1,PLD2,PRKCE,PIK3R3,PIP5K1C,WASF1,VAV3,MAP2K1,LYN,ARPC5,MAPK3,PPAP2A,VAV2,FCGR3A,PPAP2C,ARF6,ASAP3,PIK3CG,ARPC1B,DNM1,PLCG2,PIK3CD,VAV1,INPP5D,WASF3,LAT,FCGR2B,PTPRC,HCK,PIK3R5,PLA2G4B,SYK,RAC2,DOCK2,PRKCB,FCGR2A,SPHK1,SCIN
KEGG_B_CELL_RECEPTOR_SIGNALING_PATHWAY	64	-2.33411	0	0.00478051	NFKBIE,RELA,PIK3R3,PPP3CC,NFKBIB,VAV3,MAP2K1,NFATC2,HRAS,LYN,CD22,MAPK3,CD72,VAV2,PIK3CG,IKBKB,CD79B,PLCG2,PIK3CD,VAV1,INPP5D,DAPP1,FCGR2B,IFITM1,CARD11,PIK3AP1,PIK3R5,SYK,RAC2,PRKCB,JUN,FOS
KEGG_PATHOGENIC_ESCHERICHIA_COLI_INFECTION	46	-2.23902	0.004158	0.00728972	ARPC4,TUBA8,ACTG1,PRKCA,CDC42,ROCK1,NCL,WASL,TUBB,CLDN1,ARHGEF2,TUBB6,RHOA,YWHAQ,ARPC2,CTNNB1,ARPC3,NCK2,CTTN,ARPC5L,NCK1,ITGB1,ABL1,TUBA1B,EZR,ACTB,TUBB4B,ARPC5,TLR5,ROCK2,ARPC1B,FYN,TUBA1C,TUBB2B,HCLS1,TUBA1A,LY96,CD14,TUBA4A,TUBB2A,KRT18
KEGG_FOCAL_ADHESION	173	-2.16591	0.00201207	0.011065	LAMB2,GRB2,CRKL,PDPK1,VASP,MYL12A,CRK,COL11A1,FLT4,SHC2,LAMA2,ITGA2,ILK,SPP1,BIRC3,MYL9,BCAR1,CAV1,ERBB2,ITGB1,ITGB3,PIK3R3,PIP5K1C,ITGB7,ACTB,MYL12B,MYL5,RAPGEF1,PDGFB,VAV3,SHC1,VEGFB,MAP2K1,CCND3,LAMC1,HRAS,PXN,THBS3,MAPK3,PAK4,IGF1R,THBS1,LAMA3,VWF,COL4A4,ITGA4,HGF,VAV2,ITGA9,ACTN4,PIK3CG,ROCK2,PPP1CA,FYN,ZYX,PIK3CD,VAV1,MYLK,ITGA11,SHC3,ITGA5,ITGA3,ITGB8,LAMA5,TLN2,TNXB,DIAPH1,SHC4,ITGB5,PIK3…
KEGG_PRIMARY_IMMUNODEFICIENCY	22	-2.16233	0	0.0107245	IL7R,CD3D,IL2RG,PTPRC,CIITA,JAK3,CD8A,ZAP70,CD3E,LCK,CD40LG
KEGG_CALCIUM_SIGNALING_PATHWAY	121	-2.1073	0.0037037	0.0142769	ATP2A1,P2RX6,LTB4R2,PTK2B,ERBB4,PRKX,PLCD1,HRH2,PLCG2,PLN,ADCY4,MYLK,ADCY7,PTAFR,F2R,PLCB4,SLC8A3,GRIN2C,PLCD3,ITPR3,NOS3,BDKRB2,CACNA1H,TNNC2,GNA15,PLCB2,PRKCB,RYR2,BST1,P2RX7,HRH1,PTGFR,SPHK1,CACNA1C,RYR1,PDE1C,DRD1,LHCGR,P2RX1
KEGG_CYTOSOLIC_DNA_SENSING_PATHWAY	36	-2.06723	0	0.0176581	RIPK1,POLR3GL,RELA,POLR3D,NFKBIB,IRF3,IRF7,IL1B,CXCL10,TREX1,IL18,TMEM173,IKBKB,POLR3G,POLR1C,ZBP1,PYCARD,RIPK3,CCL4,IL6
KEGG_PRION_DISEASES	26	-2.04523	0.00402414	0.0183016	HSPA5,NOTCH1,STIP1,BAX,MAP2K1,LAMC1,IL1B,MAPK3,PRKX,FYN,C1QA,C1QB,C1QC,IL6,EGR1
KEGG_ARRHYTHMOGENIC_RIGHT_VENTRICULAR_CARDIOMYOPATHY_ARVC	56	-2.03682	0.0151844	0.0184539	ITGA6,ATP2A2,CTNNB1,CACNG8,LAMA2,ITGA2,CACNA2D4,DAG1,SGCB,JUP,CTNNA3,ITGB1,ITGB3,ITGB7,ACTB,DSP,ITGA4,LMNA,ITGA9,ACTN4,LEF1,SGCA,ITGA11,ITGA5,ITGA3,ITGB8,SGCG,CACNB1,CACNB2,ITGB5,RYR2,ITGB4,CACNA1C,CACNA2D3
KEGG_HYPERTROPHIC_CARDIOMYOPATHY_HCM	59	-2.02174	0.0059761	0.0192498	LAMA2,ITGA2,CACNA2D4,DAG1,SGCB,ITGB1,ITGB3,ITGB7,ACTB,PRKAB2,TGFB1,TPM4,ITGA4,TPM1,LMNA,ITGA9,TPM3,SGCA,ITGA11,ITGA5,ITGA3,ITGB8,SGCG,CACNB1,CACNB2,ITGB5,TPM2,RYR2,ITGB4,CACNA1C,IL6,CACNA2D3
KEGG_RIBOSOME	83	-1.98265	0	0.0228174	RPL6,RPL24,RPL37A,RPL14,RPL15,RPS24,RPS7,UBA52,RPL35A,RPS10,RPL30,RPS16,RPS25,RPL27,RPS2,RPL39,RPS15A,RPS12,RPL7A,RPL3,RPS11,RPS13,RPL13A,RPL28,RPS5,RPLP0,RPSA,RPS18,RPS28,RPL35,RPL38,RPS6,RPL34,RPL11,RPL23A,RPL8,RPL32,RPL13,RPL21,RPL18A,RPS8,RPL19,RPS3,RPL36,RPS27A,RPL41,RPS29,RPS15,RPL10A,RPLP1,RPL37,RPL26,RPL27A,RPS27,RPS21,RPL18,RPS4X,FAU,RPL17,RPL12,RPL10,RPL26L1,RPS26,RPS9
KEGG_MAPK_SIGNALING_PATHWAY	208	-1.96391	0.00606061	0.0246356	RAP1A,MAP2K3,CHUK,RAC1,CACNA1A,FGF11,TAB1,STK4,MAPK11,NRAS,TNFRSF1A,CACNG8,GRB2,RPS6KA5,CRKL,TAB2,RASGRP1,CRK,NFKB1,KRAS,HSPA8,CACNA2D4,TGFBR2,BDNF,MRAS,NFATC4,TAOK3,NLK,MAP3K11,DUSP3,MECOM,TP53,DUSP16,RELA,RASA2,MAP3K3,RELB,PPP3CC,PDGFB,GNA12,TRAF2,MAP2K1,NFATC2,HSPA2,HRAS,MAX,ATF4,RPS6KA4,IL1B,NFKB2,MAPK3,HSPB1,TGFB1,PLA2G2A,NTRK2,DUSP7,SRF,GADD45B,JUND,FGF18,DUSP5,PRKX,MAPKAPK2,MYC,MAP3K8,IKBK…
KEGG_HEDGEHOG_SIGNALING_PATHWAY	41	-1.96061	0.0119284	0.0238774	WNT5A,BMP6,PRKX,GLI2,GAS1,GLI1,RAB23,BMP4,WNT11,WNT4,WNT2,WNT9A,BMP7,DHH,WNT9B,BMP8B,WNT10B
KEGG_MELANOGENESIS	80	-1.95578	0.01	0.0240797	CALM2,GNAQ,CREB3L4,FZD7,DVL2,CREBBP,DVL1,MAPK1,MAP2K2,KIT,RAF1,CALM3,GNAI2,PLCB1,ADCY3,CTNNB1,CREB3,PLCB3,EP300,NRAS,FZD10,ADCY2,KRAS,CALM1,ADCY1,CREB3L2,FZD2,CAMK2G,GNAO1,DVL3,EDNRB,WNT2B,MAP2K1,HRAS,MAPK3,ADCY5,ADCY9,WNT5A,FZD5,PRKX,LEF1,FZD1,ADCY4,ADCY7,MC1R,FZD3,WNT11,WNT4,WNT2,PLCB4,WNT9A,EDN1,PLCB2,PRKCB,WNT9B,WNT10B
KEGG_NOTCH_SIGNALING_PATHWAY	43	-1.95239	0.00206186	0.0235688	PSEN1,CTBP1,DVL2,CREBBP,DLL1,DVL1,JAG1,NCOR2,NUMB,DTX3L,DTX3,SNW1,EP300,NOTCH4,JAG2,RBPJ,CTBP2,NCSTN,NOTCH1,MFNG,MAML2,DVL3,KAT2B,DTX2,ADAM17,DLL4,NUMBL,PSENEN,HES1,LFNG,NOTCH3,KAT2A
KEGG_JAK_STAT_SIGNALING_PATHWAY	96	-1.92562	0.00779727	0.0257974	IL11RA,IL6R,STAT6,PIK3CG,MYC,IL2RA,IL7R,LEP,IL15RA,CSF2RB,IL10,PIK3CD,IL4R,LIF,CBLB,IL20RB,OSMR,IL2RG,JAK3,PIK3R5,CLCF1,CSF3R,IL10RA,IL2RB,PIM1,IL21R,LEPR,IL6,IL12RB2,TPO,SOCS3
KEGG_LEISHMANIA_INFECTION	52	-1.89969	0.00963391	0.0296947	IRAK4,ITGB1,RELA,NFKBIB,IL1B,MAPK3,TGFB1,C3,ITGA4,TLR2,FCGR3A,MYD88,IL10,MAPK12,CYBA,NCF2,NCF4,ITGAM,ITGB2,PRKCB,FCGR2A,CR1,HLA-DMA,JUN,FOS
KEGG_AXON_GUIDANCE	109	-1.85783	0.0104822	0.035926	PAK2,MAPK1,RAC3,PTK2,ROBO3,SEMA6C,RHOA,SRGAP3,GNAI2,RAC1,SEMA3E,NGEF,NRAS,NCK2,LIMK2,SEMA6A,EPHB3,KRAS,EFNB3,PLXNA2,NCK1,NFATC1,NFATC4,CFL1,ITGB1,ABL1,PPP3CC,EFNA4,PLXNB1,SEMA4A,FES,NFATC2,HRAS,SEMA4C,MAPK3,SEMA3F,PAK4,SRGAP1,SEMA3G,UNC5B,NTN4,SEMA7A,SEMA3C,ABLIM1,EPHA3,ROCK2,EPHB4,EPHA1,SEMA3A,EFNA1,FYN,PLXNC1,PLXNA1,SEMA6B,SLIT3,EPHB1,SLIT2,PAK3,SEMA4D,RAC2,EFNA3,EPHA2,ABLIM2,CXCR4,SEMA3B,NTN1
KEGG_SYSTEMIC_LUPUS_ERYTHEMATOSUS	49	-1.82661	0.0158103	0.0410908	GRIN2B,H2AFX,SNRPD3,SSB,HIST4H4,SNRPB,SNRPD1,H3F3B,HIST1H2BN,C3,CTSG,FCGR3A,HIST1H4H,ACTN4,IL10,FCGR2B,CD86,C1R,C1QA,C1S,C1QB,C1QC,HIST1H2BC,FCGR2A,CD28,HLA-DMA,CD40LG
KEGG_NOD_LIKE_RECEPTOR_SIGNALING_PATHWAY	55	-1.74087	0.020202	0.0622581	MAP3K7,NFKBIA,TRAF6,IKBKG,SUGT1,BIRC2,MAPK8,NAIP,TAB3,NLRC4,ERBB2IP,HSP90AA1,NOD1,HSP90B1,MAPK1,CASP1,CARD6,CHUK,TAB1,MAPK11,TAB2,NFKB1,TRIP6,BIRC3,NLRP1,MEFV,RELA,NFKBIB,CASP8,IL1B,MAPK3,IL18,NOD2,IKBKB,CCL13,TNFAIP3,MAPK12,PYCARD,NLRP3,CCL2,CARD9,PSTPIP1,IL6,CXCL2,CCL8,CXCL1,IL8
KEGG_NEUROTROPHIN_SIGNALING_PATHWAY	111	-1.72154	0.0349515	0.0662005	RHOA,SH2B1,CALM3,PRKCD,PLCG1,RPS6KA3,YWHAQ,RAP1A,RAC1,YWHAG,MAPK11,NRAS,GRB2,RPS6KA5,CRKL,TP73,CRK,NFKB1,KRAS,SHC2,CALM1,BDNF,CAMK2G,IRAK4,ABL1,NFKBIE,TP53,RELA,PIK3R3,SH2B3,ARHGDIA,CAMK4,MAP3K3,RAPGEF1,ZNF274,NFKBIB,SHC1,ARHGDIB,BAX,MAP2K1,HRAS,ATF4,RPS6KA4,CSK,MAPK3,PRDM4,NTRK2,MAPKAPK2,PIK3CG,IKBKB,RPS6KA2,PLCG2,PIK3CD,SHC3,MAPK12,YWHAH,RPS6KA1,SHC4,MAPK7,PIK3R5,NGFR,JUN
KEGG_PHOSPHATIDYLINOSITOL_SIGNALING_SYSTEM	69	-1.70055	0.0144033	0.0712549	INPP4A,DGKD,PIK3C3,DGKH,ITPKB,PIP4K2B,DGKQ,CALM3,PIP5K1B,ITPR1,PLCG1,PLCB1,INPPL1,INPP5B,PIP5K1A,PLCB3,CDIPT,DGKZ,CALM1,INPP5K,PI4KA,INPP5E,ITPK1,IPPK,PIK3R3,PIP5K1C,PIP4K2A,PIK3CG,PLCD1,SYNJ2,PLCG2,PIK3CD,INPP5D,DGKG,INPP4B,DGKA,PLCB4,PLCD3,ITPR3,PIK3R5,IMPA2,CDS1,PLCB2,PRKCB,DGKB,DGKI
KEGG_FC_EPSILON_RI_SIGNALING_PATHWAY	62	-1.66312	0.0286885	0.0851038	MAP2K1,HRAS,LYN,MAPK3,PLA2G2A,VAV2,PIK3CG,PLCG2,FYN,PIK3CD,VAV1,INPP5D,MAPK12,LAT,MAP2K6,MS4A2,LCP2,PIK3R5,PLA2G4B,SYK,RAC2,FCER1G,PRKCB,FCER1A
KEGG_VIRAL_MYOCARDITIS	53	-1.65004	0.0296443	0.0881683	ICAM1,FYN,HLA-E,SGCA,SGCG,PRF1,CD86,CD55,ITGAL,RAC2,ITGB2,CD28,MYH1,HLA-DMA,CD40LG,MYH2
KEGG_ECM_RECEPTOR_INTERACTION	67	-1.64907	0.0282258	0.0862004	COL11A1,LAMA2,AGRN,ITGA2,SPP1,CD47,DAG1,ITGB1,ITGB3,ITGB7,GP1BA,LAMC1,CD44,THBS3,THBS1,LAMA3,VWF,COL4A4,ITGA4,ITGA9,ITGA11,ITGA5,ITGA3,ITGB8,LAMA5,TNXB,ITGB5,CHAD,THBS2,LAMC2,ITGB4,TNC,LAMC3
KEGG_PROTEASOME	39	-1.61213	0.0484171	0.100383	PSMA2,PSMD8,PSMD12,PSMC1,PSME4,PSMA6,PSMD3,PSMD4,PSMA7,PSMB2,PSMD2,PSMC6,SHFM1,PSMD6,PSMC3,PSMD11,POMP,PSMF1,PSMB5,PSMD14,PSMC2,PSMD1,PSMD13,PSMB7,PSMA1,PSMA3,PSMB4,PSME2,PSMD7,PSME1,PSMC5,PSMB1,PSMA4,PSMB6,PSMC4,PSMA5
KEGG_GALACTOSE_METABOLISM	19	-1.6088	0.043956	0.099531	HK2,PFKM,GALK2,AKR1B1,GALK1,PGM2,GLB1,GAA,PFKP,HK3,GALE
KEGG_AMINO_SUGAR_AND_NUCLEOTIDE_SUGAR_METABOLISM	41	-1.58482	0.0551181	0.108189	AMDHD2,HK2,NAGK,HEXA,UAP1,GMDS,FUK,GALK2,UXS1,UGDH,GALK1,PGM2,HEXB,GNPDA1,PMM2,GFPT2,NPL,HK3,GALE,CHIT1
KEGG_BASAL_CELL_CARCINOMA	44	-1.58306	0.0389344	0.106655	TP53,DVL3,WNT2B,AXIN1,BMP2,WNT5A,FZD5,LEF1,GLI2,FZD1,GLI1,BMP4,FZD3,WNT11,WNT4,WNT2,WNT9A,WNT9B,AXIN2,WNT10B
KEGG_TGF_BETA_SIGNALING_PATHWAY	73	-1.56013	0.0459082	0.116095	CHRD,SMAD9,DCN,THBS3,MAPK3,TGFB1,THBS1,BMP6,ROCK2,MYC,ID1,RBL1,INHBA,SMAD3,BMP4,ID2,INHBB,FST,NODAL,THBS2,BMP7,CDKN2B,GDF6,BMP8B,SMURF2,BMPR1B
KEGG_LONG_TERM_POTENTIATION	54	-1.53521	0.0528376	0.126141	CREBBP,MAPK1,MAP2K2,RAF1,CALM3,ITPR1,RPS6KA3,RAP1A,PLCB1,PLCB3,EP300,GRIA1,NRAS,GRIN2B,KRAS,CALM1,ADCY1,CAMK2G,CAMK4,PPP3CC,MAP2K1,HRAS,ATF4,MAPK3,PRKX,PPP1CA,RPS6KA2,RPS6KA1,RAPGEF3,PLCB4,GRIN2C,ITPR3,PLCB2,PRKCB,CACNA1C
KEGG_ARACHIDONIC_ACID_METABOLISM	29	-1.52883	0.0603622	0.127549	CBR1,GGT5,GPX1,AKR1C3,PLA2G2A,PTGES,GGT1,HPGDS,TBXAS1,CBR3,PLA2G4B,PTGS1,GPX3,PTGIS
KEGG_DRUG_METABOLISM_OTHER_ENZYMES	23	-1.51497	0.0563636	0.132052	UCKL1,ITPA,TPMT,IMPDH1,NAT1,UPP1,HPRT1,UCK2,TYMP,CDA,CYP2A6,CES1
KEGG_INTESTINAL_IMMUNE_NETWORK_FOR_IGA_PRODUCTION	27	-1.50723	0.0630081	0.134036	TGFB1,ITGA4,LTBR,IL15RA,IL10,CD86,CXCR4,CD28,IL6,HLA-DMA,CD40LG
KEGG_GAP_JUNCTION	72	-1.43238	0.096	0.18128	SRC,GNA11,EGFR,GNAQ,TUBB,PDGFRB,TJP1,MAPK1,MAP2K2,RAF1,TUBB6,ITPR1,CDK1,GNAI2,PLCB1,ADCY3,PLCB3,NRAS,GRB2,ADCY2,CSNK1D,KRAS,ADCY1,GUCY1B3,TUBA1B,HTR2B,PDGFB,TUBB4B,MAP2K1,HRAS,MAPK3,ADCY5,ADCY9,PRKX,ADCY4,ADCY7,TUBA1C,TUBB2B,TUBA1A,MAPK7,PLCB4,ITPR3,PDGFA,TUBA4A,PLCB2,PRKCB,TUBB2A,PRKG2,DRD1
KEGG_BLADDER_CANCER	38	-1.4011	0.103982	0.203378	EGFR,MMP2,PGF,MAPK1,MAP2K2,CDK4,RAF1,DAPK3,E2F3,NRAS,RPS6KA5,KRAS,ERBB2,TP53,DAPK1,VEGFB,MAP2K1,HRAS,MAPK3,THBS1,CDKN1A,TYMP,MYC,RASSF1,MMP9,CDKN2A,IL8
KEGG_FRUCTOSE_AND_MANNOSE_METABOLISM	31	-1.39376	0.118236	0.205025	HK2,PFKM,PFKFB3,KHK,GMDS,FUK,AKR1B1,TPI1,PMM2,FBP1,MTMR7,PFKP,HK3,PFKFB4,ALDOB
KEGG_CHRONIC_MYELOID_LEUKEMIA	70	-1.34553	0.134538	0.243104	NRAS,GRB2,CRKL,CRK,NFKB1,KRAS,SHC2,TGFBR2,CTBP2,RUNX1,MECOM,ABL1,TP53,RELA,PIK3R3,BCR,CDK6,SHC1,MAP2K1,HRAS,BCL2L1,MAPK3,TGFB1,CDKN1A,PIK3CG,MYC,IKBKB,PIK3CD,CBLB,SHC3,SMAD3,SHC4,PIK3R5,CDKN2A
REACTOME_TCA_CYCLE_AND_RESPIRATORY_ELECTRON_TRANSPORT	111	3.64798	0	0	IDH2,L2HGDH,SLC16A8,DLAT,PDK2,CS,PDP2,ATP5B,NDUFA5,SUCLA2,COX7C,ETFA,PDHA1,DLD,NDUFS5,NDUFA8,NDUFB5,UQCRC2,PDK1,SUCLG2,UQCRH,ATP5L,UQCRB,ATP5A1,IDH1,SDHB,FH,DLST,NDUFA4,NDUFV2,ETFB,ATP5H,ATP5C1,NDUFS1,OGDH,PDHB,NDUFC2,NDUFB1,NDUFB3,UQCRFS1,NDUFA10,NDUFAB1,SDHA,COX5B,COX5A,ETFDH,SDHD,SDHC,PDPR,UQCRC1,LDHA,NDUFA9,ACO2,NDUFA1,NDUFS7,CYC1,NDUFS4,NDUFA2,NNT,ATP5O,COX6B1,ADHFE1,NDUFS3,ATP5F1,NDUFS8,BSG…
REACTOME_METABOLISM_OF_LIPIDS_AND_LIPOPROTEINS	382	3.28519	0	0	AGPAT9,FADS1,PNPLA3,FADS2,APOB,FASN,ACHE,CETP,LPIN1,DGAT1,ABHD5,LPL,ELOVL3,ELOVL6,DHCR24,PCYT2,ACACA,ME1,SREBF1,SLC25A1,GPD1L,ABCB11,CERS6,PPAP2B,ABCG1,SCP2,LDLR,SDC1,PTEN,ELOVL5,G0S2,ABCB4,ABCA1,DHCR7,ACSL1,AGPAT2,APOE,TBL1X,CYP46A1,PLD1,ASAH2,ECHS1,PPARG,POMC,PEX11A,ACER3,HSD17B12,CYP7B1,ACSL3,SRD5A1,ELOVL4,RORA,PRKAA2,HMGCR,ACOX1,ARSJ,PIK3R1,MVK,MSMO1,GNPAT,PRKAG2,CHKA,TNFRSF21,CCNC,PLA2G4A,EC…
REACTOME_BRANCHED_CHAIN_AMINO_ACID_CATABOLISM	16	3.02435	0	0	MCCC2,ALDH6A1,AUH,DBT,IVD,DLD,ACADSB,BCKDHB,ACAT1,BCKDHA,HIBADH,HIBCH,MCCC1
REACTOME_FATTY_ACID_TRIACYLGLYCEROL_AND_KETONE_BODY_METABOLISM	156	3.02396	0	0	AGPAT9,FADS1,FASN,LPIN1,DGAT1,ELOVL3,ELOVL6,ACACA,ME1,SREBF1,SLC25A1,GPD1L,ELOVL5,G0S2,ABCB4,ABCA1,ACSL1,AGPAT2,TBL1X,ECHS1,PPARG,PEX11A,HSD17B12,ACSL3,ELOVL4,RORA,PRKAA2,HMGCR,ACOX1,PRKAG2,TNFRSF21,CCNC,ECI1,HADHA,ACADM,HMGCS1,GPAT2,OXCT1,MUT,HADH,CPT1B,PCCA,BDH1,PCCB,TEAD1,WWTR1,DGAT2,ACAT1,SMARCD3,CDK8,PPARA,ACLY,FDFT1,HADHB,SREBF2,DECR1,NCOR1,ACADS,TECR,TGS1,AGPAT1,MED14,CD36,CDK19,ACADL,MED3…
REACTOME_RESPIRATORY_ELECTRON_TRANSPORT_ATP_SYNTHESIS_BY_CHEMIOSMOTIC_COUPLING_AND_HEAT_PRODUCTION_BY_UNCOUPLING_PROTEINS_	76	2.97224	0	0	ATP5B,NDUFA5,COX7C,ETFA,NDUFS5,NDUFA8,NDUFB5,UQCRC2,UQCRH,ATP5L,UQCRB,ATP5A1,SDHB,NDUFA4,NDUFV2,ETFB,ATP5H,ATP5C1,NDUFS1,NDUFC2,NDUFB1,NDUFB3,UQCRFS1,NDUFA10,NDUFAB1,SDHA,COX5B,COX5A,ETFDH,SDHD,SDHC,UQCRC1,NDUFA9,NDUFA1,NDUFS7,CYC1,NDUFS4,NDUFA2,ATP5O,COX6B1,NDUFS3,ATP5F1,NDUFS8,ATP5G1,UQCR11,CYCS,NDUFV3,ATP5J,UCP3,ATP5I,COX7A2L,NDUFB6,NDUFV1,COX4I1,COX6C
REACTOME_PYRUVATE_METABOLISM_AND_CITRIC_ACID_TCA_CYCLE	39	2.79267	0	0.000345025	IDH2,L2HGDH,SLC16A8,DLAT,PDK2,CS,PDP2,SUCLA2,PDHA1,DLD,PDK1,SUCLG2,IDH1,SDHB,FH,DLST,OGDH,PDHB,SDHA,SDHD,SDHC,PDPR,LDHA,ACO2,NNT,ADHFE1,BSG,SUCLG1,D2HGDH
REACTOME_METABOLISM_OF_PROTEINS	368	2.77691	0	0.000295736	GALNT13,RPS4Y1,EIF4EBP1,LDHD,PGM3,GALNT3,MUC4,PMM1,ALG10B,MAN1A2,SEMA6D,MGAT3,GMPPB,CS,ATP5B,EIF3C,SEC23A,B3GNT5,ARSJ,FBXO6,TIMM9,FBXL5,SAMM50,COQ2,EEF2,ST8SIA6,FBXW7,FBXW5,WBSCR17,SLC25A4,CCT8,PFDN4,ALG5,SRP9,TOMM20,ATP5A1,DOLK,EIF3A,RPS19,DNAJC19,ARSK,SEC61A1,ST3GAL3,EDEM2,PIGN,KIFC3,TIMM8B,LMAN1,ST6GALNAC2,DPM1,MTX2,EIF3E,GRPEL1,SSR3,SLC25A6,MANEA,EIF4A2,EIF2B2,PIGM,VBP1,UGGT2,PFDN2,TOMM70A,AL…
REACTOME_RESPIRATORY_ELECTRON_TRANSPORT	61	2.74082	0	0.000379002	NDUFA5,COX7C,ETFA,NDUFS5,NDUFA8,NDUFB5,UQCRC2,UQCRH,UQCRB,SDHB,NDUFA4,NDUFV2,ETFB,NDUFS1,NDUFC2,NDUFB1,NDUFB3,UQCRFS1,NDUFA10,NDUFAB1,SDHA,COX5B,COX5A,ETFDH,SDHD,SDHC,UQCRC1,NDUFA9,NDUFA1,NDUFS7,CYC1,NDUFS4,NDUFA2,COX6B1,NDUFS3,NDUFS8,UQCR11,CYCS,NDUFV3,COX7A2L,NDUFB6,NDUFV1,COX4I1,COX6C
REACTOME_CELL_CYCLE_MITOTIC	274	2.626	0	0.00111759	CDKN2C,CCNE1,LIN9,ORC2,AURKA,CCND1,MCM10,NDC80,PSMA2,MYBL2,CEP70,CDCA8,RPA3,MAD2L1,ZWINT,CCND2,GINS4,KIF2A,AKAP9,CEP41,CCNB1,CKS1B,RAD21,POLD2,CENPQ,PLK4,UBE2D1,SPC25,RFC5,DBF4,MCM8,PSMD10,DHFR,CENPK,CEP76,STAG2,POLA1,DNA2,APITD1,CEP63,MNAT1,PSMD8,PCM1,CKAP5,CCNE2,CLASP1,E2F5,AZI1,PPP1CC,MCM2,PPP2R5E,PRIM1,RPA1,RBL2,CDC27,LIN54,XPO1,ORC5,CEP290,CCNH,CEP57,SKP2,RANBP2,PSMD12,ANAPC10,ITGB3BP,RBBP4,…
REACTOME_METABOLISM_OF_MRNA	197	2.62202	0	0.00100583	RPS4Y1,PSMA2,AKT1,LSM5,EXOSC3,MAPK14,PSMD10,DCP2,RPS19,TNPO1,PSMD8,LSM6,CNOT8,DCP1A,DIS3,CNOT4,EIF4A2,TNFSF13,XPO1,SMG7,NCBP1,RPL29,EIF4B,PARN,PSMD12,RPS20,PABPC1,RPLP2,PSMC1,RPS3A,RPL7,RPL5,UPF3B,PSME4,PAIP1,XRN1,EXOSC6,RPL9,YWHAZ,RPL23,RPS23,EXOSC8,UPF2,YWHAB,PSMA6,RPL31,PSMD3,CNOT7,DDX6,RPL4,PSMD4,PSMA7,EDC4,DCP1B,RPL22,PSMB2,LSM3,EXOSC5,PRKCA,PSMD2,SMG1,RPL6,RPL24,PSMC6,EXOSC9,PSMD6,RPL37A,RP…
REACTOME_METABOLISM_OF_RNA	241	2.61825	0.00201207	0.00091439	RPS4Y1,PSMA2,AKT1,LSM5,EXOSC3,MAPK14,NUPL2,PSMD10,SMN2,DCP2,RPS19,TNPO1,CLNS1A,GEMIN5,PSMD8,LSM6,CNOT8,DCP1A,DIS3,NUP155,CNOT4,TGS1,EIF4A2,NUP35,TNFSF13,XPO1,SMG7,NCBP1,RPL29,EIF4B,PARN,RANBP2,PSMD12,GEMIN2,RPS20,RAE1,PABPC1,RPLP2,PSMC1,RPS3A,RPL7,NUP88,RPL5,UPF3B,PSME4,PAIP1,XRN1,EXOSC6,SNRPE,RPL9,YWHAZ,NUP133,RPL23,RPS23,EXOSC8,UPF2,WDR77,YWHAB,NUPL1,SNRPG,PSMA6,NUP37,RPL31,PSMD3,CNOT7,TPR,DDX6…
REACTOME_ANTIGEN_PROCESSING_UBIQUITINATION_PROTEASOME_DEGRADATION	179	2.58871	0	0.00117462	PSMA2,DZIP3,LRR1,LNPEP,FBXO6,HUWE1,FBXO44,FBXW7,UBE4A,UBE2W,UBE2D1,CUL7,PJA1,NPEPPS,TRIM37,PSMD10,UBE2B,UBE2O,TRIP12,UBE2S,PSMD8,PJA2,UBE2R2,BLMH,ASB16,CDC27,UBR2,UBR1,SKP2,FBXO3,LRRC41,VHL,PSMD12,ANAPC10,FBXW11,UBA6,PSMC1,ANAPC1,MKRN1,PARK2,PSME4,TRIM32,BTRC,GAN,SKP1,UBE3A,RNF41,CUL5,KLHL20,CUL3,UBA5,TPP2,TCEB1,STUB1,PSMA6,UBE2K,KLHL9,UBE2D3,PSMD3,UBE3C,UBE2M,UBE2G1,DET1,PSMD4,UBE2V2,PSMA7,UBE2D…
REACTOME_CELL_CYCLE	322	2.58223	0	0.00108427	CDKN2C,CCNE1,LIN9,ORC2,AURKA,CCND1,MCM10,NDC80,PSMA2,MYBL2,CEP70,CDCA8,RPA3,MAD2L1,ZWINT,CCND2,ATR,GINS4,KIF2A,AKAP9,CEP41,MIS18BP1,CCNB1,CKS1B,RAD21,SYCP2,POLD2,CENPQ,PLK4,UBE2D1,SPC25,RFC5,DBF4,MCM8,PSMD10,DHFR,CENPK,CEP76,STAG2,TERF2IP,POLA1,DNA2,APITD1,CHEK1,CEP63,MIS18A,MNAT1,TERF1,PSMD8,PCM1,CKAP5,HIST1H2AC,CCNE2,CLASP1,E2F5,AZI1,PPP1CC,MCM2,PPP2R5E,PRIM1,MDM2,RPA1,RUVBL1,SYCP3,RBL2,CDC27,L…
REACTOME_MITOTIC_M_M_G1_PHASES	145	2.56826	0.00194553	0.0012219	ORC2,MCM10,NDC80,PSMA2,CDCA8,RPA3,MAD2L1,ZWINT,KIF2A,RAD21,CENPQ,SPC25,DBF4,MCM8,PSMD10,CENPK,STAG2,POLA1,APITD1,PSMD8,CKAP5,CLASP1,PPP1CC,MCM2,PPP2R5E,PRIM1,RPA1,XPO1,ORC5,RANBP2,PSMD12,ITGB3BP,SMC3,BUB3,CENPI,KNTC1,SGOL2,PSMC1,KIF2C,PPP2R5D,POLA2,PSME4,E2F1,ORC6,NUP133,CENPL,MCM6,PPP2R1B,RPA2,ORC3,PSMA6,SPC24,PPP2R5A,NUP37,AHCTF1,PSMD3,PSMD4,FBXO5,ZW10,PSMA7,NUP43,PSMB2,PSMD2,DSN1,RCC2,MIS12,OR…
REACTOME_DNA_REPLICATION	162	2.53167	0	0.00182116	ORC2,MCM10,NDC80,PSMA2,CDCA8,RPA3,MAD2L1,ZWINT,GINS4,KIF2A,RAD21,POLD2,CENPQ,SPC25,RFC5,DBF4,MCM8,PSMD10,CENPK,STAG2,POLA1,DNA2,APITD1,PSMD8,CKAP5,CLASP1,PPP1CC,MCM2,PPP2R5E,PRIM1,RPA1,XPO1,ORC5,RANBP2,PSMD12,ITGB3BP,SMC3,BUB3,GINS1,CENPI,KNTC1,SGOL2,PSMC1,RFC3,KIF2C,PPP2R5D,FEN1,POLA2,POLD3,PSME4,E2F1,ORC6,NUP133,CDKN1B,CENPL,MCM6,PPP2R1B,RPA2,ORC3,RB1,PSMA6,SPC24,PPP2R5A,NUP37,AHCTF1,PSMD3,PSMD…
REACTOME_TRANSLATION	138	2.48449	0	0.00228256	RPS4Y1,EIF4EBP1,EIF3C,EEF2,SRP9,EIF3A,RPS19,SEC61A1,EIF3E,SSR3,EIF4A2,EIF2B2,RPL29,EIF4B,RPS20,SEC61G,EIF5,PABPC1,RPLP2,EIF3I,RPS3A,RPL7,RPL5,EIF3F,EEF1A1,SSR1,RPL9,RPL23,RPS23,SRP68,EIF3K,EIF2S3,SPCS1,SRP54,SRP72,SEC11A,SRPR,EIF3H,RPL31,EIF3J,SRPRB,RPL4,EIF2S2,RPL22,SPCS2,EIF2S1,RPL6,RPL24,EIF3B,RPL37A,RPL14,RPL15,SSR2,EIF4G1,RPS24,RPS7,UBA52,EIF2B5,RPL35A,RPS10,RPL30,RPS16,EIF5B,ETF1,RPS25,RPL2…
REACTOME_CITRIC_ACID_CYCLE_TCA_CYCLE	18	2.46611	0	0.00239266	IDH2,CS,SUCLA2,DLD,SUCLG2,SDHB,FH,DLST,OGDH,SDHA,SDHD,SDHC,ACO2,NNT
REACTOME_FATTY_ACYL_COA_BIOSYNTHESIS	18	2.4544	0	0.00248408	FASN,ELOVL3,ELOVL6,ACACA,SLC25A1,ELOVL5,ACSL1,HSD17B12,ACSL3,ELOVL4
REACTOME_CLASS_I_MHC_MEDIATED_ANTIGEN_PROCESSING_PRESENTATION	210	2.43989	0	0.00284169	HLA-C,HLA-B,HLA-A,HLA-F,PSMA2,DZIP3,LRR1,SEC23A,LNPEP,FBXO6,HUWE1,FBXO44,FBXW7,UBE4A,MRC2,UBE2W,UBE2D1,CUL7,PJA1,NPEPPS,TRIM37,PSMD10,UBE2B,UBE2O,TRIP12,SEC61A1,UBE2S,PSMD8,PJA2,UBE2R2,BLMH,ASB16,CD36,CDC27,UBR2,UBR1,SKP2,FBXO3,LRRC41,VHL,PSMD12,ANAPC10,SEC24B,FBXW11,SEC61G,UBA6,PSMC1,ANAPC1,MKRN1,PARK2,PSME4,ITGAV,TRIM32,BTRC,GAN,SKP1,UBE3A,RNF41,CUL5,KLHL20,CUL3,SAR1B,UBA5,TPP2,TCEB1,STUB1,PSMA…
REACTOME_TRIGLYCERIDE_BIOSYNTHESIS	38	2.41239	0	0.00336107	AGPAT9,FASN,LPIN1,DGAT1,ELOVL3,ELOVL6,ACACA,SLC25A1,GPD1L,ELOVL5,ACSL1,AGPAT2,HSD17B12,ACSL3,ELOVL4,GPAT2,DGAT2,ACLY
REACTOME_HIV_INFECTION	178	2.33928	0	0.00554936	HLA-A,PSMA2,AP2A1,SLC25A5,TCEA1,GTF2H3,HMGA1,NUPL2,SLC25A4,PSMD10,TAF5,MNAT1,PSMD8,KPNB1,POLR2B,NUP155,SLC25A6,TSG101,NUP35,AP2S1,XPO1,XRCC4,LIG4,CCNH,ATP6V1H,NCBP1,NPM1,RANBP2,PSMD12,PACS1,SUPT16H,TAF1,GTF2A1,CCNT1,RAE1,PSMC1,ERCC2,NUP88,AP1S2,POLR2E,FEN1,PSME4,BTRC,POLR2D,NUP133,SKP1,CUL5,TAF4,AP1S1,AP2B1,NUPL1,TCEB3,TCEB1,PSMA6,NUP37,GTF2F1,PSMD3,TPR,RNMT,PSMD4,PSMA7,GTF2E2,XRCC5,GTF2H1,LIG1,N…
REACTOME_CHOLESTEROL_BIOSYNTHESIS	19	2.30965	0	0.00646695	DHCR24,DHCR7,HMGCR,MVK,MSMO1,HSD17B7,MVD,HMGCS1,TM7SF2,FDFT1,CYP51A1,LBR,FDPS,IDI1,GGPS1,SQLE
REACTOME_METABOLISM_OF_VITAMINS_AND_COFACTORS	49	2.27858	0.00199601	0.00804847	FASN,SLC19A3,CYB5A,MOCOS,NMNAT2,SLC2A1,SHMT1,MTHFD1,GPHN,QPRT,MOCS1,SLC5A6,FPGS,CYB5R3,SLC19A2,DHFR,NAMPT,SLC19A1,NFS1,NMNAT1,PNPO,SLC25A16,MOCS3,PANK3,SLC46A1,NMNAT3,AASDHPPT,PDXK,THTPA
REACTOME_INFLUENZA_LIFE_CYCLE	129	2.27738	0.00201207	0.00775881	RPS4Y1,NUPL2,RPS19,CLTC,IPO5,KPNB1,GRSF1,POLR2B,NUP155,NUP35,XPO1,RPL29,RANBP2,RPS20,RAE1,RPLP2,RPS3A,RPL7,NUP88,RPL5,POLR2E,POLR2D,RPL9,NUP133,RPL23,RPS23,NUPL1,DNAJC3,NUP37,RPL31,GTF2F1,TPR,RPL4,RPL22,NUP43,RPL6,RPL24,CALR,RPL37A,RPL14,RPL15,POLR2I,SEH1L,CLTA,RPS24,CANX,RPS7,UBA52,RPL35A,RPS10,RPL30,HSP90AA1,RPS16,NUP205,RPS25,RPL27,RPS2,RPL39,POLR2K,RPS15A,NUP107,RPS12,RPL7A,NUP214,RPL3,RPS11,…
REACTOME_PI3K_CASCADE	54	2.24784	0.00211864	0.00884553	FGF10,EIF4EBP1,PDE3B,FGF2,KLB,GAB1,FGF22,IRS1,PRKAA2,PIK3R1,PRKAG2,FRS2,STRADB,PIK3CA,THEM4,AKT2,CAB39,PPM1A,IRS2,FGFR3,STK11,PIK3CB,EIF4B,DOK1,INSR,MLST8,FGFR1,PRKAA1
REACTOME_LIPID_DIGESTION_MOBILIZATION_AND_TRANSPORT	31	2.19486	0.00199203	0.0124837	APOB,CETP,ABHD5,LPL,ABCG1,LDLR,SDC1,ABCA1,APOE,LIPC,PLIN1,PPP1CC,MGLL,PRKACB,LDLRAP1,PPP1CB,FABP4,SAR1B,PRKACA,P4HB,HSPG2,LCAT,AMN
REACTOME_G1_S_TRANSITION	97	2.16743	0.0040568	0.0148537	CCNE1,ORC2,MCM10,PSMA2,RPA3,CCNB1,CKS1B,DBF4,MCM8,PSMD10,DHFR,POLA1,MNAT1,PSMD8,CCNE2,MCM2,PRIM1,RPA1,ORC5,CCNH,SKP2,PSMD12,RRM2,PSMC1,POLA2,E2F1,ORC6,CDKN1B,MCM6,SKP1,PPP2R1B,TK2,RPA2,ORC3,RB1,PSMA6,PSMD3,PSMD4,FBXO5,PSMA7,PSMB2,PSMD2,PPP2R3B,ORC4,PSMC6,PSMD6,CUL1,TFDP1,UBA52,POLE,PSMC3,PSMD11,PPP2R1A,PRIM2,PSMF1,PSMB5,PSMD14,PSMC2,MCM4,MCM3,PSMD1,PSMD13,PSMB7,PSMA1,PSMA3,CDC6,PSMB4,PSME2,CDK1,P…
REACTOME_M_G1_TRANSITION	70	2.16357	0	0.0146974	ORC2,MCM10,PSMA2,RPA3,DBF4,MCM8,PSMD10,POLA1,PSMD8,MCM2,PRIM1,RPA1,ORC5,PSMD12,PSMC1,POLA2,PSME4,E2F1,ORC6,MCM6,RPA2,ORC3,PSMA6,PSMD3,PSMD4,PSMA7,PSMB2,PSMD2,ORC4,PSMC6,PSMD6,UBA52,POLE,PSMC3,PSMD11,PRIM2,PSMF1,PSMB5,PSMD14,PSMC2,MCM4,MCM3,PSMD1,PSMD13,PSMB7,PSMA1,PSMA3,CDC6,PSMB4,PSME2,PSMD7,PSME1,GMNN,E2F3,PSMD5,RPS27A,PSMC5,PSMD9,PSMB1,POLE2,PSMA4,CDK2
REACTOME_FORMATION_OF_INCISION_COMPLEX_IN_GG_NER	18	2.13604	0	0.0168857	RPA3,GTF2H3,ERCC5,MNAT1,RPA1,CCNH,DDB2,ERCC2,DDB1,RPA2,RAD23B,GTF2H1,ERCC4,XPA,ERCC3,XPC
REACTOME_E2F_MEDIATED_REGULATION_OF_DNA_REPLICATION	28	2.0702	0.00389864	0.0250923	CCNE1,ORC2,CCNB1,MCM8,DHFR,POLA1,PRIM1,ORC5,RRM2,POLA2,E2F1,ORC6,PPP2R1B,TK2,ORC3,RB1,FBXO5,PPP2R3B,ORC4,TFDP1,PPP2R1A,PRIM2,CDC6,CDK1,TYMS,PCNA,PPP2CA,PPP2CB
REACTOME_ER_PHAGOSOME_PATHWAY	53	2.06373	0.00414938	0.025411	HLA-C,HLA-B,HLA-A,HLA-F,PSMA2,PSMD10,SEC61A1,PSMD8,PSMD12,SEC61G,PSMC1,PSME4,PSMA6,PSMD3,PSMD4,PSMA7,PSMB2,PSMD2,CALR,PSMC6,PSMD6,UBA52,PSMC3,PSMD11,TAP1,PSMF1,PSMB5,PSMD14,PSMC2,PSMD1,PSMD13,PSMB7,PSMA1,PSMA3,PSMB4,PSME2,SEC61A2,SEC61B,PSMD7,PSME1,B2M,PSMD5,RPS27A,PSMC5,PSMD9,PSMB1,PSMA4,PSMB6,PSMC4,PSMA5,PDIA3
REACTOME_SYNTHESIS_OF_DNA	81	2.03316	0.00386847	0.0294549	ORC2,PSMA2,RPA3,GINS4,POLD2,RFC5,MCM8,PSMD10,POLA1,DNA2,PSMD8,MCM2,PRIM1,RPA1,ORC5,PSMD12,GINS1,PSMC1,RFC3,FEN1,POLA2,POLD3,PSME4,ORC6,CDKN1B,MCM6,RPA2,ORC3,RB1,PSMA6,PSMD3,PSMD4,PSMA7,LIG1,PSMB2,PSMD2,ORC4,PSMC6,PSMD6,UBA52,POLE,PSMC3,PSMD11,PRIM2,PSMF1,PSMB5,PSMD14,PSMC2,MCM4,MCM3,PSMD1,PSMD13,PSMB7,PSMA1,PSMA3,CDC6,PSMB4,PSME2,PSMD7,PSME1,PSMD5,RPS27A,PSMC5,PSMD9,PSMB1,POLE2,PSMA4,PCNA,CDK2,PS…
REACTOME_HIV_LIFE_CYCLE	104	2.02908	0.00210084	0.0291403	TCEA1,GTF2H3,HMGA1,NUPL2,TAF5,MNAT1,POLR2B,NUP155,TSG101,NUP35,XPO1,XRCC4,LIG4,CCNH,NCBP1,RANBP2,SUPT16H,TAF1,GTF2A1,CCNT1,RAE1,ERCC2,NUP88,POLR2E,FEN1,POLR2D,NUP133,TAF4,NUPL1,TCEB3,TCEB1,NUP37,GTF2F1,TPR,RNMT,GTF2E2,XRCC5,GTF2H1,LIG1,NUP43,VPS37B,TAF11,VPS37A,CCNT2,GTF2A2,PSIP1,XRCC6,POLR2I,SUPT4H1,SEH1L,ERCC3,UBA52,RNGTT,TAF4B,NUP205,NCBP2,TAF6,GTF2B,RANBP1,POLR2K,NUP107,NUP214,NUP153,TCEB2,PO…
REACTOME_CELL_CYCLE_CHECKPOINTS	99	2.02642	0.00205339	0.0287671	CCNE1,ORC2,MCM10,PSMA2,RPA3,MAD2L1,ATR,CCNB1,UBE2D1,RFC5,DBF4,MCM8,PSMD10,CHEK1,PSMD8,CCNE2,MCM2,MDM2,RPA1,CDC27,ORC5,PSMD12,ANAPC10,BUB3,RFWD2,PSMC1,ANAPC1,RFC3,PSME4,CHEK2,ORC6,CDKN1B,MCM6,RPA2,ORC3,PSMA6,PSMD3,PSMD4,PSMA7,PSMB2,RAD1,PSMD2,ORC4,PSMC6,PSMD6,MAD1L1,UBA52,CDC23,PSMC3,ANAPC11,PSMD11,HUS1,PSMF1,ANAPC4,PSMB5,PSMD14,PSMC2,CDC16,MCM4,CDC20,MCM3,PSMD1,PSMD13,PSMB7,PSMA1,PSMA3,CDC6,PSMB4…
REACTOME_DNA_REPAIR	95	2.01705	0.00631579	0.0295355	BRIP1,RPA3,ATR,NBN,TCEA1,POLD2,GTF2H3,ERCC5,RAD52,C19orf40,RFC5,XRCC1,MNAT1,POLR2B,RAD50,ERCC6,TDG,RPA1,REV3L,ERCC8,XRCC4,LIG4,CCNH,PRKDC,TDP1,DDB2,REV1,MRE11A,ERCC2,TP53BP1,RFC3,XAB2,POLR2E,FEN1,OGG1,POLD3,POLR2D,ALKBH3,C17orf70,FANCE,DDB1,RPA2,RAD23B,XRCC5,GTF2H1,LIG1,FANCM,PALB2,ERCC4,FANCC,POLH,XRCC6,POLR2I,XPA,ERCC3,UBA52,XPC,POLE,FANCF,APEX1,FANCG,MBD4,MGMT
REACTOME_CDT1_ASSOCIATION_WITH_THE_CDC6_ORC_ORIGIN_COMPLEX	49	2.00637	0	0.0302433	ORC2,PSMA2,MCM8,PSMD10,PSMD8,ORC5,PSMD12,PSMC1,PSME4,ORC6,ORC3,PSMA6,PSMD3,PSMD4,PSMA7,PSMB2,PSMD2,ORC4,PSMC6,PSMD6,UBA52,PSMC3,PSMD11,PSMF1,PSMB5,PSMD14,PSMC2,PSMD1,PSMD13,PSMB7,PSMA1,PSMA3,CDC6,PSMB4,PSME2,PSMD7,PSME1,GMNN,PSMD5,RPS27A,PSMC5,PSMD9,PSMB1,PSMA4
REACTOME_DOUBLE_STRAND_BREAK_REPAIR	20	1.99057	0.00416667	0.0321873	BRIP1,RPA3,NBN,RAD52,RAD50,RPA1,XRCC4,LIG4,PRKDC,TDP1,MRE11A,TP53BP1,RPA2,XRCC5,LIG1,XRCC6
REACTOME_RNA_POL_II_TRANSCRIPTION	93	1.97774	0.00613497	0.0334192	TCEA1,GTF2H3,TAF5,MNAT1,POLR2B,CDC40,CCNH,NCBP1,SUPT16H,TAF1,GTF2A1,CCNT1,CPSF2,ERCC2,CSTF3,SRSF11,POLR2E,UPF3B,POLR2D,SRSF3,SNRPE,TAF4,CPSF3,TCEB3,TCEB1,SNRPG,GTF2F1,RNMT,SRSF4,GTF2E2,GTF2H1,TAF11,SRSF9,CCNT2,GTF2A2,PAPOLA,SRRM1,POLR2I,SUPT4H1,U2AF1,CLP1,SRSF1,ERCC3,PCF11,RNGTT,TAF4B,MAGOH,NCBP2,TAF6,GTF2B,POLR2K,TCEB2,POLR2F,NUDT21,TAF13,SLBP,SRSF6,ZNF473,POLR2C,LSM10,ELL,SSRP1,CPSF7,SRSF2,POLR…
REACTOME_PEROXISOMAL_LIPID_METABOLISM	18	1.97485	0.00192678	0.0330567	SCP2,ACOX1,GNPAT,CRAT,IDH1,ACOX2,PHYH,SLC25A17,AGPS,ACAA1,HSD17B4,FAR1,ACOX3,CROT
REACTOME_ASSEMBLY_OF_THE_PRE_REPLICATIVE_COMPLEX	57	1.96952	0	0.0334807	ORC2,PSMA2,MCM8,PSMD10,PSMD8,MCM2,ORC5,PSMD12,PSMC1,PSME4,E2F1,ORC6,MCM6,ORC3,PSMA6,PSMD3,PSMD4,PSMA7,PSMB2,PSMD2,ORC4,PSMC6,PSMD6,UBA52,PSMC3,PSMD11,PSMF1,PSMB5,PSMD14,PSMC2,MCM4,MCM3,PSMD1,PSMD13,PSMB7,PSMA1,PSMA3,CDC6,PSMB4,PSME2,PSMD7,PSME1,GMNN,E2F3,PSMD5,RPS27A,PSMC5,PSMD9,PSMB1,PSMA4
REACTOME_LATE_PHASE_OF_HIV_LIFE_CYCLE	91	1.96859	0.00982318	0.0328386	TCEA1,GTF2H3,NUPL2,TAF5,MNAT1,POLR2B,NUP155,TSG101,NUP35,XPO1,CCNH,NCBP1,RANBP2,SUPT16H,TAF1,GTF2A1,CCNT1,RAE1,ERCC2,NUP88,POLR2E,POLR2D,NUP133,TAF4,NUPL1,TCEB3,TCEB1,NUP37,GTF2F1,TPR,RNMT,GTF2E2,GTF2H1,NUP43,VPS37B,TAF11,VPS37A,CCNT2,GTF2A2,POLR2I,SUPT4H1,SEH1L,ERCC3,UBA52,RNGTT,TAF4B,NUP205,NCBP2,TAF6,GTF2B,RANBP1,POLR2K,NUP107,NUP214,NUP153,TCEB2,POLR2F,TAF13,NUP54,POLR2C,NUP50,ELL,SSRP1,POLR2…
REACTOME_METABOLISM_OF_AMINO_ACIDS_AND_DERIVATIVES	152	1.96607	0.00619835	0.03248	GLUL,DIO2,GPT,GAMT,MCCC2,SHMT1,CBS,GPT2,AASS,AGXT,SUOX,PSMA2,ALDH6A1,SLC25A10,AGMAT,POMC,INHA,ADC,AUH,SLC25A21,CPS1,CTH,CKB,DBT,IVD,ALDH9A1,DLD,ASS1,ACADSB,AZIN1,PYCR1,GCDH,PSPH,BCKDHB,ACAT1,PSMD10,GSTZ1,CCBL2,DLST,BCKDHA,PSMD8,HIBADH,OGDH,ALDH7A1,GOT1,HIBCH,ALDH18A1,GATM,MCCC1
REACTOME_LIPOPROTEIN_METABOLISM	20	1.94578	0.00591716	0.0359668	APOB,CETP,LPL,ABCG1,LDLR,SDC1,ABCA1,APOE
REACTOME_REGULATION_OF_MRNA_STABILITY_BY_PROTEINS_THAT_BIND_AU_RICH_ELEMENTS	76	1.93939	0.008	0.0368095	PSMA2,AKT1,EXOSC3,MAPK14,PSMD10,DCP2,TNPO1,PSMD8,DCP1A,DIS3,TNFSF13,XPO1,PARN,PSMD12,PABPC1,PSMC1,PSME4,XRN1,EXOSC6,YWHAZ,EXOSC8,YWHAB,PSMA6,PSMD3,PSMD4,PSMA7,PSMB2,EXOSC5,PRKCA,PSMD2,PSMC6,EXOSC9,PSMD6,EIF4G1,KHSRP,ANP32A,UBA52,ELAVL1,PSMC3,PSMD11,PSMF1,PSMB5,NUP214,PSMD14,HNRNPD,PSMC2,EXOSC1,PSMD1,PSMD13,PSMB7,PSMA1,PSMA3,PSMB4,PRKCD,PSME2,PSMD7,PSME1,MAPK11,PSMD5,RPS27A,PSMC5,PSMD9,PSMB1
REACTOME_TRNA_AMINOACYLATION	40	1.92511	0.0184805	0.0391411	FARS2,YARS2,TARS,IARS2,PARS2,RARS2,CARS,EEF1E1,PPA2,DARS,TARS2,EPRS,KARS,DARS2,RARS,NARS2,LARS,QARS,AARS,FARSA,WARS2,PPA1,CARS2,HARS,IARS,NARS,GARS,SARS,WARS,HARS2,AARS2,FARSB,AIMP1,YARS,LARS2
REACTOME_S_PHASE	95	1.92488	0.00796813	0.0383135	CCNE1,ORC2,CCND1,PSMA2,RPA3,GINS4,CKS1B,POLD2,RFC5,MCM8,PSMD10,POLA1,DNA2,MNAT1,PSMD8,CCNE2,MCM2,PRIM1,RPA1,ORC5,CCNH,SKP2,PSMD12,GINS1,PSMC1,RFC3,FEN1,POLA2,POLD3,PSME4,ORC6,CDKN1B,MCM6,SKP1,RPA2,ORC3,RB1,PSMA6,PSMD3,PSMD4,PSMA7,LIG1,PSMB2,PSMD2,ORC4,PSMC6,PSMD6,CUL1,UBA52,POLE,PSMC3,PSMD11,PRIM2,PSMF1,PSMB5,PSMD14,PSMC2,MCM4,MCM3,CDK4,PSMD1,PSMD13,PSMB7,PSMA1,PSMA3,CDC6,PSMB4,PSME2,PSMD7,PSME1,…
REACTOME_HOST_INTERACTIONS_OF_HIV_FACTORS	114	1.90427	0.00407332	0.0426825	HLA-A,PSMA2,AP2A1,SLC25A5,HMGA1,NUPL2,SLC25A4,PSMD10,PSMD8,KPNB1,NUP155,SLC25A6,NUP35,AP2S1,XPO1,ATP6V1H,NPM1,RANBP2,PSMD12,PACS1,CCNT1,RAE1,PSMC1,NUP88,AP1S2,PSME4,BTRC,NUP133,SKP1,CUL5,AP1S1,AP2B1,NUPL1,TCEB1,PSMA6,NUP37,PSMD3,TPR,PSMD4,PSMA7,NUP43,PSMB2,AP1G1,PSMD2,PSMC6,PSIP1,PSMD6,SEH1L,UBA52,PSMC3,PSMD11,NUP205,RANBP1,PSMF1,PSMB5,NUP107,NUP214,PSMD14,PSMC2,NUP153,TCEB2,PAK2,PSMD1,PSMD13,ARF…
REACTOME_SCF_BETA_TRCP_MEDIATED_DEGRADATION_OF_EMI1	46	1.89501	0.0134875	0.043911	PSMA2,PSMD10,PSMD8,PSMD12,PSMC1,PSME4,BTRC,SKP1,PSMA6,PSMD3,PSMD4,FBXO5,PSMA7,PSMB2,PSMD2,PSMC6,PSMD6,CUL1,UBA52,PSMC3,PSMD11,PSMF1,PSMB5,PSMD14,PSMC2,CDC20,PSMD1,PSMD13,PSMB7,PSMA1,PSMA3,PSMB4,PSME2,PSMD7,PSME1,PSMD5,RPS27A,PSMC5,PSMD9,PSMB1,PSMA4
REACTOME_DOWNSTREAM_SIGNALING_EVENTS_OF_B_CELL_RECEPTOR_BCR	87	1.89215	0.0146751	0.0439831	PTEN,PSMA2,AKT1,PHLPP1,RASGRP3,THEM4,PSMD10,AKT2,PSMD8,MDM2,FOXO1,CASP9,PSMD12,CREB1,FBXW11,AKT1S1,MLST8,PSMC1,PSME4,BCL10,BTRC,CDKN1B,SKP1,MAP3K7,PSMA6,RICTOR,NFKBIA,IKBKG,PSMD3,PSMD4,PSMA7,BAD,PSMB2,PSMD2,PSMC6,REL,PSMD6,CUL1,UBA52,MTOR,PSMC3,PSMD11,MAPKAP1,PSMF1,AKT3,TSC2,MALT1,PSMB5,PSMD14,PSMC2,PSMD1,PSMD13,PSMB7,PSMA1,PSMA3,PSMB4,PSME2,PSMD7,PSME1,CHUK,PSMD5,RPS27A,PSMC5,PSMD9,GSK3A,PSMB1,R…
REACTOME_TRANSPORT_OF_GLUCOSE_AND_OTHER_SUGARS_BILE_SALTS_AND_ORGANIC_ACIDS_METAL_IONS_AND_AMINE_COMPOUNDS	52	1.88093	0.0162602	0.0461837	SLC2A4,SLC2A5,SLC2A1,SLC16A8,SLC16A7,SLC2A13,SLC2A10,SLC10A6,SLC14A1,SLC13A3,SLC39A3,SLC6A6,SLC18A2,SLC41A1,SLC2A12,SLC6A9,SLC44A1,SLC31A1,SLC39A10,SLC39A6,SLC44A2,HEPH,SLC2A11,SLC41A2,SLC47A1,SLC30A5
REACTOME_MITOTIC_G1_G1_S_PHASES	120	1.8623	0.008	0.0500352	CDKN2C,CCNE1,LIN9,ORC2,CCND1,MCM10,PSMA2,MYBL2,RPA3,CCND2,CCNB1,CKS1B,DBF4,MCM8,PSMD10,DHFR,POLA1,MNAT1,PSMD8,CCNE2,E2F5,MCM2,PRIM1,RPA1,RBL2,LIN54,ORC5,CCNH,SKP2,PSMD12,RBBP4,RRM2,PSMC1,POLA2,E2F1,ORC6,CDKN1B,MCM6,SKP1,PPP2R1B,TK2,RPA2,ORC3,RB1,PSMA6,PSMD3,HDAC1,PSMD4,FBXO5,PSMA7,PSMB2,PSMD2,PPP2R3B,ORC4,PSMC6,PSMD6,CUL1,TFDP1,UBA52,POLE,PSMC3,PSMD11,LIN52,PPP2R1A,PPP2R2A,PRIM2,PSMF1,PSMB5,PSMD1…
REACTOME_GLYCEROPHOSPHOLIPID_BIOSYNTHESIS	69	1.86196	0.0180723	0.0491888	AGPAT9,PNPLA3,ACHE,LPIN1,DGAT1,PCYT2,GPD1L,AGPAT2,PLD1,GNPAT,CHKA,PLA2G4A,HADHA,GPAT2,CRLS1,CEPT1,DGAT2,PLA2G12A,ETNK1,HADHB,SLC44A1,PLA2G4C,PLA2G5,PNPLA2,GPCPD1,MGLL,AGPAT1,LPGAT1,SLC44A2,LPIN2,PLA2G6
REACTOME_DNA_STRAND_ELONGATION	27	1.85457	0.00884956	0.0500775	RPA3,GINS4,POLD2,RFC5,MCM8,POLA1,DNA2,MCM2,PRIM1,RPA1,GINS1,RFC3,FEN1,POLA2,POLD3,MCM6,RPA2
REACTOME_ASSOCIATION_OF_TRIC_CCT_WITH_TARGET_PROTEINS_DURING_BIOSYNTHESIS	26	1.84444	0.0102881	0.0518234	FBXO6,FBXL5,FBXW7,FBXW5,CCT8,KIFC3,CCT4,ARFGEF2,AP3M1,KIF13A,LONP2,TCP1,CCT7,FBXW4,CCT6A,XRN2,USP11,FBXW2,CCT3,CCT2,FBXL3,FBXO4
REACTOME_GLOBAL_GENOMIC_NER_GG_NER	29	1.84044	0.0104822	0.0517481	RPA3,POLD2,GTF2H3,ERCC5,RFC5,MNAT1,RPA1,CCNH,DDB2,ERCC2,RFC3,POLD3,DDB1,RPA2,RAD23B,GTF2H1,LIG1,ERCC4,XPA,ERCC3,XPC,POLE
REACTOME_PKB_MEDIATED_EVENTS	26	1.83896	0.008	0.0512805	EIF4EBP1,PDE3B,PRKAA2,PRKAG2,STRADB,AKT2,CAB39,PPM1A,STK11,EIF4B,MLST8,PRKAA1,RPS6KB1,EIF4G1,MTOR,STRADA,TSC2,EIF4E,TSC1,RPTOR,PRKAG1,RPS6,PRKAB1
REACTOME_MITOCHONDRIAL_PROTEIN_IMPORT	45	1.83332	0.0237154	0.0520611	LDHD,CS,ATP5B,TIMM9,SAMM50,COQ2,SLC25A4,TOMM20,ATP5A1,DNAJC19,TIMM8B,MTX2,GRPEL1,SLC25A6,TOMM70A,HSPD1,PMPCB,ACO2,HSCB,TIMM50,CYC1,TIMM10,FXN,TOMM22,ATP5G1,VDAC1,HSPA9,GRPEL2,TOMM40,TOMM5,TIMM44
REACTOME_P53_INDEPENDENT_G1_S_DNA_DAMAGE_CHECKPOINT	44	1.7943	0.0161616	0.0636772	PSMA2,PSMD10,CHEK1,PSMD8,PSMD12,PSMC1,PSME4,CHEK2,PSMA6,PSMD3,PSMD4,PSMA7,PSMB2,PSMD2,PSMC6,PSMD6,UBA52,PSMC3,PSMD11,PSMF1,PSMB5,PSMD14,PSMC2,PSMD1,PSMD13,PSMB7,PSMA1,PSMA3,PSMB4,PSME2,ATM,PSMD7,PSME1,PSMD5,RPS27A,PSMC5,PSMD9,PSMB1,PSMA4,PSMB6,PSMC4,PSMA5
REACTOME_ANTIVIRAL_MECHANISM_BY_IFN_STIMULATED_GENES	63	1.78886	0.0102669	0.0647076	HERC5,KPNA5,NUPL2,STAT1,EIF4E3,EIF2AK2,KPNB1,DDX58,KPNA3,NUP155,EIF4A2,NUP35,ARIH1,PPM1B,MX1,RANBP2,FLNB,JAK1,RAE1,NUP88,NUP133,IFIT1,NUPL1,NUP37,TPR,NUP43,TRIM25,SEH1L,EIF4G1,KPNA4,UBA52,ISG15,NUP205,EIF4G3,UBE2N,EIF4G2,NUP107,NUP214,EIF4A3,NUP153,EIF4E,NUP54,NUP50,KPNA1,PLCG1,EIF4E2,PIN1,UBE2E1,UBA7,RPS27A,NUP93,NUP62
REACTOME_APC_C_CDC20_MEDIATED_DEGRADATION_OF_MITOTIC_PROTEINS	60	1.78393	0.0209205	0.0653659	PSMA2,MAD2L1,CCNB1,UBE2D1,PSMD10,PSMD8,CDC27,PSMD12,ANAPC10,BUB3,PSMC1,ANAPC1,PSME4,PSMA6,PSMD3,PSMD4,PSMA7,PSMB2,PSMD2,PSMC6,PSMD6,UBA52,CDC23,PSMC3,ANAPC11,PSMD11,PSMF1,ANAPC4,PSMB5,PSMD14,PSMC2,CDC16,CDC20,PSMD1,PSMD13,PSMB7,PSMA1,PSMA3,PSMB4,PSME2,CDK1,PSMD7,ANAPC2,PSME1,UBE2E1,PSMD5,RPS27A,PSMC5,PSMD9,PSMB1,PSMA4
REACTOME_ABC_FAMILY_PROTEINS_MEDIATED_TRANSPORT	26	1.77586	0.0248092	0.0674942	ABCG1,ABCC8,ABCC11,ABCD2,ABCA2,ABCC6,PEX19,ABCA4,ABCA7,ABCD3,ABCB10,ABCA3,ABCA8
REACTOME_ORC1_REMOVAL_FROM_CHROMATIN	59	1.77053	0.0295858	0.0683688	ORC2,PSMA2,MCM8,PSMD10,PSMD8,MCM2,ORC5,PSMD12,PSMC1,PSME4,ORC6,CDKN1B,MCM6,ORC3,RB1,PSMA6,PSMD3,PSMD4,PSMA7,PSMB2,PSMD2,ORC4,PSMC6,PSMD6,UBA52,PSMC3,PSMD11,PSMF1,PSMB5,PSMD14,PSMC2,MCM4,MCM3,PSMD1,PSMD13,PSMB7,PSMA1,PSMA3,CDC6,PSMB4,PSME2,PSMD7,PSME1,PSMD5,RPS27A,PSMC5,PSMD9,PSMB1,PSMA4,CDK2,PSMB6,CCNA2
REACTOME_PI_3K_CASCADE	43	1.76939	0.0241449	0.0676556	FGF10,FGF2,PTEN,KLB,GAB1,AKT1,PHLPP1,FGF22,PIK3R1,FRS2,PIK3CA,THEM4,AKT2,FGFR3,MDM2,FOXO1,CASP9,CREB1,AKT1S1,MLST8,FGFR1
REACTOME_RNA_POL_II_PRE_TRANSCRIPTION_EVENTS	51	1.76467	0.0167015	0.0684644	TCEA1,GTF2H3,TAF5,MNAT1,POLR2B,CCNH,NCBP1,SUPT16H,TAF1,GTF2A1,CCNT1,ERCC2,POLR2E,POLR2D,TAF4,TCEB3,TCEB1,GTF2F1,GTF2E2,GTF2H1,TAF11,CCNT2,GTF2A2,POLR2I,SUPT4H1,ERCC3,TAF4B,NCBP2,TAF6,GTF2B,POLR2K,TCEB2,POLR2F,TAF13,POLR2C,ELL,SSRP1,POLR2A,POLR2G,GTF2F2,TAF12,CDK9,SUPT5H,CTDP1,POLR2L,TAF10,POLR2H,GTF2E1
REACTOME_CDK_MEDIATED_PHOSPHORYLATION_AND_REMOVAL_OF_CDC6	43	1.75993	0.019802	0.0692829	PSMA2,PSMD10,PSMD8,PSMD12,PSMC1,PSME4,PSMA6,PSMD3,PSMD4,PSMA7,PSMB2,PSMD2,PSMC6,PSMD6,UBA52,PSMC3,PSMD11,PSMF1,PSMB5,PSMD14,PSMC2,PSMD1,PSMD13,PSMB7,PSMA1,PSMA3,CDC6,PSMB4,PSME2,PSMD7,PSME1,PSMD5,RPS27A,PSMC5,PSMD9,PSMB1,PSMA4,CDK2,PSMB6,PSMC4,PSMA5
REACTOME_LAGGING_STRAND_SYNTHESIS	18	1.7526	0.0199601	0.0708611	RPA3,POLD2,RFC5,POLA1,DNA2,PRIM1,RPA1,RFC3,FEN1,POLA2,POLD3,RPA2
REACTOME_REGULATION_OF_MITOTIC_CELL_CYCLE	70	1.75074	0.0271845	0.0706112	AURKA,PSMA2,MAD2L1,CCNB1,UBE2D1,PSMD10,PSMD8,CDC27,SKP2,PSMD12,ANAPC10,BUB3,PSMC1,ANAPC1,PSME4,BTRC,SKP1,PSMA6,PSMD3,PSMD4,FBXO5,PSMA7,PSMB2,PSMD2,PSMC6,PSMD6,CUL1,UBA52,CDC23,PSMC3,ANAPC11,PSMD11,PSMF1,ANAPC4,PSMB5,PSMD14,PSMC2,CDC16,CDC20,PSMD1,PSMD13,PSMB7,PSMA1,PSMA3,PSMB4,PSME2,CDK1,PSMD7,ANAPC2,PSME1,UBE2E1,PSMD5,RPS27A,PSMC5,PSMD9,PSMB1,PSMA4,CDK2,PSMB6,CCNA2,PSMC4,PSMA5,PLK1,ANAPC5
REACTOME_SCFSKP2_MEDIATED_DEGRADATION_OF_P27_P21	50	1.74723	0.0244399	0.0706805	CCNE1,PSMA2,CKS1B,PSMD10,PSMD8,CCNE2,SKP2,PSMD12,PSMC1,CDKN1B,SKP1,PSMA6,PSMD3,PSMD4,PSMA7,PSMB2,PSMD2,PSMC6,PSMD6,CUL1,UBA52,PSMC3,PSMD11,PSMF1,PSMB5,PSMD14,PSMC2,PSMD1,PSMD13,PSMB7,PSMA1,PSMA3,PSMB4,PSME2,PSMD7,PSME1,PSMD5,RPS27A,PSMC5,PSMD9,PSMB1,PSMA4,CDK2,PSMB6,CCNA2,PSMC4,PSMA5
REACTOME_CYTOSOLIC_TRNA_AMINOACYLATION	23	1.73137	0.0200803	0.075783	TARS,CARS,EEF1E1,DARS,EPRS,KARS,RARS,LARS,QARS,AARS,FARSA,PPA1,HARS,IARS,NARS,GARS,SARS,WARS,FARSB,AIMP1,YARS
REACTOME_RECRUITMENT_OF_MITOTIC_CENTROSOME_PROTEINS_AND_COMPLEXES	60	1.71205	0.0264766	0.0819964	CEP70,AKAP9,CEP41,CCNB1,PLK4,CEP76,CEP63,PCM1,CKAP5,CLASP1,AZI1,CEP290,CEP57,SDCCAG8,PRKAR2B,FGFR1OP,TUBG1,PRKACA,TUBG2,ALMS1,NEDD1,HAUS2,TUBGCP3,NUMA1,CNTRL,TUBGCP6,DYNC1I2,DCTN1,YWHAE,DCTN3,SSNA1,TUBGCP2,PAFAH1B1,CENPJ,CEP192,HSP90AA1,PPP2R1A,TUBB,TUBGCP5,PCNT,DCTN2,CSNK1E,MAPRE1,OFD1,CDK1,CEP250,CDK5RAP2,YWHAG,CEP135,DYNC1H1,CSNK1D,ACTR1A
REACTOME_MITOTIC_PROMETAPHASE	71	1.70057	0.0282828	0.0860833	NDC80,CDCA8,MAD2L1,ZWINT,KIF2A,RAD21,CENPQ,SPC25,CENPK,STAG2,APITD1,CKAP5,CLASP1,PPP1CC,PPP2R5E,XPO1,RANBP2,ITGB3BP,SMC3,BUB3,CENPI,KNTC1,SGOL2,KIF2C,PPP2R5D,NUP133,CENPL,PPP2R1B,SPC24,PPP2R5A,NUP37,AHCTF1,ZW10,NUP43,DSN1,RCC2,MIS12,NUDC,SEC13,NSL1,MAD1L1,SEH1L,CENPH,TAOK1,PAFAH1B1,PPP2R1A,STAG1,NUP107,CENPO,CDC20,PPP2R5C,MAPRE1,SKA2
REACTOME_DESTABILIZATION_OF_MRNA_BY_AUF1_HNRNP_D0	46	1.70025	0.0279441	0.0850473	PSMA2,PSMD10,PSMD8,PSMD12,PABPC1,PSMC1,PSME4,PSMA6,PSMD3,PSMD4,PSMA7,PSMB2,PSMD2,PSMC6,PSMD6,EIF4G1,UBA52,PSMC3,PSMD11,PSMF1,PSMB5,PSMD14,HNRNPD,PSMC2,PSMD1,PSMD13,PSMB7,PSMA1,PSMA3,PSMB4,PSME2,PSMD7,PSME1,PSMD5,RPS27A,PSMC5,PSMD9,PSMB1,PSMA4,PSMB6,HSPA8,PSMC4,PSMA5
REACTOME_VIF_MEDIATED_DEGRADATION_OF_APOBEC3G	46	1.69251	0.0226337	0.0873544	PSMA2,PSMD10,PSMD8,PSMD12,PSMC1,PSME4,CUL5,TCEB1,PSMA6,PSMD3,PSMD4,PSMA7,PSMB2,PSMD2,PSMC6,PSMD6,UBA52,PSMC3,PSMD11,PSMF1,PSMB5,PSMD14,PSMC2,TCEB2,PSMD1,PSMD13,PSMB7,PSMA1,PSMA3,PSMB4,PSME2,PSMD7,PSME1,PSMD5,RPS27A,PSMC5,PSMD9,PSMB1,RBX1,PSMA4
REACTOME_COLLAGEN_FORMATION	46	1.68927	0.0202429	0.087624	COL1A1,COL3A1,COL8A1,COL28A1,COL1A2,LEPREL1,COL9A3,COL14A1,COL4A5,PLOD2,COL5A1,COL21A1,COL6A3,ADAMTS14,PLOD1,COL5A2,PCOLCE,COL9A2,COL4A2,COL25A1
REACTOME_PI3K_AKT_ACTIVATION	31	1.68911	0.0396975	0.08656	PTEN,AKT1,PHLPP1,IRS1,PIK3R1,PIK3CA,THEM4,AKT2,IRS2,MDM2,FOXO1,PIK3CB,CASP9,CREB1,AKT1S1,MLST8,CDKN1B,RICTOR,BAD,MTOR,MAPKAP1,AKT3,TSC2,RHOA,CHUK,GSK3A,RPS6KB2,PDPK1,FOXO4
REACTOME_REGULATION_OF_ORNITHINE_DECARBOXYLASE_ODC	45	1.67459	0.0285132	0.0922087	PSMA2,AZIN1,PSMD10,PSMD8,PSMD12,PSMC1,PSME4,PSMA6,PSMD3,PSMD4,PSMA7,PSMB2,PSMD2,PSMC6,PSMD6,OAZ1,PSMC3,OAZ2,PSMD11,PSMF1,PSMB5,PSMD14,PSMC2,OAZ3,PSMD1,PSMD13,PSMB7,PSMA1,PSMA3,PSMB4,PSME2,PSMD7,PSME1,PSMD5,PSMC5,PSMD9,PSMB1,PSMA4,PSMB6,ODC1,PSMC4,PSMA5
REACTOME_P53_DEPENDENT_G1_DNA_DAMAGE_RESPONSE	50	1.67393	0.0298211	0.0913237	CCNE1,PSMA2,PSMD10,PSMD8,CCNE2,MDM2,PSMD12,RFWD2,PSMC1,PSME4,CDKN1B,PSMA6,PSMD3,PSMD4,PSMA7,PSMB2,PSMD2,PSMC6,PSMD6,UBA52,PSMC3,PSMD11,PSMF1,PSMB5,PSMD14,PSMC2,PSMD1,PSMD13,PSMB7,PSMA1,PSMA3,PSMB4,PSME2,ATM,PSMD7,PSME1,PSMD5,RPS27A,PSMC5,PSMD9,PSMB1,PSMA4,CDK2,PSMB6
REACTOME_GENERIC_TRANSCRIPTION_PATHWAY	306	1.66731	0.0350515	0.093187	RORB,ESR1,ZNF490,NR3C1,ZNF334,NR6A1,TBL1X,TBX5,PPARG,ZNF215,ZNF546,ZNF208,ZNF415,ZNF540,ZNF555,NR3C2,ZNF708,RORA,ZNF443,CCNC,ZNF454,ZNF658,ZNF254,ZNF417,ZNF287,MAML3,RORC,TEAD1,ZNF19,ZNF136,ZNF585B,ZNF596,WWTR1,ZNF10,UBE2D1,ZNF92,SMARCD3,ZNF563,ZNF214,CDK8,USP9X,PPARA,ZNF610,ZNF624,ZNF197,ZNF567,ZNF234,ZNF493,AR,ZNF627,NCOR1,ZNF460,ZNF273,ZNF530,ZNF248,ZNF205,E2F5,ZFP1,ZNF138,PPM1A,ZNF519,ZNF398,…
REACTOME_CROSS_PRESENTATION_OF_SOLUBLE_EXOGENOUS_ANTIGENS_ENDOSOMES	40	1.6541	0.0371094	0.0982036	PSMA2,MRC2,PSMD10,PSMD8,PSMD12,PSMC1,PSME4,PSMA6,PSMD3,PSMD4,PSMA7,PSMB2,PSMD2,PSMC6,PSMD6,PSMC3,PSMD11,PSMF1,PSMB5,PSMD14,PSMC2,PSMD1,PSMD13,PSMB7,PSMA1,PSMA3,PSMB4,PSME2,PSMD7,PSME1,PSMD5,PSMC5,PSMD9,PSMB1,PSMA4,PSMB6,PSMC4,PSMA5
REACTOME_EXTRACELLULAR_MATRIX_ORGANIZATION	64	1.63	0.0388548	0.109245	COL1A1,COL3A1,COL8A1,COL28A1,COL1A2,LEPREL1,COL9A3,COL14A1,KLKB1,COL4A5,PLOD2,COL5A1,MMP15,COL21A1,COL6A3,ADAMTS14,PLOD1,COL5A2,MMP16,ELANE,MMP14,PCOLCE,COL9A2,COL4A2
REACTOME_APC_C_CDH1_MEDIATED_DEGRADATION_OF_CDC20_AND_OTHER_APC_C_CDH1_TARGETED_PROTEINS_IN_LATE_MITOSIS_EARLY_G1	59	1.61376	0.0502901	0.1166	AURKA,PSMA2,UBE2D1,PSMD10,PSMD8,CDC27,SKP2,PSMD12,ANAPC10,PSMC1,ANAPC1,PSME4,PSMA6,PSMD3,PSMD4,PSMA7,PSMB2,PSMD2,PSMC6,PSMD6,UBA52,CDC23,PSMC3,ANAPC11,PSMD11,PSMF1,ANAPC4,PSMB5,PSMD14,PSMC2,CDC16,CDC20,PSMD1,PSMD13,PSMB7,PSMA1,PSMA3,PSMB4,PSME2,PSMD7,ANAPC2,PSME1,UBE2E1,PSMD5,RPS27A,PSMC5,PSMD9,PSMB1,PSMA4,PSMB6,PSMC4,PSMA5,PLK1,ANAPC5
REACTOME_FORMATION_OF_RNA_POL_II_ELONGATION_COMPLEX_	36	1.61253	0.0392927	0.115912	TCEA1,GTF2H3,MNAT1,POLR2B,CCNH,NCBP1,SUPT16H,CCNT1,ERCC2,POLR2E,POLR2D,TCEB3,TCEB1,GTF2F1,GTF2H1,CCNT2,POLR2I,SUPT4H1,ERCC3,NCBP2,POLR2K,TCEB2,POLR2F,POLR2C,ELL,SSRP1,POLR2A,POLR2G,GTF2F2,CDK9,SUPT5H
REACTOME_AUTODEGRADATION_OF_THE_E3_UBIQUITIN_LIGASE_COP1	44	1.60094	0.0453649	0.121267	PSMA2,PSMD10,PSMD8,PSMD12,RFWD2,PSMC1,PSME4,PSMA6,PSMD3,PSMD4,PSMA7,PSMB2,PSMD2,PSMC6,PSMD6,UBA52,PSMC3,PSMD11,PSMF1,PSMB5,PSMD14,PSMC2,PSMD1,PSMD13,PSMB7,PSMA1,PSMA3,PSMB4,PSME2,ATM,PSMD7,PSME1,PSMD5,RPS27A,PSMC5,PSMD9,PSMB1,PSMA4,PSMB6,PSMC4,PSMA5
REACTOME_AUTODEGRADATION_OF_CDH1_BY_CDH1_APC_C	53	1.59849	0.0555556	0.12109	PSMA2,UBE2D1,PSMD10,PSMD8,CDC27,PSMD12,ANAPC10,PSMC1,ANAPC1,PSMA6,PSMD3,PSMD4,PSMA7,PSMB2,PSMD2,PSMC6,PSMD6,UBA52,CDC23,PSMC3,ANAPC11,PSMD11,PSMF1,ANAPC4,PSMB5,PSMD14,PSMC2,CDC16,PSMD1,PSMD13,PSMB7,PSMA1,PSMA3,PSMB4,PSME2,PSMD7,ANAPC2,PSME1,UBE2E1,PSMD5,RPS27A,PSMC5,PSMD9,PSMB1,PSMA4
REACTOME_ACTIVATION_OF_THE_MRNA_UPON_BINDING_OF_THE_CAP_BINDING_COMPLEX_AND_EIFS_AND_SUBSEQUENT_BINDING_TO_43S	55	1.59844	0.0383142	0.119665	RPS4Y1,EIF4EBP1,EIF3C,EIF3A,RPS19,EIF3E,EIF4A2,EIF4B,RPS20,PABPC1,EIF3I,RPS3A,EIF3F,RPS23,EIF3K,EIF2S3,EIF3H,EIF3J,EIF2S2,EIF2S1,EIF3B,EIF4G1,RPS24,RPS7,RPS10,RPS16,RPS25,RPS2,RPS15A,RPS12,RPS11,RPS13,RPS14,EIF4E,RPS5,RPSA,RPS18,RPS28,RPS6,RPS8,RPS3,RPS27A,RPS29,EIF1AX,RPS15,EIF3G,EIF3D,RPS27,RPS21,EIF4H,RPS4X,FAU
REACTOME_PROCESSIVE_SYNTHESIS_ON_THE_LAGGING_STRAND	15	1.59492	0.0444874	0.120401	RPA3,POLD2,POLA1,DNA2,PRIM1,RPA1,FEN1,POLA2,POLD3,RPA2,LIG1
REACTOME_EGFR_DOWNREGULATION	21	1.58693	0.0431373	0.123816	AP2A1,SPRY1,CLTC,AP2S1,SH3KBP1,EPS15,EPS15L1,AP2B1,SPRY2,STAM2,CDC42,CLTA,UBA52,EGFR,CBL,EPN1,RPS27A,AP2M1,GRB2,AP2A2,HGS
REACTOME_INTERACTIONS_OF_VPR_WITH_HOST_CELLULAR_PROTEINS	31	1.56213	0.0587084	0.137309	SLC25A5,HMGA1,NUPL2,SLC25A4,NUP155,SLC25A6,NUP35,RANBP2,RAE1,NUP88,NUP133,NUPL1,NUP37,TPR,NUP43,PSIP1,SEH1L,NUP205,NUP107,NUP214,NUP153,NUP54,NUP50,KPNA1,BANF1,NUP93,NUP62
REACTOME_NCAM1_INTERACTIONS	26	1.55597	0.0491493	0.139501	COL1A1,COL3A1,COL1A2,COL9A3,CNTN2,COL4A5,COL5A1,ST8SIA4,COL6A3,COL5A2,COL9A2,COL4A2
REACTOME_FORMATION_OF_THE_TERNARY_COMPLEX_AND_SUBSEQUENTLY_THE_43S_COMPLEX	47	1.55594	0.0524109	0.137987	RPS4Y1,EIF3C,EIF3A,RPS19,EIF3E,RPS20,EIF3I,RPS3A,EIF3F,RPS23,EIF3K,EIF2S3,EIF3H,EIF3J,EIF2S2,EIF2S1,EIF3B,RPS24,RPS7,RPS10,RPS16,RPS25,RPS2,RPS15A,RPS12,RPS11,RPS13,RPS14,RPS5,RPSA,RPS18,RPS28,RPS6,RPS8,RPS3,RPS27A,RPS29,EIF1AX,RPS15,EIF3G,EIF3D,RPS27,RPS21,RPS4X,FAU
REACTOME_PHASE1_FUNCTIONALIZATION_OF_COMPOUNDS	36	1.54652	0.0634921	0.142319	ADH1A,ALDH1A1,FMO1,CYP3A5,ACSS2,ADH1B,CYP46A1,CYP3A4,POMC,CYP7B1
REACTOME_NUCLEOTIDE_EXCISION_REPAIR	45	1.54132	0.0674374	0.144047	RPA3,TCEA1,POLD2,GTF2H3,ERCC5,RFC5,MNAT1,POLR2B,ERCC6,RPA1,ERCC8,CCNH,DDB2,ERCC2,RFC3,XAB2,POLR2E,POLD3,POLR2D,DDB1,RPA2,RAD23B,GTF2H1,LIG1,ERCC4,POLR2I,XPA,ERCC3,XPC,POLE
REACTOME_CIRCADIAN_CLOCK	49	1.54065	0.0451128	0.142898	ELOVL3,SREBF1,ARNTL2,NR3C1,TBL1X,BHLHE41,DBP,RORA,PER2,ATF2,SMARCD3,PPARA,CRY2,NAMPT,NCOR1,TGS1,TBL1XR1,CREB1,RXRA,NCOA2,MEF2C,HIF1A,BTRC,SKP1,NCOA6,CRY1,CLOCK
REACTOME_PYRUVATE_METABOLISM	18	1.53192	0.0529301	0.147034	SLC16A8,DLAT,PDK2,PDP2,PDHA1,DLD,PDK1,PDHB,PDPR,LDHA
REACTOME_MITOTIC_G2_G2_M_PHASES	70	1.5285	0.0518962	0.147817	CEP70,AKAP9,CEP41,CCNB1,PLK4,CEP76,CEP63,MNAT1,PCM1,CKAP5,CLASP1,AZI1,XPO1,CEP290,CCNH,CEP57,SDCCAG8,PRKAR2B,E2F1,FGFR1OP,TUBG1,PRKACA,TUBG2,ALMS1,NEDD1,HAUS2,TUBGCP3,NUMA1,CNTRL,TUBGCP6,DYNC1I2,DCTN1,YWHAE,DCTN3,SSNA1,TUBGCP2,PAFAH1B1,CENPJ,CEP192,HSP90AA1,PPP2R1A,TUBB,TUBGCP5,PCNT,DCTN2,CSNK1E,MAPRE1,OFD1,CDK1,CEP250,CDK5RAP2,E2F3,YWHAG,CDK2,CEP135,DYNC1H1,CSNK1D,ACTR1A,CCNA2
REACTOME_FANCONI_ANEMIA_PATHWAY	18	1.49614	0.0764463	0.169377	ATR,C19orf40,C17orf70,FANCE,FANCM,PALB2,FANCC,UBA52,FANCF,FANCG,BRCA2,USP1,BRCA1,ATM,RPS27A,FANCL,FANCD2
REACTOME_SIGNALING_BY_INSULIN_RECEPTOR	87	1.4854	0.0718447	0.175318	FGF10,EIF4EBP1,PDE3B,FGF2,KLB,GAB1,ATP6V1E2,FGF22,IRS1,PRKAA2,PIK3R1,PRKAG2,ATP6V1D,FRS2,STRADB,PIK3CA,THEM4,ATP6V1C1,AKT2,CAB39,SOS1,ATP6V0C,PPM1A,IRS2,FGFR3,STK11,PIK3CB,ATP6V1H,EIF4B,DOK1,INSR,ATP6V0A2,MLST8,FGFR1,PRKAA1
REACTOME_ELONGATION_ARREST_AND_RECOVERY	27	1.4797	0.0730223	0.177928	TCEA1,POLR2B,SUPT16H,CCNT1,POLR2E,POLR2D,TCEB3,TCEB1,GTF2F1,CCNT2,POLR2I,SUPT4H1,POLR2K,TCEB2,POLR2F,POLR2C,ELL,SSRP1,POLR2A,POLR2G,GTF2F2,CDK9,SUPT5H,CTDP1,POLR2L,POLR2H
REACTOME_BIOSYNTHESIS_OF_THE_N_GLYCAN_PRECURSOR_DOLICHOL_LIPID_LINKED_OLIGOSACCHARIDE_LLO_AND_TRANSFER_TO_A_NASCENT_PROTEIN	27	1.47746	0.0860656	0.177968	PGM3,PMM1,ALG10B,GMPPB,ALG5,DOLK,DPM1,ALG6,RFT1,ALG11,ALG10,ALG14,DPAGT1,ALG1,DPM2,DOLPP1,MPI,GNPNAT1,ALG12,ALG13,GMPPA,ALG2,ALG3,ALG8,DPM3
REACTOME_INSULIN_RECEPTOR_SIGNALLING_CASCADE	70	1.47705	0.0783898	0.17648	FGF10,EIF4EBP1,PDE3B,FGF2,KLB,GAB1,FGF22,IRS1,PRKAA2,PIK3R1,PRKAG2,FRS2,STRADB,PIK3CA,THEM4,AKT2,CAB39,SOS1,PPM1A,IRS2,FGFR3,STK11,PIK3CB,EIF4B,DOK1,INSR,MLST8,FGFR1,PRKAA1
REACTOME_ACTIVATION_OF_THE_PRE_REPLICATIVE_COMPLEX	26	1.47342	0.0643275	0.177573	ORC2,MCM10,RPA3,DBF4,MCM8,POLA1,MCM2,PRIM1,RPA1,ORC5,POLA2,ORC6,MCM6,RPA2,ORC3
REACTOME_LOSS_OF_NLP_FROM_MITOTIC_CENTROSOMES	53	1.46593	0.0712831	0.181361	CEP70,AKAP9,CEP41,PLK4,CEP76,CEP63,PCM1,CKAP5,CLASP1,AZI1,CEP290,CEP57,SDCCAG8,PRKAR2B,FGFR1OP,TUBG1,PRKACA,ALMS1,NEDD1,HAUS2,CNTRL,DYNC1I2,DCTN1,YWHAE,DCTN3,SSNA1,PAFAH1B1,CENPJ,CEP192,HSP90AA1,PPP2R1A,TUBB,PCNT,DCTN2,CSNK1E,MAPRE1,OFD1,CDK1,CEP250,CDK5RAP2,YWHAG,CEP135,DYNC1H1,CSNK1D,ACTR1A
REACTOME_BMAL1_CLOCK_NPAS2_ACTIVATES_CIRCADIAN_EXPRESSION	33	1.44955	0.10101	0.192882	ARNTL2,NR3C1,TBL1X,BHLHE41,DBP,RORA,PER2,SMARCD3,PPARA,CRY2,NAMPT,NCOR1,TGS1,TBL1XR1,RXRA,NCOA2,NCOA6,CRY1,CLOCK,MED1
REACTOME_DESTABILIZATION_OF_MRNA_BY_KSRP	16	1.43247	0.0823529	0.205404	AKT1,EXOSC3,MAPK14,DCP2,DIS3,PARN,EXOSC6,YWHAZ,EXOSC8,EXOSC5,EXOSC9,KHSRP
REACTOME_PIP3_ACTIVATES_AKT_SIGNALING	25	1.43144	0.0962672	0.204423	PTEN,AKT1,PHLPP1,THEM4,AKT2,MDM2,FOXO1,CASP9,CREB1,AKT1S1,MLST8,CDKN1B,RICTOR,BAD,MTOR,MAPKAP1,AKT3,TSC2,CHUK,GSK3A,RPS6KB2,PDPK1,FOXO4
REACTOME_AMINO_ACID_SYNTHESIS_AND_INTERCONVERSION_TRANSAMINATION	16	1.43109	0.0976096	0.202761	GLUL,GPT,GPT2,PYCR1,PSPH,GOT1,ALDH18A1,GLS2
REACTOME_SYNTHESIS_OF_PA	21	1.42722	0.0987654	0.204179	AGPAT9,GPD1L,AGPAT2,PLD1,GNPAT,PLA2G4A,GPAT2,PLA2G12A,PLA2G5,AGPAT1
REACTOME_ANTIGEN_PROCESSING_CROSS_PRESENTATION	63	1.42631	0.0929293	0.203257	HLA-C,HLA-B,HLA-A,HLA-F,PSMA2,LNPEP,MRC2,PSMD10,SEC61A1,PSMD8,CD36,PSMD12,SEC61G,PSMC1,PSME4,ITGAV,PSMA6,PSMD3,PSMD4,PSMA7,PSMB2,PSMD2,CALR,PSMC6,PSMD6,UBA52,PSMC3,PSMD11,TAP1,PSMF1,PSMB5,PSMD14,PSMC2,PSMD1,PSMD13,PSMB7,PSMA1,PSMA3,PSMB4,PSME2,SEC61A2,SEC61B,PSMD7,PSME1,B2M,PSMD5,RPS27A,PSMC5,PSMD9,PSMB1
REACTOME_CHROMOSOME_MAINTENANCE	72	1.42461	0.109827	0.202762	RPA3,ATR,MIS18BP1,RAD21,SYCP2,POLD2,CENPQ,RFC5,CENPK,STAG2,TERF2IP,POLA1,DNA2,MIS18A,TERF1,HIST1H2AC,PRIM1,RPA1,RUVBL1,SYCP3,NPM1,ITGB3BP,RBBP4,SMC3,RSF1,CENPI,RFC3,SMARCA5,FEN1,POLA2,POLD3
REACTOME_JNK_C_JUN_KINASES_PHOSPHORYLATION_AND_ACTIVATION_MEDIATED_BY_ACTIVATED_HUMAN_TAK1	15	1.4137	0.109344	0.210255	IRAK2,MAPK10,RIPK2,MAP2K4,MAPK9,MAP3K7,TRAF6,IKBKG,MAPK8,TAB3,MAP2K7,NOD1
REACTOME_G_ALPHA_S_SIGNALLING_EVENTS	71	1.40385	0.118257	0.217091	ADRB3,CRHR2,PDE3B,CALCRL,VIPR2,PDE3A,GNG7,GNAI1,ADRB1,PTH1R,PTGDR,POMC,ADCY6,SCTR,PDE8B
REACTOME_ACTIVATION_OF_ATR_IN_RESPONSE_TO_REPLICATION_STRESS	29	1.40142	0.105263	0.217619	ORC2,MCM10,RPA3,ATR,RFC5,DBF4,MCM8,CHEK1,MCM2,RPA1,ORC5,RFC3,ORC6,MCM6,RPA2,ORC3
REACTOME_REGULATION_OF_HYPOXIA_INDUCIBLE_FACTOR_HIF_BY_OXYGEN	21	1.4014	0.108527	0.215703	VEGFA,ARNT,UBE2D1,VHL,HIF1A,TCEB1,UBE2D3,EGLN1,HIF1AN,UBE2D2,CUL2,UBA52,CREBBP,TCEB2,EGLN2,EPAS1,RPS27A,RBX1,EP300
REACTOME_CYCLIN_E_ASSOCIATED_EVENTS_DURING_G1_S_TRANSITION_	57	1.39595	0.125761	0.218959	CCNE1,PSMA2,CKS1B,PSMD10,MNAT1,PSMD8,CCNE2,CCNH,SKP2,PSMD12,PSMC1,CDKN1B,SKP1,RB1,PSMA6,PSMD3,PSMD4,PSMA7,PSMB2,PSMD2,PSMC6,PSMD6,CUL1,UBA52,PSMC3,PSMD11,PSMF1,PSMB5,PSMD14,PSMC2,PSMD1,PSMD13,PSMB7,PSMA1,PSMA3,PSMB4,PSME2,PSMD7,PSME1,PSMD5,RPS27A,PSMC5,PSMD9,PSMB1,PSMA4,CDK2,PSMB6,CCNA2
REACTOME_GAB1_SIGNALOSOME	33	1.37767	0.116232	0.233595	PTEN,GAB1,AKT1,PHLPP1,PIK3R1,PIK3CA,THEM4,AKT2,MDM2,FOXO1,CASP9,CREB1,AKT1S1,MLST8,CDKN1B,RICTOR,BAD,SRC,MTOR,EGFR,MAPKAP1,AKT3,TSC2,CHUK,GSK3A,RPS6KB2,GRB2,PDPK1,FOXO4
REACTOME_G2_M_CHECKPOINTS	34	1.37681	0.127953	0.232385	ORC2,MCM10,RPA3,ATR,CCNB1,RFC5,DBF4,MCM8,CHEK1,MCM2,RPA1,ORC5,RFC3,CHEK2,ORC6,MCM6,RPA2,ORC3
REACTOME_GPCR_LIGAND_BINDING	192	-3.9854	0	0	P2RY14,GPR132,CXCR2,FZD1,HRH2,GNG5,GPBAR1,ADRA2B,S1PR5,S1PR2,GPR68,GNG4,MC1R,FZD3,S1PR4,WNT11,PTH2R,CXCL16,CCR1,EMR2,CX3CR1,PTAFR,LPAR2,F2R,WNT4,WNT2,GNG2,CD55,DARC,C5AR1,CXCL9,AGT,BDKRB2,CCR5,WNT9A,CCL4,EDN1,C3AR1,CCL2,GPR65,HRH1,PTGFR,CXCR4,PTGIR,OPN4,DHH,ADM,FPR3,FPR1,GRM2,WNT9B,P2RY13,RAMP1,CCR2,OPN1SW,CCR7,DRD1,XCR1,CCL19,GNGT2,CXCL2,GPR17,WNT10B,ADCYAP1,CXCL1,CCL3,LHCGR,IL8,CCL21,CXCL3
REACTOME_SIGNALING_BY_GPCR	359	-3.7328	0	0	PIK3CG,ROCK2,FFAR3,GRK5,PDE7A,RGS2,P2RY14,PPP1CA,RPS6KA2,GPR132,CXCR2,FZD1,HRH2,GNG5,PREX1,GPBAR1,ADCY4,ADRA2B,VAV1,RGS19,DAGLA,S1PR5,S1PR2,ADCY7,GPR68,RASGRF2,DGKG,GNG4,MC1R,DGKA,RGS6,FZD3,S1PR4,RPS6KA1,WNT11,PTH2R,CXCL16,CCR1,EMR2,CX3CR1,HBEGF,PTAFR,TIAM1,LPAR2,MAPK7,F2R,WNT4,WNT2,PLCB4,GNG2,CD55,ITPR3,DARC,FGD2,PIK3R5,C5AR1,CXCL9,AGT,RAC2,PRKCQ,BDKRB2,CCR5,OR7D2,WNT9A,CCL4,GNA15,EDN1,C3AR1,CCL…
REACTOME_CHEMOKINE_RECEPTORS_BIND_CHEMOKINES	29	-3.49504	0	0	CXCL16,CCR1,CX3CR1,CXCL9,CCR5,CCL4,CCL2,CXCR4,CCR2,CCR7,XCR1,CCL19,CXCL2,CXCL1,CCL3,IL8,CCL21,CXCL3
REACTOME_CLASS_A1_RHODOPSIN_LIKE_RECEPTORS	134	-3.40847	0	0	P2RY14,GPR132,CXCR2,HRH2,GPBAR1,ADRA2B,S1PR5,S1PR2,GPR68,MC1R,S1PR4,CXCL16,CCR1,CX3CR1,PTAFR,LPAR2,F2R,DARC,C5AR1,CXCL9,AGT,BDKRB2,CCR5,CCL4,EDN1,C3AR1,CCL2,GPR65,HRH1,PTGFR,CXCR4,PTGIR,OPN4,FPR3,FPR1,P2RY13,CCR2,OPN1SW,CCR7,DRD1,XCR1,CCL19,CXCL2,GPR17,CXCL1,CCL3,LHCGR,IL8,CCL21,CXCL3
REACTOME_HEMOSTASIS	354	-3.4036	0	0	EP300,NRAS,SIRPA,CABLES1,JAM3,A2M,PLAU,P2RY12,GRB2,PDE2A,CDK2,PDPK1,RASGRP1,PPP2CA,CRK,PPP2CB,SLC16A1,KRAS,KIFAP3,CALM1,ESAM,ITGA2,PPIL2,DOCK4,GNB1,PPIA,CD9,TRPC6,CD47,BCAR1,DAGLB,CAV1,CFL1,HABP4,ITPK1,GUCY1B3,PRKCE,GNG10,AKAP1,TFPI,F5,KIF22,STIM1,PPP2R5B,ITGB1,KIF3C,ABL1,TP53,CAP1,WDR1,HSPA5,ITGB3,PIK3R3,SH2B3,MAFG,KLC1,PDGFB,KCNMB3,SELL,VAV3,GNA12,SHC1,PECAM1,VEGFB,TBXA2R,IRF3,CALU,IRF7,APP,GP1…
REACTOME_GPCR_DOWNSTREAM_SIGNALING	283	-3.37683	0	0	PIK3CG,ROCK2,FFAR3,GRK5,PDE7A,RGS2,P2RY14,GPR132,CXCR2,HRH2,GNG5,PREX1,GPBAR1,ADCY4,ADRA2B,VAV1,RGS19,DAGLA,S1PR5,S1PR2,ADCY7,GPR68,RASGRF2,DGKG,GNG4,MC1R,DGKA,RGS6,S1PR4,PTH2R,CXCL16,CCR1,PTAFR,TIAM1,LPAR2,F2R,PLCB4,GNG2,ITPR3,FGD2,PIK3R5,C5AR1,CXCL9,AGT,RAC2,PRKCQ,BDKRB2,CCR5,OR7D2,GNA15,EDN1,C3AR1,PLCB2,PIK3R6,PRKCB,DGKB,GPR65,HRH1,PTGFR,DGKI,CXCR4,PTGIR,OPN4,ADM,FPR3,FPR1,P2RY13,RAMP1,CCR2,OP…
REACTOME_G_ALPHA_I_SIGNALLING_EVENTS	102	-3.04201	0	0	P2RY14,CXCR2,GNG5,ADCY4,ADRA2B,RGS19,S1PR5,S1PR2,ADCY7,GNG4,RGS6,S1PR4,CXCL16,CCR1,LPAR2,GNG2,C5AR1,CXCL9,AGT,BDKRB2,CCR5,C3AR1,CXCR4,FPR3,FPR1,P2RY13,CCR2,OPN1SW,CCR7,CCL19,GNGT2,CXCL2,GPR17,CXCL1,IL8,RGS1,CCL21,CXCL3
REACTOME_PEPTIDE_LIGAND_BINDING_RECEPTORS	71	-3.01835	0	0	MC1R,CXCL16,CCR1,CX3CR1,F2R,DARC,C5AR1,CXCL9,AGT,BDKRB2,CCR5,CCL4,EDN1,C3AR1,CCL2,CXCR4,FPR3,FPR1,CCR2,CCR7,XCR1,CCL19,CXCL2,CXCL1,CCL3,IL8,CCL21,CXCL3
REACTOME_PLATELET_ACTIVATION_SIGNALING_AND_AGGREGATION	167	-3.00375	0	0	GNB1,PPIA,CD9,TRPC6,BCAR1,DAGLB,CFL1,HABP4,PRKCE,GNG10,F5,CAP1,WDR1,HSPA5,ITGB3,PIK3R3,PDGFB,VAV3,GNA12,SHC1,PECAM1,VEGFB,TBXA2R,CALU,APP,GP1BA,CD63,LYN,CSK,RHOG,PROS1,MAPK3,TGFB1,THBS1,VWF,SELP,HGF,STX4,SERPING1,ACTN4,PIK3CG,CFD,TMSB4X,SERPINA1,SRGN,PLCG2,TIMP1,GNG5,FYN,ABCC4,ADRA2B,VAV1,DAGLA,F13A1,LAT,DGKG,GNG4,DGKA,RAPGEF3,F2R,GNG2,PRKCZ,LCP2,ITPR3,SERPINF2,SERPINE1,PIK3R5,PDGFA,ARRB2,SYK,RAC…
REACTOME_CELL_SURFACE_INTERACTIONS_AT_THE_VASCULAR_WALL	70	-2.98176	0	0	ANGPT1,TEK,CD58,PLCG1,ATP1B3,JAM2,NRAS,SIRPA,JAM3,GRB2,SLC16A1,KRAS,ESAM,PPIL2,PPIA,CD47,CAV1,ITGB1,ITGB3,SELL,SHC1,PECAM1,HRAS,LYN,SPN,PROS1,SELP,ATP1B1,FYN,ITGA5,ITGA3,SLC3A2,SLC16A3,ANGPT2,ITGAM,ITGAL,GRB14,ITGAX,TREM1,THBD,MERTK,DOK2,SLC7A8,CD48,FCER1G,SLC7A7,ITGB2,AMICA1,LCK,ANGPT4,CD2,SLC7A5
REACTOME_IMMUNOREGULATORY_INTERACTIONS_BETWEEN_A_LYMPHOID_AND_A_NON_LYMPHOID_CELL	37	-2.96539	0	8.73e-05	ITGB1,ITGB7,CD34,SELL,CD200R1,C3,FCGR3A,ICAM3,CD3D,ICAM1,PVR,FCGR2B,IFITM1,TYROBP,LILRB5,ITGAL,CD3G,CD8A,ITGB2,CD247,AMICA1,KLRD1,CD3E,HCST,CD40LG
REACTOME_COMPLEMENT_CASCADE	19	-2.88188	0	8.01e-05	MASP1,PROS1,C3,CFD,CFH,CFI,C1QA,CD55,C1S,CFHR3,C1QB,C1QC,C4BPB,CR1
REACTOME_RESPONSE_TO_ELEVATED_PLATELET_CYTOSOLIC_CA2_	64	-2.82687	0	7.39e-05	CALM1,PPIA,CD9,CFL1,HABP4,F5,CAP1,WDR1,HSPA5,ITGB3,PDGFB,PECAM1,VEGFB,CALU,APP,CD63,PROS1,TGFB1,THBS1,VWF,SELP,HGF,STX4,SERPING1,ACTN4,CFD,TMSB4X,SERPINA1,SRGN,TIMP1,ABCC4,F13A1,SERPINF2,SERPINE1,PDGFA,TUBA4A,PLEK,PRKCB,MMRN1
REACTOME_INNATE_IMMUNE_SYSTEM	194	-2.78462	0	0.000208528	TRIM25,ZFYVE20,ECSIT,MAPK8,EEA1,TAB3,TLR3,PELI1,NLRC4,UBA52,MAVS,CD46,MAP3K1,MAP2K7,DAK,ISG15,NOD1,PELI3,PPP2R1A,LGALS3,CAPZA2,UBE2N,PCBP2,PELI2,BCL2,HSP90B1,RNF135,PIK3C3,CREBBP,MAPK1,TAX1BP1,PRKCSH,MAP2K2,CASP1,CASP10,TXN,CDK1,CASP4,RPS6KA3,TIRAP,PIN1,MAP2K3,CHUK,FADD,TAB1,MAPK11,UBA7,RPS27A,EP300,ATF1,MEF2A,RPS6KA5,DDOST,TAB2,CASP2,PPP2CA,CD4,PPP2CB,TLR10,DNM2,BIRC3,TXNIP,NLRP1,DUSP3,RIPK1,IRA…
REACTOME_NONSENSE_MEDIATED_DECAY_ENHANCED_BY_THE_EXON_JUNCTION_COMPLEX	101	-2.68553	0	0.000516863	SMG1,RPL6,RPL24,RPL37A,RPL14,RPL15,EIF4G1,RPS24,RPS7,UBA52,RPL35A,SMG8,RPS10,RPL30,RPS16,ETF1,MAGOH,RPS25,RPL27,PPP2R1A,NCBP2,PPP2R2A,RPS2,RPL39,RPS15A,RPS12,RPL7A,RPL3,EIF4A3,RPS11,RPS13,RPL13A,RPS14,SMG6,RPL28,RPS5,RPLP0,RPSA,RPS18,RPS28,RPL35,RPL38,RPS6,RPL34,RPL11,RPL23A,RPL8,RPL32,RPL13,RPL21,RPL18A,RPS8,RPL19,RPS3,RPL36,RPS27A,RPL41,RPS29,RNPS1,RPS15,PPP2CA,RPL10A,RPLP1,UPF3A,RPL37,RPL26,RB…
REACTOME_POTASSIUM_CHANNELS	46	-2.54505	0	0.00190594	KCNJ8,GNB1,KCNC4,GNG10,KCNQ4,KCNAB1,KCNN3,KCNMB3,KCNJ11,KCNJ15,KCNS3,KCNC3,KCNQ3,KCNAB3,KCNQ1,GNG5,GNG4,KCNAB2,KCNJ5,GNG2,KCNA2,KCNJ14,KCNJ16,KCNN4,KCNJ6,KCNMB1,KCNH4,KCNA6,GNGT2
REACTOME_NEURONAL_SYSTEM	162	-2.51744	0	0.00209018	STX16,GNB4,RRAS,SLC17A7,GNB2,SYT1,MAPK1,UNC13B,SLC6A1,GABBR1,RAF1,KCNJ2,VAMP2,NSF,CALM3,RPS6KA3,GRIK2,GNAI2,DLG3,PLCB1,CACNA1A,SYT2,GLS,ADCY3,PLCB3,STX6,GRIA1,CACNG8,AP2M1,PDPK1,ADCY2,GRIN2B,AP2A2,HSPA8,KCNJ8,CALM1,ADCY1,STX5,GNB1,STX1B,GRIA3,CHRNE,KCNC4,GNG10,VAMP1,KCNQ4,KCNAB1,PANX1,CAMK4,KCNN3,KCNMB3,KCNJ11,GNAL,HRAS,COMT,KCNJ15,STX10,SYN3,ADCY5,KCNS3,ADCY9,SLC1A1,ALDH2,GABRB3,KCNC3,KCNQ3,RIMS…
REACTOME_TOLL_RECEPTOR_CASCADES	106	-2.50617	0	0.00213394	ZFYVE20,ECSIT,MAPK8,EEA1,TAB3,TLR3,PELI1,UBA52,MAP3K1,MAP2K7,NOD1,PELI3,PPP2R1A,UBE2N,PELI2,HSP90B1,PIK3C3,MAPK1,MAP2K2,CDK1,RPS6KA3,TIRAP,MAP2K3,CHUK,TAB1,MAPK11,RPS27A,ATF1,MEF2A,RPS6KA5,TAB2,PPP2CA,PPP2CB,TLR10,DNM2,DUSP3,RIPK1,IRAK4,RELA,NFKBIB,TRAF3,S100B,IRF3,IRF7,APP,MAP2K1,UNC93B1,NFKB2,SIGIRR,MAPK3,TLR5,DUSP7,LGMN,CTSK,TLR8,TLR2,TICAM1,NOD2,MAPKAPK2,CTSS,IKBKB,MYD88,DUSP4,RPS6KA2,DNM1,PL…
REACTOME_GABA_RECEPTOR_ACTIVATION	30	-2.40921	0	0.00383578	GNB2,GABBR1,KCNJ2,GNAI2,ADCY3,ADCY2,ADCY1,GNB1,GNG10,GNAL,KCNJ15,ADCY5,ADCY9,GABRB3,GABRB2,GNG5,ADCY4,ADCY7,GNG4,KCNJ5,GNG2,GABRA2,KCNJ16,KCNJ6,GNGT2
REACTOME_PROCESSING_OF_CAPPED_INTRON_CONTAINING_PRE_MRNA	130	-2.40277	0	0.00380015	RAE1,CPSF2,NUP88,CSTF3,SRSF11,POLR2E,UPF3B,POLR2D,SRSF3,SNRPE,NUP133,HNRNPC,SNRPA,SNRPB2,HNRNPU,CPSF3,NUPL1,SNRPG,NUP37,GTF2F1,TPR,SRSF4,SF3B3,HNRNPA0,NUP43,SRSF9,SF3A2,HNRNPA3,PAPOLA,SRRM1,POLR2I,U2AF1,SF3B1,HNRNPUL1,SNRNP200,SEH1L,CLP1,SRSF1,PCF11,DNAJC8,RBM5,NUP205,MAGOH,NCBP2,PHF5A,PCBP2,TXNL4A,POLR2K,DHX9,SNRPA1,EFTUD2,NUP107,NUP214,SF3A3,PRPF4,HNRNPA1,HNRNPD,NUP153,EIF4E,POLR2F,PRPF8,HNRNPR…
REACTOME_MRNA_PROCESSING	145	-2.38041	0.00198807	0.00435879	RAE1,CPSF2,ERCC2,NUP88,CSTF3,SRSF11,POLR2E,UPF3B,POLR2D,SRSF3,SNRPE,NUP133,HNRNPC,SNRPA,SNRPB2,HNRNPU,CPSF3,NUPL1,SNRPG,NUP37,GTF2F1,TPR,RNMT,SRSF4,SF3B3,HNRNPA0,GTF2H1,ADAR,NUP43,SRSF9,SF3A2,HNRNPA3,PAPOLA,SRRM1,POLR2I,U2AF1,SF3B1,HNRNPUL1,SNRNP200,SEH1L,CLP1,SRSF1,ERCC3,PCF11,DNAJC8,RBM5,RNGTT,NUP205,MAGOH,NCBP2,PHF5A,PCBP2,TXNL4A,POLR2K,DHX9,SNRPA1,EFTUD2,NUP107,NUP214,SF3A3,PRPF4,HNRNPA1,HNRN…
REACTOME_MRNA_SPLICING	102	-2.35589	0.00202429	0.00483228	CPSF2,CSTF3,SRSF11,POLR2E,UPF3B,POLR2D,SRSF3,SNRPE,HNRNPC,SNRPA,SNRPB2,HNRNPU,CPSF3,SNRPG,GTF2F1,SRSF4,SF3B3,HNRNPA0,SRSF9,SF3A2,HNRNPA3,PAPOLA,SRRM1,POLR2I,U2AF1,SF3B1,HNRNPUL1,SNRNP200,CLP1,SRSF1,PCF11,DNAJC8,RBM5,MAGOH,NCBP2,PHF5A,PCBP2,TXNL4A,POLR2K,DHX9,SNRPA1,EFTUD2,SF3A3,PRPF4,HNRNPA1,HNRNPD,POLR2F,PRPF8,HNRNPR,HNRNPL,NUDT21,SRSF6,SF3A1,POLR2C,CPSF7,HNRNPK,HNRNPA2B1,SRSF2,POLR2A,POLR2G,NFX…
REACTOME_SRP_DEPENDENT_COTRANSLATIONAL_PROTEIN_TARGETING_TO_MEMBRANE	103	-2.34591	0	0.00483298	RPS20,SEC61G,RPLP2,RPS3A,RPL7,RPL5,SSR1,RPL9,RPL23,RPS23,SRP68,SPCS1,SRP54,SRP72,SEC11A,SRPR,RPL31,SRPRB,RPL4,RPL22,SPCS2,RPL6,RPL24,RPL37A,RPL14,RPL15,SSR2,RPS24,RPS7,UBA52,RPL35A,RPS10,RPL30,RPS16,RPS25,RPL27,RPS2,RPL39,SPCS3,RPS15A,RPS12,RPL7A,RPL3,RPS11,RPS13,RPL13A,RPS14,RPL28,RPS5,RPLP0,RPSA,RPS18,RPS28,RPL35,SRP14,RPN1,RPL38,RPS6,RPL34,RPL11,SEC61A2,RPL23A,RPL8,RPL32,SEC61B,RPL13,RPL21,RPL…
REACTOME_PEPTIDE_CHAIN_ELONGATION	81	-2.34557	0	0.00463161	RPL6,RPL24,RPL37A,RPL14,RPL15,RPS24,RPS7,UBA52,RPL35A,RPS10,RPL30,RPS16,RPS25,RPL27,RPS2,RPL39,RPS15A,RPS12,RPL7A,RPL3,RPS11,RPS13,RPL13A,RPS14,RPL28,RPS5,RPLP0,RPSA,RPS18,RPS28,RPL35,RPL38,RPS6,RPL34,RPL11,RPL23A,RPL8,RPL32,RPL13,RPL21,RPL18A,RPS8,RPL19,RPS3,RPL36,RPS27A,RPL41,RPS29,RPS15,RPL10A,RPLP1,RPL37,RPL26,RPL27A,RPS27,RPS21,RPL18,RPS4X,FAU,RPL17,RPL12,RPL10,RPL26L1,RPS26,RPS9
REACTOME_INTEGRIN_CELL_SURFACE_INTERACTIONS	67	-2.31662	0.0019685	0.00553747	RAP1A,JAM2,PTPN1,JAM3,LAMB2,GRB2,PDPK1,RASGRP1,CRK,LAMA2,ITGA2,SPP1,BCAR1,ITGB1,ITGB3,ITGB7,SHC1,PECAM1,LAMC1,CSK,THBS1,VWF,COL4A4,ITGA9,ICAM3,ICAM1,ITGA11,ITGA5,ITGA3,ITGB8,LAMA5,RAPGEF3,FBN1,ITGB5,ITGAM,ITGAL,ITGAX,SYK,ITGB2,AMICA1,ITGB4,TNC
REACTOME_INFLUENZA_VIRAL_RNA_TRANSCRIPTION_AND_REPLICATION	97	-2.30297	0	0.00608568	RPL6,RPL24,RPL37A,RPL14,RPL15,POLR2I,RPS24,RPS7,UBA52,RPL35A,RPS10,RPL30,HSP90AA1,RPS16,RPS25,RPL27,RPS2,RPL39,POLR2K,RPS15A,RPS12,RPL7A,RPL3,RPS11,RPS13,RPL13A,RPS14,POLR2F,RPL28,RPS5,RPLP0,RPSA,RPS18,RPS28,RPL35,RPL38,RPS6,POLR2C,RPL34,RPL11,RPL23A,RPL8,RPL32,RPL13,RPL21,RPL18A,RPS8,POLR2A,POLR2G,RPL19,GTF2F2,RPS3,RPL36,RPS27A,RPL41,RPS29,RPS15,RPL10A,RPLP1,RPL37,RPL26,POLR2L,RPL27A,RPS27,POLR2…
REACTOME_GABA_B_RECEPTOR_ACTIVATION	27	-2.22119	0	0.0104355	GNB2,GABBR1,KCNJ2,GNAI2,ADCY3,ADCY2,ADCY1,GNB1,GNG10,GNAL,KCNJ15,ADCY5,ADCY9,GNG5,ADCY4,ADCY7,GNG4,KCNJ5,GNG2,KCNJ16,KCNJ6,GNGT2
REACTOME_TRANSMISSION_ACROSS_CHEMICAL_SYNAPSES	114	-2.15089	0.00402414	0.0156984	GNB4,RRAS,SLC17A7,GNB2,SYT1,MAPK1,UNC13B,SLC6A1,GABBR1,RAF1,KCNJ2,VAMP2,NSF,CALM3,RPS6KA3,GRIK2,GNAI2,DLG3,PLCB1,CACNA1A,GLS,ADCY3,PLCB3,GRIA1,CACNG8,AP2M1,PDPK1,ADCY2,GRIN2B,AP2A2,HSPA8,CALM1,ADCY1,GNB1,GRIA3,CHRNE,GNG10,CAMK4,GNAL,HRAS,COMT,KCNJ15,SYN3,ADCY5,ADCY9,SLC1A1,ALDH2,GABRB3,RIMS1,SLC38A2,RPS6KA2,GABRB2,ALDH5A1,GNG5,SLC1A7,ADCY4,CAMKK1,ADCY7,RASGRF2,GNG4,RPS6KA1,CACNB1,KCNJ5,GNG2,CACNB…
REACTOME_G_ALPHA_Q_SIGNALLING_EVENTS	105	-2.11616	0.00583658	0.0193944	FFAR3,GRK5,RGS2,GPR132,GNG5,RGS19,DAGLA,GPR68,DGKG,GNG4,DGKA,PTAFR,LPAR2,F2R,PLCB4,GNG2,ITPR3,AGT,PRKCQ,BDKRB2,GNA15,EDN1,PLCB2,DGKB,GPR65,HRH1,PTGFR,DGKI,OPN4,XCR1,GNGT2,GPR17
REACTOME_GPVI_MEDIATED_ACTIVATION_CASCADE	30	-2.10699	0.00608519	0.0201649	PIK3R3,VAV3,LYN,RHOG,PIK3CG,PLCG2,FYN,VAV1,LAT,PRKCZ,LCP2,PIK3R5,SYK,RAC2,FCER1G,PIK3R6,LCK
REACTOME_3_UTR_MEDIATED_TRANSLATIONAL_REGULATION	101	-2.09736	0.00197239	0.0207946	RPS4Y1,EIF3C,EIF3A,RPS19,EIF3E,EIF4A2,RPL29,EIF4B,RPS20,PABPC1,RPLP2,EIF3I,RPS3A,RPL7,RPL5,EIF3F,RPL9,RPL23,RPS23,EIF3K,EIF2S3,EIF3H,RPL31,EIF3J,RPL4,EIF2S2,RPL22,EIF2S1,RPL6,RPL24,EIF3B,RPL37A,RPL14,RPL15,EIF4G1,RPS24,RPS7,UBA52,RPL35A,RPS10,RPL30,RPS16,RPS25,RPL27,RPS2,RPL39,RPS15A,RPS12,RPL7A,RPL3,RPS11,RPS13,RPL13A,RPS14,EIF4E,RPL28,RPS5,RPLP0,RPSA,RPS18,RPS28,RPL35,RPL38,RPS6,RPL34,RPL11,RPL…
REACTOME_SIGNALING_BY_ILS	95	-2.08864	0.00574713	0.021363	NOD1,PELI3,STAT5B,UBE2N,PELI2,CBL,MAPK1,IL1R1,MAP2K2,CASP1,RAF1,JAK2,IL3RA,CDK1,CHUK,TOLLIP,TAB1,INPPL1,RBX1,NRAS,GRB2,CRKL,TAB2,CRK,KRAS,STAT3,TYK2,IRAK4,RELA,PIK3R3,MAP3K3,RAPGEF1,SHC1,TNIP2,MAP2K1,HRAS,LYN,IL1B,NFKB2,MAPK3,IL6R,HGF,PTK2B,IL18,NOD2,IL2RA,MAP3K8,IKBKB,MYD88,IL7R,CSF2RB,FYN,PIK3CD,VAV1,MAP2K6,SQSTM1,IL2RG,TEC,JAK3,HCK,SYK,IL2RB,IL1R2,LCK,IL6,SOCS3
REACTOME_AXON_GUIDANCE	203	-2.05168	0.00395257	0.0262628	PLXND1,SPTBN2,RRAS,COL6A2,RHOC,RHOB,PAK2,MAPK1,MAP2K2,SPTBN5,PFN1,RAF1,ARHGAP35,PTK2,ROBO3,RHOA,PLCG1,CDK1,NUMB,RPS6KA3,SRGAP3,DLG3,ANK1,SDCBP,DOCK1,RAC1,SEMA3E,MYH10,GFRA1,MYH9,PFN2,NRAS,ENAH,AP2M1,GRB2,RPS6KA5,NCK2,LIMK2,VASP,ARHGEF11,SEMA6A,KRAS,AP2A2,SPTBN1,PLXNA2,NCK1,AGRN,ITGA2,PRNP,DNM2,TRPC6,MYL9,CRMP1,CFL1,TRIO,MSN,ERBB2,ITGB1,ABL1,CAP1,ITGB3,EZR,SPTAN1,PIP5K1C,MYL12B,STIP1,PLXNB1,SEMA4A…
REACTOME_CLASS_B_2_SECRETIN_FAMILY_RECEPTORS	55	-2.02873	0.00389864	0.0294788	FZD1,GNG5,GNG4,FZD3,WNT11,PTH2R,EMR2,WNT4,WNT2,GNG2,CD55,WNT9A,DHH,ADM,WNT9B,RAMP1,GNGT2,WNT10B,ADCYAP1
REACTOME_NEUROTRANSMITTER_RECEPTOR_BINDING_AND_DOWNSTREAM_TRANSMISSION_IN_THE_POSTSYNAPTIC_CELL	81	-2.01834	0	0.030583	GNB4,RRAS,GNB2,MAPK1,GABBR1,RAF1,KCNJ2,NSF,CALM3,RPS6KA3,GRIK2,GNAI2,DLG3,PLCB1,ADCY3,PLCB3,GRIA1,CACNG8,AP2M1,PDPK1,ADCY2,GRIN2B,AP2A2,CALM1,ADCY1,GNB1,GRIA3,CHRNE,GNG10,CAMK4,GNAL,HRAS,KCNJ15,ADCY5,ADCY9,GABRB3,RPS6KA2,GABRB2,GNG5,ADCY4,CAMKK1,ADCY7,RASGRF2,GNG4,RPS6KA1,KCNJ5,GNG2,GRIN2C,GABRA2,KCNJ16,PLCB2,PRKCB,KCNJ6,GNGT2
REACTOME_GASTRIN_CREB_SIGNALLING_PATHWAY_VIA_PKC_AND_MAPK	125	-2.01232	0.00760456	0.0310565	FFAR3,GRK5,RGS2,RPS6KA2,GPR132,GNG5,RGS19,DAGLA,GPR68,DGKG,GNG4,DGKA,RPS6KA1,HBEGF,PTAFR,LPAR2,MAPK7,F2R,PLCB4,GNG2,ITPR3,AGT,PRKCQ,BDKRB2,GNA15,EDN1,PLCB2,DGKB,GPR65,HRH1,PTGFR,DGKI,OPN4,XCR1,GNGT2,GPR17
REACTOME_VOLTAGE_GATED_POTASSIUM_CHANNELS	18	-2.01136	0.00575816	0.030433	KCNC4,KCNQ4,KCNAB1,KCNS3,KCNC3,KCNQ3,KCNAB3,KCNQ1,KCNAB2,KCNA2,KCNH4,KCNA6
REACTOME_MUSCLE_CONTRACTION	30	-1.96462	0.00395257	0.0376816	MYL12B,SORBS3,CALD1,TPM4,TPM1,MYH3,TMOD1,TPM3,MYLK,ACTA2,ITGB5,TPM2,TNNC2,LMOD1,TCAP,TNNI2
REACTOME_SHC_MEDIATED_SIGNALLING	15	-1.96136	0.0117417	0.0374958	MAPK1,MAP2K2,RAF1,CDK1,NRAS,GRB2,KRAS,SHC2,SHC1,MAP2K1,HRAS,MAPK3,SHC3
REACTOME_SEMAPHORIN_INTERACTIONS	59	-1.91983	0.00978474	0.0468933	CDK5,DPYSL2,NRP1,TLN1,HSP90AA1,PLXND1,RRAS,RHOC,RHOB,PAK2,ARHGAP35,RHOA,RAC1,SEMA3E,MYH10,MYH9,LIMK2,ARHGEF11,SEMA6A,PLXNA2,MYL9,CRMP1,CFL1,ERBB2,ITGB1,PIP5K1C,MYL12B,PLXNB1,SEMA4A,FES,RHOG,DPYSL3,CD72,SEMA7A,ROCK2,CDK5R1,SEMA3A,FYN,PLXNC1,PLXNA1,PTPRC,TYROBP,SEMA4D,RAC2,TREM2
REACTOME_INHIBITION_OF_VOLTAGE_GATED_CA2_CHANNELS_VIA_GBETA_GAMMA_SUBUNITS	15	-1.88577	0.00749064	0.0554491	GNB2,GABBR1,KCNJ2,GNB1,GNG10,KCNJ15,GNG5,GNG4,KCNJ5,GNG2,KCNJ16,KCNJ6,GNGT2
REACTOME_GENERATION_OF_SECOND_MESSENGER_MOLECULES	23	-1.88226	0.00395257	0.0551053	CD3D,FYB,LAT,ITK,LCP2,CD3G,ZAP70,CD247,CD3E,LCK
REACTOME_ANTIGEN_ACTIVATES_B_CELL_RECEPTOR_LEADING_TO_GENERATION_OF_SECOND_MESSENGERS	23	-1.85387	0.00982318	0.062645	CALM3,PLCG1,GRB2,NCK1,CALM1,STIM1,SHC1,LYN,CD79B,PLCG2,FYN,PIK3CD,VAV1,CBLB,PIK3AP1,ITPR3,SYK
REACTOME_INWARDLY_RECTIFYING_K_CHANNELS	20	-1.85361	0.00865801	0.0613141	GNB2,GABBR1,KCNJ2,KCNJ8,GNB1,GNG10,KCNJ11,KCNJ15,GNG5,GNG4,KCNJ5,GNG2,KCNJ14,KCNJ16,KCNJ6,GNGT2
REACTOME_INFLAMMASOMES	15	-1.82932	0.0172414	0.0685301	NLRC4,BCL2,CASP1,TXN,TXNIP,NLRP1,MEFV,PANX1,APP,BCL2L1,PYCARD,NLRP3,P2RX7,PSTPIP1
REACTOME_APOPTOSIS	125	-1.81284	0.0161616	0.0728417	XIAP,TRADD,DIABLO,YWHAB,PSMA6,BCL2L11,DFFA,PSMD3,APAF1,HMGB1,CYCS,STK24,PSMD4,PSMA7,APC,BAD,PSMB2,TNFSF10,BIRC2,PSMD2,PSMC6,PKP1,ROCK1,CASP3,DYNLL2,DNM1L,PSMD6,BAK1,MAPK8,TFDP1,UBA52,FNTA,PSMC3,DBNL,PSMD11,PSMF1,BCL2,PSMB5,PSMD14,TJP1,PSMC2,APPL1,PAK2,ACIN1,CASP10,PSMD1,PSMD13,PSMB7,PSMA1,PTK2,PSMA3,KPNA1,PSMB4,FAS,PRKCD,PSME2,ADD1,DAPK3,PSMD7,PSME1,FADD,PSMD5,RPS27A,PSMC5,PSMD9,CTNNB1,PSMB1,CFLA…
REACTOME_TRANSCRIPTION	147	-1.79004	0.0155039	0.0802806	SNAPC3,MNAT1,EHMT2,HIST1H2AC,POLR2B,CDC40,POLR1D,ERCC6,SNAPC1,BRF2,GTF3C4,CCNH,GTF3C3,NCBP1,POLR3F,SUPT16H,TAF1,GTF2A1,POLR3H,CCNT1,CPSF2,ERCC2,BRF1,CSTF3,SRSF11,POLR2E,UPF3B,POLR2D,SRSF3,SNRPE,POU2F1,POLR3A,TAF4,CPSF3,TCEB3,TCEB1,SNRPG,GTF2F1,RNMT,TFAM,ZNF143,SRSF4,GTF2E2,GTF2H1,POLR3K,TAF11,SRSF9,SNAPC5,CCNT2,GTF2A2,PAPOLA,SRRM1,POLR2I,RRN3,SUPT4H1,POLR1B,U2AF1,CLP1,SRSF1,ERCC3,PCF11,PTRF,RNGTT…
REACTOME_DEVELOPMENTAL_BIOLOGY	310	-1.78973	0.0156863	0.0787939	PLXND1,AKT3,SPTBN2,RRAS,COL6A2,MED29,PCK1,RHOC,CREBBP,RHOB,MED10,MED6,PAK2,MAPK1,MAP2K2,SPTBN5,CDK4,TCF12,PFN1,RAF1,ARHGAP35,PTK2,ROBO3,CEBPB,RHOA,PLCG1,CDK1,NCOR2,NUMB,CTNNA1,RPS6KA3,ACVR2B,SRGAP3,DLG3,ANK1,SDCBP,DOCK1,NR5A2,RAC1,MAPK11,SEMA3E,MED11,HDAC3,CTNNB1,MYH10,CDON,GFRA1,MYH9,PFN2,EP300,NRAS,ENAH,MEF2A,AP2M1,FURIN,GRB2,RPS6KA5,NCK2,LIMK2,VASP,ARHGEF11,SEMA6A,MED25,KRAS,KLF5,AP2A2,SPTBN1,…
REACTOME_ACTIVATED_TLR4_SIGNALLING	85	-1.7747	0.0125	0.0840107	ECSIT,MAPK8,TAB3,TLR3,PELI1,UBA52,MAP3K1,MAP2K7,NOD1,PELI3,PPP2R1A,UBE2N,PELI2,MAPK1,MAP2K2,CDK1,RPS6KA3,TIRAP,MAP2K3,CHUK,TAB1,MAPK11,RPS27A,ATF1,MEF2A,RPS6KA5,TAB2,PPP2CA,PPP2CB,DUSP3,RIPK1,IRAK4,RELA,NFKBIB,TRAF3,S100B,IRF3,IRF7,APP,MAP2K1,NFKB2,SIGIRR,MAPK3,DUSP7,TLR2,TICAM1,NOD2,MAPKAPK2,IKBKB,MYD88,DUSP4,RPS6KA2,TLR6,TLR1,MAP2K6,RPS6KA1,LY96,DUSP6,MAPK7,CD14,JUN,FOS
REACTOME_SHC_RELATED_EVENTS	16	-1.76733	0.0239521	0.0858501	MAPK1,MAP2K2,RAF1,CDK1,NRAS,GRB2,KRAS,SHC2,SHC1,MAP2K1,HRAS,MAPK3,SHC3
REACTOME_ACTIVATION_OF_NF_KAPPAB_IN_B_CELLS	58	-1.75829	0.0225564	0.0882017	PSMD12,FBXW11,PSMC1,PSME4,BCL10,BTRC,SKP1,MAP3K7,PSMA6,NFKBIA,IKBKG,PSMD3,PSMD4,PSMA7,PSMB2,PSMD2,PSMC6,REL,PSMD6,CUL1,UBA52,PSMC3,PSMD11,PSMF1,MALT1,PSMB5,PSMD14,PSMC2,PSMD1,PSMD13,PSMB7,PSMA1,PSMA3,PSMB4,PSME2,PSMD7,PSME1,CHUK,PSMD5,RPS27A,PSMC5,PSMD9,PSMB1,PSMA4,PSMB6,PSMC4,PSMA5,NFKBIE,RELA,NFKBIB,PSMB3,PSMB10,IKBKB,CARD11,PRKCB
REACTOME_BASIGIN_INTERACTIONS	20	-1.75397	0.015534	0.0885454	SLC16A1,PPIL2,PPIA,CAV1,ITGB1,SPN,ATP1B1,ITGA3,SLC3A2,SLC16A3,SLC7A8,SLC7A7,SLC7A5
REACTOME_RIP_MEDIATED_NFKB_ACTIVATION_VIA_DAI	16	-1.74433	0.0217391	0.0917266	RIPK1,RELA,NFKBIB,S100B,APP,NFKB2,TICAM1,IKBKB,ZBP1,RIPK3
REACTOME_IL_2_SIGNALING	34	-1.74242	0.0199601	0.0908887	MAPK1,MAP2K2,RAF1,JAK2,IL3RA,CDK1,INPPL1,NRAS,GRB2,KRAS,PIK3R3,SHC1,MAP2K1,HRAS,MAPK3,PTK2B,IL2RA,CSF2RB,PIK3CD,IL2RG,JAK3,SYK,IL2RB,LCK
REACTOME_CLEAVAGE_OF_GROWING_TRANSCRIPT_IN_THE_TERMINATION_REGION_	42	-1.69969	0.0346939	0.110816	CPSF2,CSTF3,SRSF11,UPF3B,SRSF3,SNRPE,CPSF3,SNRPG,SRSF4,SRSF9,PAPOLA,SRRM1,U2AF1,CLP1,SRSF1,PCF11,MAGOH,NCBP2,NUDT21,SLBP,SRSF6,ZNF473,LSM10,CPSF7,SRSF2,NFX1,PABPN1,RNPS1,DHX38,SNRPD3,SRSF5,SNRPF,RBM8A,CSTF2,SNRPB,U2AF2,CSTF1,SRSF7,LSM11,CPSF1
REACTOME_TCR_SIGNALING	45	-1.69611	0.026694	0.111127	IKBKB,CD3D,FYB,PAG1,LAT,PTPRC,CARD11,ITK,LCP2,CD3G,PRKCQ,ZAP70,CD247,CD3E,LCK
REACTOME_SEMA4D_IN_SEMAPHORIN_SIGNALING	27	-1.68625	0.0323232	0.114846	RRAS,RHOC,RHOB,ARHGAP35,RHOA,RAC1,MYH10,MYH9,LIMK2,ARHGEF11,MYL9,ERBB2,MYL12B,PLXNB1,RHOG,CD72,ROCK2,PTPRC,SEMA4D,RAC2
REACTOME_GLYCOSAMINOGLYCAN_METABOLISM	84	-1.6661	0.0366795	0.124704	VCAN,HEXA,NDST2,HAS3,GNS,EXT1,B4GALT3,CHST11,B4GALT5,SGSH,CHPF2,CD44,CHST3,B3GAT3,DCN,IDUA,HEXB,GLB1,ABCC5,CHSY1,B3GNT7,HS3ST2,GPC1,B4GALT6,CHST15,LYVE1,HPSE,GPC3,OMD,FMOD,PRELP,CSGALNACT1,HS3ST1,CHSY3,CHST1
REACTOME_SMOOTH_MUSCLE_CONTRACTION	21	-1.66432	0.0368852	0.123608	CALM1,MYL9,MYL12B,SORBS3,CALD1,TPM4,TPM1,TPM3,MYLK,ACTA2,ITGB5,TPM2,LMOD1
REACTOME_SIGNALING_BY_WNT	59	-1.65935	0.042	0.124741	PSMA2,PSMD10,PSMD8,PPP2R5E,PSMD12,PSMC1,PPP2R5D,PSME4,BTRC,SKP1,PPP2R1B,PSMA6,PPP2R5A,PSMD3,PSMD4,PSMA7,APC,PSMB2,PSMD2,PSMC6,PSMD6,CUL1,UBA52,CSNK1A1,PSMC3,PSMD11,PPP2R1A,PSMF1,PSMB5,PSMD14,PSMC2,PPP2R5C,PSMD1,PSMD13,PSMB7,PSMA1,PSMA3,PSMB4,PSME2,PSMD7,PSME1,PSMD5,RPS27A,PSMC5,PSMD9,CTNNB1,PSMB1,PSMA4,PPP2CA,PPP2CB,PSMB6
REACTOME_ADAPTIVE_IMMUNE_SYSTEM	429	-1.6403	0.032	0.134159	PPP2R5E,MDM2,YES1,BLMH,RASGRP2,FOXO1,ASB16,AP2S1,CD36,CDC27,UBR2,UBR1,SH3KBP1,DCTN5,PIK3CB,RIPK2,CASP9,SKP2,DCTN6,FBXO3,LRRC41,VHL,PSMD12,ANAPC10,PRKACB,CREB1,SEC24B,FBXW11,SEC61G,AKT1S1,UBA6,MLST8,PSMC1,ANAPC1,KIF2C,AP1S2,PPP2R5D,OSBPL1A,MKRN1,PARK2,PSME4,BCL10,ITGAV,PAK1,TRIM32,BTRC,GAN,YWHAZ,CDKN1B,SKP1,PPP2R1B,UBE3A,RNF41,CUL5,KLHL20,CUL3,SAR1B,AP1S1,PRKACA,UBA5,KIF3B,AP2B1,TPP2,YWHAB,TCEB1,S…
REACTOME_REGULATION_OF_SIGNALING_BY_CBL	16	-1.63468	0.0491159	0.13578	GRB2,CRKL,CRK,PIK3R3,RAPGEF1,LYN,FYN,PIK3CD,VAV1,HCK,SYK
REACTOME_MYD88_MAL_CASCADE_INITIATED_ON_PLASMA_MEMBRANE	76	-1.61397	0.0536082	0.147739	ECSIT,MAPK8,TAB3,PELI1,UBA52,MAP3K1,MAP2K7,NOD1,PELI3,PPP2R1A,UBE2N,PELI2,MAPK1,MAP2K2,CDK1,RPS6KA3,TIRAP,MAP2K3,CHUK,TAB1,MAPK11,RPS27A,ATF1,MEF2A,RPS6KA5,TAB2,PPP2CA,PPP2CB,DUSP3,IRAK4,RELA,NFKBIB,S100B,APP,MAP2K1,NFKB2,SIGIRR,MAPK3,DUSP7,TLR2,NOD2,MAPKAPK2,IKBKB,MYD88,DUSP4,RPS6KA2,TLR6,TLR1,MAP2K6,RPS6KA1,LY96,DUSP6,MAPK7,JUN,FOS
REACTOME_ARMS_MEDIATED_ACTIVATION	15	-1.61342	0.0528455	0.145837	MAPK1,MAP2K2,RAF1,CDK1,RAP1A,NRAS,CRK,KRAS,RAPGEF1,MAP2K1,HRAS,MAPK3
REACTOME_TRANSPORT_OF_INORGANIC_CATIONS_ANIONS_AND_AMINO_ACIDS_OLIGOPEPTIDES	62	-1.59052	0.0572597	0.160138	SLC36A1,SLC4A7,SLC12A7,SLC24A1,SLC4A8,SLC15A4,SLC1A1,SLC17A5,SLC15A3,SLC26A4,SLC38A2,SLC9A9,SLC26A1,SLC1A7,SLC20A1,SLC3A2,SLC24A4,SLC8A3,SLC7A8,SLC38A1,SLC7A7,SLC6A15,SLC7A1,SLC7A5
REACTOME_NUCLEAR_EVENTS_KINASE_AND_TRANSCRIPTION_FACTOR_ACTIVATION	24	-1.58566	0.0442656	0.161517	RPS6KA3,MAPK11,ATF1,MEF2A,RPS6KA5,PPP2CA,PPP2CB,DUSP3,MAPK3,DUSP7,MAPKAPK2,DUSP4,RPS6KA2,RPS6KA1,DUSP6,MAPK7
REACTOME_TRAF6_MEDIATED_INDUCTION_OF_NFKB_AND_MAP_KINASES_UPON_TLR7_8_OR_9_ACTIVATION	70	-1.58413	0.046748	0.160202	ECSIT,MAPK8,TAB3,PELI1,UBA52,MAP3K1,MAP2K7,NOD1,PELI3,PPP2R1A,UBE2N,PELI2,MAPK1,MAP2K2,CDK1,RPS6KA3,MAP2K3,CHUK,TAB1,MAPK11,RPS27A,ATF1,MEF2A,RPS6KA5,TAB2,PPP2CA,PPP2CB,DUSP3,IRAK4,RELA,NFKBIB,S100B,APP,MAP2K1,NFKB2,MAPK3,DUSP7,TLR8,NOD2,MAPKAPK2,IKBKB,MYD88,DUSP4,RPS6KA2,MAP2K6,RPS6KA1,DUSP6,MAPK7,TLR7,JUN,FOS
REACTOME_ACTIVATION_OF_NMDA_RECEPTOR_UPON_GLUTAMATE_BINDING_AND_POSTSYNAPTIC_EVENTS	26	-1.58388	0.0414079	0.158019	RRAS,MAPK1,RAF1,CALM3,RPS6KA3,ADCY3,GRIA1,PDPK1,GRIN2B,CALM1,ADCY1,GRIA3,CAMK4,HRAS,RPS6KA2,CAMKK1,RASGRF2,RPS6KA1,GRIN2C
REACTOME_TRANSMEMBRANE_TRANSPORT_OF_SMALL_MOLECULES	279	-1.57845	0.0505837	0.159738	ATP1A2,SLC2A4,TF,SLC16A10,SLC2A5,SLC36A2,SLC29A2,ABCG1,SLC2A1,MIP,SLC16A8,SLC24A5,SLCO1C1,SLC7A11,GNG7,SLC1A2,SLC16A7,ABCC8,SLC2A13,SLC26A7,SLC9A5,SLC25A10,ATP1A4,ATP2C1,SLC2A10,SLC4A3,ATP2C2,SLC10A6,ATP6V1E2,ABCC11,SLC15A2,ADCY6,ATP11B,GLRB,ABCD2,SLC38A4,SLC14A1,SLC4A4,ABCA2,SLC1A5,ATP6V1D,ATP1B2,SLC5A6,SLC13A3,SLC1A3,ATP8B4,ABCC6,SLC39A3,SLC6A6,SLC9A1,SLC18A2,PEX19,ATP8B3,SLC41A1,NUPL2,SLC12A2,…
REACTOME_REGULATION_OF_APOPTOSIS	50	-1.56009	0.0508475	0.171045	DAPK2,PSMA2,PSMD10,PSMD8,CASP9,PSMD12,PSMC1,PSME4,PSMA6,PSMD3,PSMD4,PSMA7,PSMB2,PSMD2,PSMC6,CASP3,PSMD6,UBA52,PSMC3,PSMD11,PSMF1,PSMB5,PSMD14,PSMC2,APPL1,PAK2,PSMD1,PSMD13,PSMB7,PSMA1,PSMA3,PSMB4,PSME2,DAPK3,PSMD7,PSME1,PSMD5,RPS27A,PSMC5,PSMD9,PSMB1,PSMA4
REACTOME_AMINO_ACID_AND_OLIGOPEPTIDE_SLC_TRANSPORTERS	32	-1.55885	0.0583804	0.169617	SLC16A10,SLC36A2,SLC7A11,SLC1A2,SLC25A10,SLC15A2,SLC38A4,SLC1A5,SLC1A3,SLC6A6
REACTOME_TRIF_MEDIATED_TLR3_SIGNALING	68	-1.54228	0.0536082	0.179496	CDK1,RPS6KA3,MAP2K3,CHUK,TAB1,MAPK11,RPS27A,ATF1,MEF2A,RPS6KA5,TAB2,PPP2CA,PPP2CB,DUSP3,RIPK1,RELA,NFKBIB,S100B,IRF3,IRF7,APP,MAP2K1,NFKB2,MAPK3,DUSP7,TICAM1,NOD2,MAPKAPK2,IKBKB,DUSP4,RPS6KA2,ZBP1,MAP2K6,RPS6KA1,DUSP6,MAPK7,RIPK3,JUN,FOS
REACTOME_SHC1_EVENTS_IN_ERBB4_SIGNALING	17	-1.53825	0.0652174	0.180348	MAPK1,MAP2K2,RAF1,CDK1,NRAS,GRB2,KRAS,SHC1,MAP2K1,HRAS,MAPK3,ERBB4,HBEGF
REACTOME_PROLONGED_ERK_ACTIVATION_EVENTS	17	-1.53679	0.0672098	0.179362	MAPK1,MAP2K2,RAF1,PLCG1,CDK1,RAP1A,NRAS,CRK,KRAS,RAPGEF1,MAP2K1,HRAS,MAPK3
REACTOME_IL_3_5_AND_GM_CSF_SIGNALING	35	-1.53163	0.0684105	0.181131	PIK3R3,RAPGEF1,SHC1,HRAS,LYN,IL2RA,CSF2RB,FYN,PIK3CD,VAV1,IL2RG,TEC,JAK3,HCK,SYK,IL2RB
REACTOME_METABOLISM_OF_POLYAMINES	15	-1.52675	0.0655738	0.182551	MTAP,AMD1,ENOPH1,SAT1,ODC1,SMS,APIP,PAOX,ADI1,SRM,SMOX,MRI1
REACTOME_G_PROTEIN_BETA_GAMMA_SIGNALLING	23	-1.47764	0.0853659	0.223706	AKT3,GNB4,GNB2,RHOA,PLCB1,PLCB3,PDPK1,GNB1,GNG10,PIK3CG,GNG5,GNG4,GNG2,PIK3R5,PLCB2,PIK3R6,GNGT2
REACTOME_SIGNALLING_TO_ERKS	33	-1.45958	0.0654008	0.238641	MAPK1,MAP2K2,RIT1,RAF1,PLCG1,CDK1,RAP1A,MAPK11,RALB,NRAS,GRB2,CRK,KRAS,SHC2,RAPGEF1,SHC1,MAP2K1,HRAS,MAPK3,MAPKAPK2,SHC3,MAPK12
REACTOME_SEMA4D_INDUCED_CELL_MIGRATION_AND_GROWTH_CONE_COLLAPSE	22	-1.45238	0.0942308	0.243167	RHOC,RHOB,RHOA,RAC1,MYH10,MYH9,LIMK2,ARHGEF11,MYL9,ERBB2,MYL12B,PLXNB1,RHOG,ROCK2,SEMA4D,RAC2
REACTOME_ERK_MAPK_TARGETS	21	-1.44832	0.0945674	0.244162	RPS6KA3,MAPK11,MEF2A,RPS6KA5,PPP2CA,PPP2CB,DUSP3,MAPK3,DUSP7,DUSP4,RPS6KA2,RPS6KA1,DUSP6,MAPK7
REACTOME_SYNTHESIS_AND_INTERCONVERSION_OF_NUCLEOTIDE_DI_AND_TRIPHOSPHATES	17	-1.44368	0.0945674	0.245639	NME1-NME2,NME4,CTPS2,TXN,DTYMK,GUK1,RRM2B,AK5,CMPK1,GSR,NME1,TXNRD1,GLRX
REACTOME_NUCLEOTIDE_BINDING_DOMAIN_LEUCINE_RICH_REPEAT_CONTAINING_RECEPTOR_NLR_SIGNALING_PATHWAYS	42	-1.43701	0.0922432	0.249611	TAB3,NLRC4,NOD1,UBE2N,BCL2,CASP1,TXN,CASP4,CHUK,TAB1,MAPK11,TAB2,CASP2,BIRC3,TXNIP,NLRP1,MEFV,PANX1,APP,CASP8,BCL2L1,NOD2,IKBKB,TNFAIP3,MAPK12,MAP2K6,PYCARD,NLRP3,P2RX7,CARD9,PSTPIP1
REACTOME_UNFOLDED_PROTEIN_RESPONSE	73	-1.43528	0.101392	0.24838	SERP1,EXOSC6,SSR1,EXOSC8,ARFGAP1,XBP1,DNAJC3,SRPR,SRPRB,SEC31A,EIF2S1,EXOSC5,DNAJB11,CALR,WFS1,EXOSC9,DCTN1,KHSRP,TLN1,TATDN2,EIF2AK3,NFYA,HSP90B1,MBTPS1,HERPUD1,EXTL3,ATP6V0D1,EXOSC1,CTDSP2,C19orf10,GOSR2,ADD1,DDIT3,YIF1A,SYVN1,ERN1,GSK3A,WIPI1,PDIA6,HYOU1,EXOSC2,NFYB,ACADVL,ATF6,PPP2R5B,PDIA5,HSPA5,TPP1,SHC1,HDGF,EXOSC7,ZBTB17,ASNS,ATF4,CXXC1,LMNA,PREB,SULT1A3,CCL2,DDX11,ATF3,IL8
ORGANIC_ACID_METABOLIC_PROCESS	152	2.9205	0	0.000897233	FADS1,FADS2,IGF1,ME1,GAMT,DCT,MCCC2,AGXT,DDAH1,GLUD2,AGPAT2,PFKFB1,ACO1,SLC7A4,ALDH6A1,SLC25A10,ECHS1,ALDH1L1,CYP7B1,ABCD2,FARS2,MPST,MSMO1,GNPAT,ACADSB,ACADM,ACOT1,CPT1B,FAAH,SLC6A6,FPGS,PYCR1,BCKDHB,PPARA,ACOT2,IDH1,GSTZ1,FH,ACLY,MCAT,DEGS1,HADHB,PLOD1,ACOX2,ECI2,BCKDHA,ADIPOR2,GOT1,ALDH18A1,GATM,ACADS,SLC3A1,SLC7A6,DARS,GLS2,NFS1,GCSH,MLYCD,NPC1,NANP,AGPAT1,CYP39A1
CARBOXYLIC_ACID_METABOLIC_PROCESS	150	2.81982	0	0.000929549	FADS1,FADS2,IGF1,ME1,GAMT,DCT,MCCC2,AGXT,DDAH1,GLUD2,AGPAT2,PFKFB1,ACO1,SLC7A4,ALDH6A1,SLC25A10,ECHS1,ALDH1L1,CYP7B1,ABCD2,FARS2,MSMO1,GNPAT,ACADSB,ACADM,ACOT1,CPT1B,FAAH,SLC6A6,FPGS,PYCR1,BCKDHB,PPARA,ACOT2,IDH1,GSTZ1,FH,ACLY,MCAT,DEGS1,HADHB,PLOD1,ACOX2,ECI2,BCKDHA,ADIPOR2,GOT1,ALDH18A1,GATM,ACADS,SLC3A1,SLC7A6,DARS,GLS2,NFS1,GCSH,MLYCD,NPC1,NANP,AGPAT1,CYP39A1
LIPID_METABOLIC_PROCESS	246	2.57342	0	0.00881502	FADS1,PNPLA3,FADS2,CETP,TFCP2L1,DGAT1,NPC1L1,LPL,DHCR24,PCYT2,SREBF1,PLCE1,CYP3A5,ABCG1,SCP2,LDLR,PTEN,PDE3A,HSD11B2,ST3GAL6,ABCB4,DHCR7,AGPAT2,CYP46A1,ASAH2,CYP3A4,ECHS1,PPARG,CYP7B1,APOC1,ABCD2,CD81,B3GNT5,HDLBP,ACAT2,ACOX1,PIK3R1,MVK,MSMO1,GNPAT,SERINC5,CHKA,TSPO,UGCG,ACADSB,ALDH8A1,ACADM,ANG,DHRS3,ACOT1,ACP6,CPT1B,FAAH,PRDX6,MBTPS2,PDSS2,CEPT1,DGAT2,B4GALNT1,DGKE,PPARA,ACOT2,MCAT,DEGS1,ETNK1,…
PROTEIN_MODIFICATION_BY_SMALL_PROTEIN_CONJUGATION	41	2.5206	0	0.00929174	MYLIP,DZIP3,RNF217,HUWE1,UBB,CAND1,UBE4B,FBXW7,UBE2D1,TRIM23,MDM2,ERCC8,RNF11,VHL,DDB2,PARK2,BCL10,AMFR,SUMO1,PCNP,STUB1,TRAF6,UBE3C,NAE1,UBE2V2,SAE1,WWP1,ANAPC11,SENP7,TRAF7,ATG3,UBE2N,CBL,TSC1,RNF144B,BRCA1,UHRF2,SMURF1,UBE2V1,RNF139,GTPBP4
INTRACELLULAR_TRANSPORT	251	2.5033	0	0.00851539	SLC25A1,ABCG1,ABCA1,CSPG5,AGXT,APOE,ATP2C1,TRPS1,AKT1,LRPPRC,RHOT1,KPNA5,ABCA2,DOPEY1,BARD1,TSPO,TONSL,MIPEP,MON2,SCAMP1,SEC23IP,STRADB,TAMM41,PEX13,PEX19,BCL6,NUPL2,ZFYVE9,RAB3GAP2,MDFI,ARFIP1,PEX12,TNPO1,PEX1,IPO5,KPNB1,OPA1,ATG4A,LMAN1,PEX6,NF1,KDELR1,SEC22A,LMAN2L,EXOC5,PEX7,ATXN1,KPNA3,ICMT,MTX2,SYNRG,COG3,NPC1,ARCN1,ERGIC2,UPF1,VTI1A,KHDRBS1,SMG7,SEC62,ATG4C,MXI1,APPBP2,NPM1,CEP57,VPS45,KDE…
CELLULAR_LIPID_METABOLIC_PROCESS	194	2.49619	0	0.00793962	FADS1,PNPLA3,FADS2,CETP,TFCP2L1,DGAT1,NPC1L1,LPL,DHCR24,PCYT2,PLCE1,CYP3A5,ABCG1,SCP2,PTEN,HSD11B2,ST3GAL6,DHCR7,AGPAT2,CYP46A1,ASAH2,ECHS1,CYP7B1,ABCD2,CD81,B3GNT5,HDLBP,PIK3R1,MVK,MSMO1,GNPAT,SERINC5,TSPO,UGCG,ACADSB,ALDH8A1,ACADM,ANG,DHRS3,ACOT1,CPT1B,FAAH,PRDX6,MBTPS2,PDSS2,DGAT2,B4GALNT1,DGKE,PPARA,ACOT2,MCAT,DEGS1,ETNK1,HADHB,ACOX2,SOAT1,ECI2,IMPA1,ADIPOR2,PLA2G4C,PLA2G5,ACADS,PEX7,DPM1,MLY…
UBIQUITIN_CYCLE	45	2.49097	0	0.00692685	MYLIP,DZIP3,RNF217,HUWE1,UBB,CAND1,UBE4B,FBXW7,UBE2D1,TRIM23,VCPIP1,MDM2,TSG101,ERCC8,RNF11,VHL,DDB2,PARK2,BCL10,AMFR,PCNP,STUB1,TRAF6,UBE3C,RNF14,UBE2V2,SAE1,WWP1,USP7,ANAPC11,ISG15,TRAF7,ATG3,UBE2N,CBL,TSC1,RNF144B,USP33,BRCA1,UHRF2,SMURF1
RESPONSE_TO_DNA_DAMAGE_STIMULUS	143	2.44372	0	0.0081658	BLM,XRCC2,POLQ,ATR,RAD54B,RAD54L,NBN,RAD21,MSH6,ERCC5,BCL6,NEK11,CIB1,RAD52,ATXN3,RAD51B,SPDYA,POLA1,UBE2B,CHEK1,MSH2,MNAT1,EEF1E1,RAD50,UBR5,ERCC6,TDG,MSH3,RPA1,POLL,ERCC8,UPF1,SOD1,XRCC4,LIG4,RECQL5,DDB2,REV1,TOPORS,MRE11A,SESN1,AIFM1,ERCC2,RFC3,RPAIN,GADD45A,XAB2,MYO6,HMGB2,FEN1,OGG1,BTG2,CHEK2,MLH1,PML,RINT1,RECQL,RAD51C,POLI,SETX,VCP,SUMO1,APTX,TRIAP1,DDB1,ASF1A,MSH5,ALKBH1,RAD23B,NAE1,HMGB1…
DNA_REPAIR	111	2.42239	0	0.00852702	BLM,XRCC2,POLQ,ATR,RAD54B,RAD54L,NBN,RAD21,MSH6,ERCC5,CIB1,RAD52,ATXN3,RAD51B,POLA1,UBE2B,MSH2,MNAT1,RAD50,ERCC6,TDG,MSH3,RPA1,POLL,ERCC8,UPF1,SOD1,XRCC4,LIG4,RECQL5,DDB2,REV1,MRE11A,ERCC2,RFC3,RPAIN,GADD45A,XAB2,HMGB2,FEN1,OGG1,BTG2,MLH1,RECQL,RAD51C,POLI,SETX,VCP,SUMO1,APTX,DDB1,ASF1A,MSH5,ALKBH1,RAD23B,HMGB1,UBE2V2,MMS19,GTF2H1,LIG1,PARP3,RAD1,ERCC4,FANCC,POLH,IGHMBP2,XRCC6,RAD23A,ERCC3,RUVBL2…
PROTEIN_UBIQUITINATION	38	2.41421	0	0.00794023	MYLIP,DZIP3,RNF217,HUWE1,UBB,CAND1,UBE4B,FBXW7,UBE2D1,TRIM23,MDM2,ERCC8,RNF11,VHL,DDB2,PARK2,BCL10,AMFR,PCNP,STUB1,TRAF6,UBE3C,UBE2V2,SAE1,WWP1,ANAPC11,TRAF7,ATG3,UBE2N,CBL,TSC1,RNF144B,BRCA1,UHRF2,SMURF1,UBE2V1,RNF139,GTPBP4
ESTABLISHMENT_OF_CELLULAR_LOCALIZATION	305	2.38501	0	0.00890316	ACHE,CADM1,SLC25A1,LIN7A,ABCG1,AKAP3,ABCA1,CSPG5,AGXT,APOE,ATP2C1,TRPS1,AKT1,NMUR1,LRPPRC,ZWINT,RHOT1,KPNA5,ABCA2,DOPEY1,BARD1,CENPF,TSPO,RAB3A,TONSL,ANG,MIPEP,MON2,SCAMP1,SEC23IP,STRADB,TAMM41,PEX13,PEX19,KCNMB4,BCL6,NUPL2,ZFYVE9,RAB3GAP2,MDFI,ARFIP1,PEX12,TNPO1,PEX1,IPO5,KPNB1,OPA1,ATG4A,ARFGEF1,CENPE,LMAN1,PEX6,NF1,KDELR1,SEC22A,LMAN2L,EXOC5,PEX7,ATXN1,KPNA3,ICMT,MTX2,SYNRG,COG3,NPC1,ARCN1,ERG…
PROTEIN_CATABOLIC_PROCESS	64	2.34858	0	0.0102262	CPA2,RNF217,UBB,UBE4B,KIAA0368,UBE4A,UBE2D1,UBR3,UBE2B,FBXO22,UBR5,MDM2,TSG101,ARIH1,RNF11,FBXL4,ANAPC10,EDEM1,PARK2,SIAH2,BTRC,FBXO7,AMFR,UBE3A,VCP,PCNP,STUB1,UBE2K,MDM4,UBE2D3,UBE2G1,UBE2D2,USE1,SIAH1,UBE2H,CDC23,MTOR,UBE2I,DERL2,DERL1,ANAPC4,UBE2L3,FZR1,PSMD14,CDC20,RNF144B,USP33,EGLN2,FAF1,UHRF2,ANAPC2,SMURF1,SYVN1,UBE2E1,PSMC5,UBE2G2,NPLOC4,UBE2A
CELLULAR_LOCALIZATION	317	2.34726	0	0.00951512	ACHE,CADM1,SLC25A1,LIN7A,ABCG1,AKAP3,ABCA1,CSPG5,AGXT,APOE,PDIA2,ATP2C1,TRPS1,AKT1,NMUR1,CDH13,LRPPRC,ZWINT,RHOT1,KPNA5,ABCA2,DOPEY1,BARD1,CENPF,TSPO,RAB3A,TONSL,ANG,MIPEP,MON2,SCAMP1,SEC23IP,STRADB,TAMM41,PEX13,PEX19,KCNMB4,BCL6,NUPL2,ZFYVE9,RAB3GAP2,MDFI,ARFIP1,PEX12,TNPO1,PEX1,IPO5,KPNB1,OPA1,ATG4A,ARFGEF1,CENPE,LMAN1,PEX6,NF1,KDELR1,SEC22A,LMAN2L,EXOC5,PEX7,ATXN1,HOOK3,KPNA3,ICMT,MTX2,SYNRG,C…
INTRACELLULAR_PROTEIN_TRANSPORT	129	2.32063	0	0.0104271	AGXT,TRPS1,AKT1,KPNA5,BARD1,TSPO,TONSL,MIPEP,SEC23IP,STRADB,TAMM41,PEX13,PEX19,BCL6,NUPL2,ZFYVE9,RAB3GAP2,MDFI,ARFIP1,PEX12,TNPO1,PEX1,IPO5,KPNB1,ATG4A,PEX6,NF1,KDELR1,PEX7,KPNA3,ICMT,SYNRG,ARCN1,SEC62,ATG4C,MXI1,APPBP2,NPM1,CEP57,VPS45,KDELR2,RANBP2,ZFYVE16,TRNT1,AP3M1,RPAIN,MYO6,PEX10,SSR1,KIF13B,OPTN,TOMM22,VCP,GSK3B,TIMM23,XPO7,GABARAP,AP3B1,TPR,AP3S2,SEC63,PPIH,AP3D1,AP1G1,CALR,KPNA6,COG2,TR…
CELLULAR_COMPONENT_ASSEMBLY	264	2.31291	0	0.0100918	PRLR,LIN7A,SH3BGR,IL1RAP,AASS,APOE,GJC1,OCLN,GJA1,SCO1,NAP1L1,STOM,MAPK8IP2,EIF3C,PAIP2B,NDUFS5,SCUBE1,MTIF2,HMGA1,PEX13,MUC20,CCT6B,ZFYVE9,SRPK2,GTF2I,EIF3A,TAF5,PTCH2,GJA5,MNAT1,TAF2,PBX1,GEMIN5,EIF2A,MED13,PAIP2,SLC7A6,SCAF11,MTIF3,SIRT1,DARS,NFS1,KPNA3,EIF3E,MDM2,MED14,CRNKL1,COX11,EIF4A2,EIF2B2,AP2S1,RANBP9,GTF3C4,SLU7,SEPT11,MED30,NPM1,VCL,EIF4B,TAPBP,VAMP3,GEMIN2,CD2AP,EPRS,PICK1,INSR,EIF5…
RESPONSE_TO_ENDOGENOUS_STIMULUS	172	2.30608	0	0.0100232	ME1,BLM,GSTM3,XRCC2,POLQ,CDH13,ATR,GATA3,ABCA2,RAD54B,RAD54L,ANG,NBN,RAD21,MSH6,ERCC5,BCL6,NEK11,CIB1,RAD52,ATXN3,RAD51B,SPDYA,POLA1,UBE2B,CHEK1,MSH2,MNAT1,ADIPOR2,EEF1E1,RAD50,UBR5,ERCC6,TDG,MSH3,RPA1,EIF2B2,POLL,ERCC8,UPF1,SOD1,XRCC4,LIG4,ADIPOR1,RECQL5,DDB2,REV1,TOPORS,MRE11A,SESN1,AIFM1,ERCC2,RFC3,RPAIN,GADD45A,XAB2,MYO6,HMGB2,FEN1,OGG1,BTG2,CHEK2,MLH1,PML,RINT1,RECQL,RAD51C,POLI,SETX,VCP,SUM…
MACROMOLECULAR_COMPLEX_ASSEMBLY	252	2.28392	0	0.0117395	PRLR,LIN7A,SH3BGR,IL1RAP,AASS,APOE,GJC1,OCLN,GJA1,SCO1,NAP1L1,STOM,MAPK8IP2,EIF3C,PAIP2B,NDUFS5,SCUBE1,MTIF2,HMGA1,PEX13,MUC20,CCT6B,ZFYVE9,SRPK2,GTF2I,EIF3A,TAF5,PTCH2,GJA5,MNAT1,TAF2,PBX1,GEMIN5,EIF2A,MED13,PAIP2,SLC7A6,SCAF11,MTIF3,DARS,NFS1,KPNA3,EIF3E,MDM2,MED14,CRNKL1,COX11,EIF4A2,EIF2B2,RANBP9,GTF3C4,SLU7,SEPT11,MED30,NPM1,VCL,EIF4B,TAPBP,VAMP3,GEMIN2,CD2AP,EPRS,PICK1,INSR,EIF5,RSF1,EIF3I,…
RNA_PROCESSING	162	2.27269	0.00201613	0.0122854	SF3B2,LSM5,SNRPN,EXOSC3,FARS2,CWC15,SRPK2,INTS10,GEMIN5,LSM6,GRSF1,SNRNP40,CDC40,SMNDC1,SCAF11,PABPC4,ZRANB2,DIS3,CRNKL1,RBMS2,UPF1,KIN,KHDRBS1,SLU7,NCBP1,ZNF638,GEMIN2,PPIG,TRNT1,PABPC1,SRSF10,CSTF3,SRSF11,DUSP11,TRA2B,HNRNPC,SETX,SNRPB2,INTS1,DDX17,CPSF3,CPSF6,SNRPG,NONO,POP4,AGGF1,INTS7,DDX54,RNMT,USP39,SRSF4,SF3B3,HNRNPA0,LUC7L3,RP9,AARS,LSM3,SRSF9,SF3A2,INTS6,SRRM1,NOP14,PRPF4B,U2AF1,HNRNPUL…
CELLULAR_PROTEIN_CATABOLIC_PROCESS	56	2.25457	0	0.0130388	CPA2,RNF217,UBB,UBE4B,KIAA0368,UBE4A,UBE2D1,UBR3,UBE2B,FBXO22,UBR5,TSG101,ARIH1,RNF11,FBXL4,ANAPC10,EDEM1,PARK2,SIAH2,BTRC,FBXO7,AMFR,UBE3A,VCP,PCNP,STUB1,UBE2K,UBE2D3,UBE2G1,UBE2D2,UBE2H,CDC23,UBE2I,DERL2,DERL1,ANAPC4,UBE2L3,FZR1,PSMD14,CDC20,RNF144B,USP33,UHRF2,ANAPC2,SMURF1,SYVN1,UBE2E1,PSMC5,UBE2G2,NPLOC4,UBE2A
LIPID_TRANSPORT	22	2.23277	0	0.0142729	CETP,NPC1L1,ABCG1,LDLR,ABCA1,APOE,ATP11B,ABCA2,CHKA,TSPO,STX12,PPARA
PROTEIN_RNA_COMPLEX_ASSEMBLY	61	2.23095	0	0.0137212	EIF3C,PAIP2B,MTIF2,SRPK2,EIF3A,EIF2A,PAIP2,SCAF11,MTIF3,EIF3E,CRNKL1,EIF4A2,EIF2B2,SLU7,NPM1,EIF4B,GEMIN2,EIF5,EIF3I,RPS3A,SRSF10,PAIP1,EIF3F,EIF2S3,EIF3H,EIF3J,USP39,DICER1,SRSF9,SF3A2,EIF2AK4,EIF3B,SRSF1,CELF1,EIF2B5,EIF1B,EIF5A,DDX20,EIF4G3,EIF2AK3,ATXN2,TXNL4A,EIF4G2,SF3A3,EIF2B1,RPS14,EIF1,SF1,SRSF6,SF3A1
CELLULAR_RESPIRATION	18	2.22406	0.00217865	0.0135542	UQCRC2,UQCRH,UQCRB,SDHB,NDUFS1,PDHB,SDHA,SDHD,SDHC,UQCRC1,ACO2,NDUFS4,NNT,CYCS,OXA1L
ESTABLISHMENT_OF_PROTEIN_LOCALIZATION	162	2.08425	0	0.0315197	ACHE,CADM1,ABCG1,ABCA1,AGXT,TRPS1,AKT1,KPNA5,BARD1,TSPO,TONSL,ANG,MIPEP,SEC23IP,STRADB,TAMM41,PEX13,PEX19,BCL6,NUPL2,ZFYVE9,RAB3GAP2,MDFI,TOMM20,ARFIP1,PEX12,TNPO1,PEX1,IPO5,KPNB1,ATG4A,PEX6,NF1,KDELR1,LMAN2L,PEX7,KPNA3,ICMT,SYNRG,ARCN1,SEC62,ATG4C,CEP290,MXI1,APPBP2,NPM1,CEP57,VPS45,KDELR2,RANBP2,ARL4D,ZFYVE16,TRNT1,AP3M1,RPAIN,CARD8,MYO6,PEX10,SSR1,KIF13B,OPTN,TOMM22,VCP,GSK3B,TIMM23,XPO7,GABAR…
PROTEIN_TRANSPORT	140	2.082	0.00201207	0.0306224	ABCG1,AGXT,TRPS1,AKT1,KPNA5,BARD1,TSPO,TONSL,MIPEP,SEC23IP,STRADB,TAMM41,PEX13,PEX19,BCL6,NUPL2,ZFYVE9,RAB3GAP2,MDFI,TOMM20,ARFIP1,PEX12,TNPO1,PEX1,IPO5,KPNB1,ATG4A,PEX6,NF1,KDELR1,LMAN2L,PEX7,KPNA3,ICMT,SYNRG,ARCN1,SEC62,ATG4C,CEP290,MXI1,APPBP2,NPM1,CEP57,VPS45,KDELR2,RANBP2,ZFYVE16,TRNT1,AP3M1,RPAIN,MYO6,PEX10,SSR1,KIF13B,OPTN,TOMM22,VCP,GSK3B,TIMM23,XPO7,GABARAP,AP3B1,TPR,AP3S2,SEC63,PPIH,AP3…
DNA_METABOLIC_PROCESS	227	2.0542	0.00411523	0.0355351	IGF1,CECR2,MSH4,ACHE,ORC2,BLM,TOP2A,XRCC2,POLQ,RPA3,NAP1L1,POLG2,RFC1,ATR,ADRA1D,RAD54B,RAD54L,NBN,RAD21,IGFBP4,POLD2,MSH6,ERCC5,CIB1,RAD52,ATXN3,DBF4,NF2,DNMT3B,TERF2IP,RAD51B,POLA1,UBE2B,PURA,CHEK1,MSH2,MNAT1,RAD50,ERCC6,MCM2,SUPV3L1,TDG,PRIM1,MSH3,RPA1,REV3L,TNFSF13,POLL,ERCC8,UPF1,KIN,SOD1,XRCC4,LIG4,ORC5,RECQL5,TLK2,DDB2,PICK1,REV1,MRE11A,AIFM1,POLK,ERCC2,RFC3,RPAIN,GADD45A,XAB2,PTMS,HMGB2,F…
PROTEIN_TARGETING	98	2.04269	0.00402414	0.0362812	AGXT,TRPS1,AKT1,KPNA5,BARD1,TSPO,TONSL,MIPEP,STRADB,TAMM41,PEX13,PEX19,BCL6,NUPL2,ZFYVE9,MDFI,PEX12,TNPO1,PEX1,IPO5,KPNB1,ATG4A,PEX6,NF1,PEX7,KPNA3,ICMT,SEC62,ATG4C,MXI1,CEP57,RANBP2,ZFYVE16,TRNT1,AP3M1,RPAIN,PEX10,SSR1,KIF13B,OPTN,TOMM22,GSK3B,TIMM23,XPO7,GABARAP,TPR,SEC63,PPIH,CALR,KPNA6,NCKIPSD,SSR2,KPNA4,TIMM44,STRADA,EIF5A,NUP205,MCM3AP,PEX26,NLGN1,MFN2,PEX14,TRAK1,NUP214,RERE,PEX16,GLI3,KPN…
MACROMOLECULE_LOCALIZATION	200	2.0306	0.00412371	0.0372065	ACHE,CADM1,ABCG1,ABCA1,AGXT,PDIA2,TRPS1,AKT1,CD81,KPNA5,BARD1,TSPO,TONSL,ANG,MIPEP,SEC23IP,STRADB,TAMM41,PEX13,PEX19,BCL6,NUPL2,ZFYVE9,RAB3GAP2,MDFI,TOMM20,ARFIP1,PEX12,TNPO1,PEX1,IPO5,KPNB1,ATG4A,CKAP5,PEX6,NF1,KDELR1,LMAN2L,PEX7,KPNA3,ICMT,SYNRG,COG3,ARCN1,AKAP10,SHROOM3,UPF1,KHDRBS1,SMG7,SEC62,ATG4C,CEP290,MXI1,APPBP2,NPM1,CEP57,VPS45,KDELR2,RANBP2,ARL4D,TOPORS,ZFYVE16,TRNT1,RAE1,AP3M1,RPAIN,C…
COFACTOR_METABOLIC_PROCESS	49	2.02973	0	0.0359725	ALAS2,MOCOS,ME1,ALDH1L1,PGD,TSPO,ACOT1,COQ2,PDSS2,ALAD,CPOX,ACOT2,SDHB,ACLY,UROS,PDHB,NFS1,MLYCD,SDHA,SOD1,SDHD,SDHC,BLVRA,FECH,ACO2,NNT,ISCU,COX10,GCLC,GLRX2,COQ7
DOUBLE_STRAND_BREAK_REPAIR	21	2.0283	0.00573614	0.0351387	RAD54B,NBN,RAD21,CIB1,RAD52,POLA1,RAD50,SOD1,XRCC4,LIG4,MRE11A,FEN1,SETX,VCP,UBE2V2,ERCC4,XRCC6
MEIOTIC_CELL_CYCLE	23	1.97294	0.00201613	0.0476088	MSH4,XRCC2,RAD54B,RAD54L,RAD21,RAD52,RAD51B,CHEK1,RAD50,TOP3A,SMC3,MRE11A,TUBG1,MSH5,DMC1,ZW10,RAD1
GOLGI_VESICLE_TRANSPORT	47	1.94981	0.00575816	0.0514598	DOPEY1,MON2,SCAMP1,LMAN1,SEC22A,LMAN2L,EXOC5,COG3,ERGIC2,BET1,COPB2,RAB2A,GBF1,OPTN,TMX1,ERGIC3,COPG2,NAPA,TMED10,STX7,SEC22B,ZW10,STX18,USE1,GOSR1,COG2,RER1,COPB1,ERGIC1,GOLGA5,STEAP2,STX16,COG7,RAB14,SNAP23,SEC22C,GOSR2,COPZ1,NAPG,COPE,YKT6,NRBP1,KIF1C
LIPID_BIOSYNTHETIC_PROCESS	83	1.94579	0.00587084	0.0507715	FADS1,PNPLA3,FADS2,TFCP2L1,NPC1L1,DHCR24,PCYT2,PLCE1,SCP2,HSD11B2,DHCR7,AGPAT2,CYP7B1,CD81,B3GNT5,MVK,UGCG,ANG,PDSS2,DGAT2,DGKE,MCAT,DEGS1,ETNK1,IMPA1,PEX7,DPM1,SGMS1,AGPS,AGPAT1,CYP39A1,SOD1,PIGV,PIGH,LTA4H,CNBP,PIGS,CHPT1,FDPS,HPGD
MONOCARBOXYLIC_ACID_METABOLIC_PROCESS	71	1.9374	0.0123457	0.0512285	FADS1,FADS2,IGF1,AGXT,PFKFB1,SLC25A10,ECHS1,ALDH1L1,CYP7B1,ABCD2,MSMO1,GNPAT,ACADSB,ACADM,ACOT1,CPT1B,FAAH,PPARA,ACOT2,MCAT,DEGS1,HADHB,ACOX2,ECI2,ADIPOR2,ACADS,MLYCD,NPC1,CYP39A1
REGULATION_OF_TRANSLATIONAL_INITIATION	27	1.883	0.0193424	0.0671838	EIF3C,PAIP2B,MTIF2,EIF3A,PAIP2,MTIF3,EIF3E,EIF4A2,EIF2B2,EIF4B,EIF5,EIF3I,EIF3F,EIF3H,EIF3J,EIF2AK4,EIF2B5,EIF1B,EIF5A,EIF4G3,EIF2AK3,EIF4G2,EIF1
RIBONUCLEOPROTEIN_COMPLEX_BIOGENESIS_AND_ASSEMBLY	79	1.86798	0.012959	0.0709761	EIF3C,PAIP2B,EXOSC3,MTIF2,SRPK2,EIF3A,GEMIN5,EIF2A,PAIP2,SCAF11,MTIF3,DIS3,EIF3E,CRNKL1,EIF4A2,EIF2B2,SLU7,NPM1,EIF4B,GEMIN2,EIF5,EIF3I,RPS3A,SRSF10,PAIP1,EIF3F,EIF2S3,POP4,EIF3H,EIF3J,USP39,DICER1,SRSF9,SF3A2,EIF2AK4,EIF3B,NOP14,GEMIN8,SRSF1,CELF1,EIF2B5,EIF1B,EIF5A,DDX20,EIF4G3,EIF2AK3,ATXN2,TXNL4A,EIF4G2,SF3A3,EIF2B1,RPS14,EIF1,SF1,GEMIN4,SRSF6,SF3A1,NHP2,EIF2B4,EIF1AX,EIF3G,SDAD1,EIF2B3,SRSF5…
RNA_SPLICING	87	1.85591	0.00606061	0.0739808	SF3B2,SNRPN,CWC15,SRPK2,GEMIN5,LSM6,SNRNP40,CDC40,SMNDC1,SCAF11,ZRANB2,CRNKL1,SLU7,NCBP1,ZNF638,GEMIN2,PPIG,SRSF10,SRSF11,TRA2B,HNRNPC,SNRPB2,SNRPG,NONO,USP39,SRSF4,SF3B3,LUC7L3,RP9,SRSF9,SF3A2,SRRM1,PRPF4B,U2AF1,SNRNP200,GEMIN8,SRSF1,KHSRP,PRPF18,CELF1,BCAS2,DDX20,NCBP2,DBR1,PHF5A,TXNL4A,SNRPA1,EFTUD2,SF3A3,TRA2A,SYNCRIP,IVNS1ABP,SF1,PRPF8,DHX8,SRSF6,SRPK1,SF3A1,SRSF2,PPAN,HNRNPH3,SNRPC,SNW1,RNP…
TRANSLATIONAL_INITIATION	35	1.82126	0.00403226	0.0875419	EIF3C,PAIP2B,MTIF2,EIF3A,PAIP2,MTIF3,EIF3E,EIF4A2,EIF2B2,EIF4B,EIF5,EIF3I,RPS3A,PAIP1,EIF3F,EIF2S3,EIF3H,EIF3J,EIF2AK4,EIF3B,EIF2B5,EIF1B,EIF5A,EIF4G3,EIF2AK3,EIF4G2,EIF2B1,EIF1
PROTEIN_FOLDING	54	1.81323	0.00622407	0.088963	BAG4,PDIA2,CCT6B,ST13,PFDN4,LMAN1,CLPX,HSPA4L,DNAJA3,CCT4,TOR1A,BAG5,CCT7,STUB1,LRPAP1,QSOX1,CCT6A,ERP44,FKBP5,GLRX2,PPIH,TBCA,DNAJC7,NFYC,RUVBL2,HSP90AA1,CCT3,TBCC,SEP15,HSPE1,TTC1,ERP29,PIN4,ARL2,FKBP4,CLN3,ERO1L,FKBP9,PIGK,PDIA6,TBCE,TBCD,UGGT1,DNAJB6,PPIA,DNAJB2,MKKS,AHSA1,DNAJA1,ATF6,AIP,PDIA5
PROTEIN_LOCALIZATION	181	1.79423	0.0177515	0.0958187	ACHE,CADM1,ABCG1,ABCA1,AGXT,PDIA2,TRPS1,AKT1,CD81,KPNA5,BARD1,TSPO,TONSL,ANG,MIPEP,SEC23IP,STRADB,TAMM41,PEX13,PEX19,BCL6,NUPL2,ZFYVE9,RAB3GAP2,MDFI,TOMM20,ARFIP1,PEX12,TNPO1,PEX1,IPO5,KPNB1,ATG4A,PEX6,NF1,KDELR1,LMAN2L,PEX7,KPNA3,ICMT,SYNRG,COG3,ARCN1,AKAP10,SHROOM3,SEC62,ATG4C,CEP290,MXI1,APPBP2,NPM1,CEP57,VPS45,KDELR2,RANBP2,ARL4D,TOPORS,ZFYVE16,TRNT1,AP3M1,RPAIN,CARD8,MYO6,PEX10,SSR1,KIF13B,O…
NUCLEOTIDE_EXCISION_REPAIR	20	1.79133	0.018711	0.094674	ERCC5,ATXN3,ERCC6,POLL,ERCC8,LIG4,DDB2,ERCC2,XAB2,DDB1,RAD23B,MMS19,ERCC4,RAD23A,ERCC3,XPC
BIOPOLYMER_CATABOLIC_PROCESS	106	1.78862	0.0160966	0.0939269	CPA2,CECR2,AUH,RNF217,UBB,UBE4B,KIAA0368,UBE4A,ERCC5,UBE2D1,UBR3,PYGB,UBE2B,FBXO22,POP1,UBR5,PABPC4,MDM2,TSG101,ARIH1,RNF11,SOD1,SMG7,RNASEH1,FBXL4,ANAPC10,EDEM1,AIFM1,ERCC2,PARK2,SIAH2,BTRC,FBXO7,AMFR,UBE3A,VCP,BNIP3,UPF2,PCNP,STUB1,UBE2K,DFFA,MDM4,UBE2D3,UBE2G1,CYCS,XRN2,UBE2V2,UBE2D2,USE1,SIAH1,UBE2H,SMG1,ERCC4,GSPT1,ERCC3,CDC23,MTOR,UBE2I,DERL2,CIDEA,UBE2N,DERL1,ANAPC4,UBE2L3,FZR1,PSMD14,HNRN…
TRANSCRIPTION_INITIATION	33	1.78198	0.015534	0.0956032	GTF2I,TAF5,TAF2,MED13,MED14,GTF3C4,MED30,RSF1,BRF1,SMARCA5,THRAP3,MED7,MED23,NCOA6,GTF2F1,GTF2E2,MED1,MED26,MED12,SNAPC5,MED27,MED17,PTRF,MED4,MAZ
STEROID_BIOSYNTHETIC_PROCESS	17	1.77222	0.0153551	0.0976512	TFCP2L1,NPC1L1,DHCR24,SCP2,HSD11B2,DHCR7,CYP7B1,CYP39A1,SOD1,CNBP,FDPS
ER_TO_GOLGI_VESICLE_MEDIATED_TRANSPORT	18	1.74864	0.0127119	0.107944	LMAN1,SEC22A,LMAN2L,COG3,ERGIC2,BET1,RAB2A,TMX1,ERGIC3,SEC22B,ZW10,STX18,USE1,ERGIC1,SEC22C,GOSR2,YKT6,NRBP1
PROTEIN_DNA_COMPLEX_ASSEMBLY	46	1.71	0.0388548	0.130882	NAP1L1,GTF2I,TAF5,TAF2,PBX1,MED13,MED14,GTF3C4,MED30,RSF1,BRF1,SMARCA5,THRAP3,PBX3,ATF7IP,PBX4,MED7,MED23,ASF1A,NCOA6,GTF2F1,HMGB1,GTF2E2,MED1,MED26,MED12,SNAPC5,MED27,MED17,CHAF1A,PTRF,MED4,MAZ
COENZYME_METABOLIC_PROCESS	34	1.6982	0.0290456	0.136218	MOCOS,ME1,ALDH1L1,PGD,ACOT1,COQ2,PDSS2,ACOT2,SDHB,ACLY,PDHB,MLYCD,SDHA,SOD1,SDHD,SDHC
FATTY_ACID_METABOLIC_PROCESS	51	1.66323	0.0268595	0.158788	FADS1,FADS2,ECHS1,ABCD2,MSMO1,GNPAT,ACADSB,ACADM,ACOT1,CPT1B,FAAH,PPARA,ACOT2,MCAT,DEGS1,HADHB,ECI2,ADIPOR2,ACADS,MLYCD
CELLULAR_PROTEIN_COMPLEX_ASSEMBLY	31	1.66018	0.034	0.157949	PRLR,SCO1,MAPK8IP2,NDUFS5,PEX13,ZFYVE9,COX11,PICK1,NDUFS7,SMAD4,NDUFS4,ANLN,NDUFS8,COX10,COX18,MIS12,COX15,ADRB2,TGFBR1,SRC,NUBP1,ADRM1,NUP205
DIGESTION	15	1.65691	0.0389864	0.157059	NPC1L1,SSTR2,LDLR,ACSL1,SCTR,SSTR1,CYP39A1,COPA,AMY2B
ACTIVATION_OF_MAPK_ACTIVITY	30	1.64173	0.0392562	0.165242	MAP3K5,CHRNA7,ADRA2A,FGF2,PLCE1,C5,CD81,MAP3K9,MDFI,PTPLAD1,MAP3K2,SOD1,PIK3CB,MAP3K10,ADORA2B,MDFIC
GENERATION_OF_PRECURSOR_METABOLITES_AND_ENERGY	106	1.64015	0.0321888	0.163414	ADRB3,PYGM,AVPR1A,GLUD2,DUOX1,GFPT1,PPARG,POMC,DUOX2,PGD,ADIPOQ,PHKA2,QPRT,ALDH9A1,CYB5R2,GBE1,CRAT,UQCRC2,GIPR,UQCRH,UQCRB,SLC25A4,PYGB,SDHB,PLOD1,DLST,NDUFS1,OGDH,PDHB,SLC25A3,SDHA,SDHD,SDHC,SLC25A27,UQCRC1,BLVRA,INSR,FECH,ACO2,NDUFS4,AOC3,SPR,NNT,FXN,ACAA1,DHRS4,GSK3B,RETSAT,PHKB,CYCS,GRHPR,PPP1R2,CROT,OXA1L,FDXR,CEBPA,WFS1,NDOR1,TXNL1,ECH1
NUCLEAR_TRANSPORT	78	1.63964	0.0352251	0.160675	TRPS1,AKT1,KPNA5,BARD1,TONSL,STRADB,BCL6,NUPL2,ZFYVE9,MDFI,TNPO1,IPO5,KPNB1,NF1,ATXN1,KPNA3,UPF1,KHDRBS1,SMG7,MXI1,NPM1,CEP57,RANBP2,RAE1,RPAIN,NUP133,NUP98,UPF2,GSK3B,XPO7,TPR,PPIH,SMG1,CALR,KPNA6,NCKIPSD,KPNA4,ANP32A,NUDT4,STRADA,EIF5A,DDX19B,NUP205,MCM3AP,NCBP2,MALT1,NUP107,NUP214,RERE,HNRNPA1,SMG6,TSC1,TBRG1,GLI3,KPNA1,NUP160,FAF1,NLRP12,XPO6
PEROXISOME_ORGANIZATION_AND_BIOGENESIS	16	1.60121	0.0449219	0.18947	AGXT,PEX13,PEX19,PEX12,PEX1,PEX6,ABCD3,PEX7,PEX2,PEX10,VPS4B,PEX26,PEX14,PEX16
GAMETE_GENERATION	64	1.60055	0.0437376	0.186373	GPR64,USP9Y,PPAP2B,MOV10L1,DNAH9,NR6A1,SERPINA5,SPAG4,HMGCR,RPL39L,NME5,RACGAP1,CCT6B,CSNK2A2,GDF9,USP9X,TCFL5,CHEK1,PTCH2,YBX2,RUVBL1,SYCP3,SOD1,TSGA10,CEP57,PARN,PICK1
ALCOHOL_METABOLIC_PROCESS	68	1.59527	0.056338	0.187844	NPC1L1,ALDOC,DHCR24,ABCG1,PTEN,ADH1B,DHCR7,PFKFB1,CYP46A1,UGP2,GFPT1,SLC25A10,PDK2,PGD,HDLBP,COQ2,FPGT,PDK1,MBTPS2
NUCLEAR_EXPORT	31	1.59342	0.034	0.186315	BARD1,STRADB,NUPL2,ATXN1,UPF1,KHDRBS1,SMG7,RAE1,NUP133,UPF2,GSK3B,XPO7,SMG1,CALR,NUDT4,STRADA,EIF5A,DDX19B,NCBP2,MALT1,NUP107,NUP214,SMG6,TSC1,NUP160,XPO6
SECRETORY_PATHWAY	73	1.57034	0.0551471	0.204293	LIN7A,AKAP3,NMUR1,DOPEY1,RAB3A,MON2,SCAMP1,KCNMB4,ARFGEF1,LMAN1,SEC22A,LMAN2L,EXOC5,COG3,ERGIC2,VAMP3,BET1,ARFGEF2,COPB2,VTI1B,RAB2A,GBF1,OPTN,TMX1,ERGIC3,COPG2,ERP44,NAPA,TMED10,STX7,SEC22B,ZW10,STX18,USE1,GOSR1,SEPT5,COG2,RER1,BAIAP3,COPB1,ERGIC1,CKLF,NLGN1,STEAP2,SNAPIN,STX16,COG7,SYT1,RAB14,SNAP23,SEC22C,RABEPK,GOSR2,COPZ1,NAPG,COPE,SNAP29,YKT6
CATABOLIC_PROCESS	192	1.56575	0.0336842	0.205144	CPA2,PNPLA3,CECR2,MCCC2,DDAH1,PFKFB1,CYP46A1,ECHS1,ALDH1L1,PGD,AUH,RNF217,MPST,UBB,ACADM,OLA1,UBE4B,KIAA0368,CPT1B,PRDX6,UBE4A,ERCC5,BCKDHB,UBE2D1,UBR3,PYGB,PPARA,SDHB,UBE2B,GSTZ1,ACLY,FBXO22,HADHB,POP1,BCKDHA,PDHB,PLA2G4C,GOT1,ALDOA,UBR5,ACADS,PABPC4,GCSH,MDM2,SDHA,TSG101,ARIH1,RNF11,SOD1,SDHD,SDHC,SMG7,RNASEH1,PFKL,FBXL4,ANAPC10,EDEM1,BLVRA,TST,ACO2,AIFM1,ERCC2,BCKDK,PARK2,ALDH4A1,NNT,SIAH2,BTR…
REGULATION_OF_CELLULAR_COMPONENT_ORGANIZATION_AND_BIOGENESIS	111	1.56349	0.0443548	0.203702	STON1,THY1,APOE,CDH13,EIF3C,CDC42EP4,PAIP2B,IRAK3,UBB,MTIF2,ROBO2,GSN,MAPT,ROBO1,NF2,HRSP12,TERF2IP,MID1IP1,EIF3A,FGD6,PBX1,CLASP1,PAIP2,MTIF3,EIF3E,EIF4A2,EIF2B2,AP2S1,AMIGO1,UPF1,TLK2,EIF4B,LDLRAP1,EIF5,ZFYVE16,EIF3I,PBX3,NEBL,LIMA1,ATF7IP,PBX4,RASA1,EIF3F,LATS1,EIF3H,TERF2,LRRC4C,EIF3J,CCDC88A,CRIPAK,HMGB1,APC,CDC42,ERCC4,STON2,CXCL12,EIF2AK4,STK38L,CLASP2,EIF2B5,PACSIN3,EIF1B,EIF5A,ETF1,FGD1,…
MRNA_PROCESSING_GO_0006397	70	1.56113	0.0582524	0.202362	LSM5,CWC15,SRPK2,GEMIN5,GRSF1,SMNDC1,SCAF11,CRNKL1,KIN,KHDRBS1,SLU7,NCBP1,GEMIN2,PABPC1,SRSF10,CSTF3,SRSF11,TRA2B,CPSF3,CPSF6,NONO,RNMT,USP39,SRSF4,SF3B3,HNRNPA0,LSM3,SRSF9,SF3A2,SPOP,GEMIN8,SRSF1,KHSRP,PRPF18,CELF1,RNGTT,DDX20,PHF5A,TXNL4A,EFTUD2,SF3A3,DHX15,TRA2A,SF1,HNRNPR,NUDT21,CDK11B,SLBP,SRSF6,SRPK1,SF3A1,SRSF2,SNW1,SFPQ,DHX38,SRSF5,SFSWAP,DDX39A,CSTF2,CDK11A,SNRPD1,LSM1,GEMIN7,SNRPD2,PTBP…
MRNA_METABOLIC_PROCESS	80	1.56076	0.0507812	0.199368	AUH,LSM5,CWC15,SRPK2,GEMIN5,GRSF1,SMNDC1,SCAF11,CRNKL1,KIN,KHDRBS1,SLU7,SMG7,NCBP1,GEMIN2,PABPC1,SRSF10,CSTF3,SRSF11,PAIP1,TRA2B,UPF2,CPSF3,CPSF6,NONO,RNMT,USP39,SRSF4,SF3B3,HNRNPA0,LSM3,SMG1,SRSF9,SF3A2,GSPT1,SPOP,GEMIN8,SRSF1,KHSRP,PRPF18,CELF1,RNGTT,DDX20,PHF5A,TXNL4A,EFTUD2,SF3A3,DHX15,TRA2A,SMG6,SF1,HNRNPR,NUDT21,CDK11B,SLBP,SRSF6,SRPK1,SF3A1
NUCLEOCYTOPLASMIC_TRANSPORT	77	1.56055	0.0734127	0.196278	TRPS1,AKT1,KPNA5,BARD1,TONSL,STRADB,BCL6,NUPL2,ZFYVE9,MDFI,TNPO1,IPO5,KPNB1,NF1,ATXN1,KPNA3,UPF1,KHDRBS1,SMG7,MXI1,NPM1,CEP57,RANBP2,RAE1,RPAIN,NUP133,NUP98,UPF2,GSK3B,XPO7,TPR,PPIH,SMG1,CALR,KPNA6,NCKIPSD,KPNA4,ANP32A,NUDT4,STRADA,EIF5A,DDX19B,NUP205,MCM3AP,NCBP2,MALT1,NUP107,NUP214,RERE,HNRNPA1,SMG6,TSC1,GLI3,KPNA1,NUP160,FAF1,NLRP12,XPO6
ENERGY_DERIVATION_BY_OXIDATION_OF_ORGANIC_COMPOUNDS	35	1.5459	0.0405405	0.206629	ADRB3,PYGM,GFPT1,CRAT,UQCRC2,UQCRH,UQCRB,PYGB,SDHB,NDUFS1,PDHB,SDHA,SDHD,SDHC,UQCRC1,ACO2,NDUFS4,NNT
DNA_REPLICATION	87	1.53532	0.08	0.213312	IGF1,ACHE,ORC2,RPA3,NAP1L1,POLG2,RFC1,ATR,NBN,POLD2,MSH6,DBF4,NF2,TERF2IP,POLA1,PURA,MSH2,RAD50,MCM2,PRIM1,MSH3,RPA1,REV3L,UPF1,KIN,ORC5,REV1,MRE11A,RFC3,RPAIN,PTMS,HMGB2,KAT7,MLH1,NUP98,RPA2,ORC3,MSH5,TERF2,CCDC88A,NT5M,NOL8,NAE1,TFAM,POT1,POLE3
REGULATION_OF_RNA_METABOLIC_PROCESS	393	1.52642	0.0501044	0.219014	POU6F2,RORB,GLIS1,PAX8,RARB,ID4,ORC2,SREBF1,NRIP1,PITX2,TCF7L2,TWIST1,NR6A1,BRIP1,TCF7,TBX5,PPARG,PLAGL1,DBP,ARID5B,ZNF396,FOXF1,ABCA2,SLC2A4RG,ZNF254,SMARCA1,SOX12,MRPL12,SNAI2,MEIS2,JMY,NFE2,KDM5B,MAML3,HMGA1,BCL6,RYBP,ZNF136,TMF1,SMARCD3,MDFI,SUB1,REST,TCFL5,SREBF2,MNAT1,SMARCA2,IRF8,PBX1,ZFPM2,TCF4,EID1,TBX2,MED13,EZH2,GLIS3,CTNNBIP1,RBAK,TBX3,SIRT1,SUPT3H,ELP2,ARID4A,ERCC6,SMARCE1,TAF8,HEXIM…
IMMUNE_SYSTEM_PROCESS	243	-5.86696	0	0	TGFB1,SKAP1,SLA2,FCN1,MAFB,IL6R,CTSG,TLR8,IFI16,ST6GAL1,GEM,IL18,FCGR3A,SEMA7A,TAZ,PSMB10,SEMA3C,HDAC7,CTSS,IL2RA,COLEC12,CD7,GZMA,CD24,FCGRT,NHEJ1,TNFRSF14,CMKLR1,IL7R,IL27RA,CXCR2,CD3D,HRH2,FYB,CD79B,FYN,PREX1,IL10,IL4R,INHBA,TPD52,KIRREL3,LAT,LY86,S1PR4,CD274,ELF4,NFAM1,HCLS1,IFITM3,FTH1,IL2RG,DPP4,MS4A2,FCGR2B,PTPRC,CCR1,CTSC,CD86,CLEC7A,PTAFR,CD1D,APOBEC3G,MBP,TNFRSF4,CIITA,NCF4,LCP2,CSF1,SE…
IMMUNE_RESPONSE	166	-5.43069	0	0	TGFB1,SKAP1,SLA2,FCN1,IL6R,CTSG,TLR8,ST6GAL1,GEM,IL18,FCGR3A,SEMA7A,PSMB10,SEMA3C,CTSS,IL2RA,COLEC12,CD7,GZMA,FCGRT,TNFRSF14,CMKLR1,IL7R,IL27RA,HRH2,FYB,CD79B,FYN,IL10,IL4R,LAT,LY86,S1PR4,CD274,NFAM1,IFITM3,FTH1,IL2RG,DPP4,MS4A2,FCGR2B,PTPRC,CCR1,CTSC,CD86,PTAFR,CD1D,APOBEC3G,MBP,TNFRSF4,CIITA,NCF4,LCP2,SECTM1,POU2F2,IFITM2,C5AR1,CTSW,CD83,SEMA4D,CD74,TREM1,MS4A1,IL1R2,ZAP70,CCR5,CCL4,DEFB1,CCL2,…
RESPONSE_TO_EXTERNAL_STIMULUS	207	-4.61439	0	0	MEFV,AFAP1L2,TRPV4,TP53,AOAH,RELA,ITGB3,ACVRL1,ENSA,ADORA3,ANXA1,ENPP1,EIF2AK1,CCL22,GNA12,CDKN2D,UNC119,GP1BA,MAP2K1,PPP1R9B,ASNS,HRAS,CD97,STC2,SPN,SIGIRR,PROS1,TGFB1,CXCL10,VWF,LTB4R2,L3MBTL4,CDKN1A,NOD2,HDAC7,APOL3,ENTPD1,CMKLR1,CCL13,LEP,CXCR2,NFE2L1,IL10,INHBA,PER1,F13A1,GPR68,CYBB,LYZ,F10,INHBB,CCR1,PLAT,CX3CR1,SLIT2,PTAFR,CD1D,F2R,LYVE1,ABCF1,ALOX5AP,SERPINE1,NUAK2,C5AR1,S100A9,CXCL9,NLRP…
DEFENSE_RESPONSE	164	-4.3581	0	0	NOD2,HDAC7,APOL3,COLEC12,STAB1,CCL13,CXCR2,NFE2L1,TLR6,INHBA,TCIRG1,GPR68,LSP1,CYBB,LYZ,MNDA,CD84,INHBB,PTPRC,CCR1,LY96,CX3CR1,PRF1,PTAFR,CD1D,APOBEC3G,ABCF1,PTPRCAP,NCF2,ITK,ALOX5AP,TYROBP,LILRB5,C5AR1,S100A9,CD83,CXCL9,NLRP3,CSF3R,SELE,CD48,CCR5,CCL4,IL18RAP,DEFB1,C3AR1,RNASE6,KCNN4,TLR7,CFP,HRH1,CXCR4,HP,FAIM3,LBP,PLA2G7,CCR2,CCR7,XCR1,CXCL2,SP140,CD40LG,CXCL1,CCL3,NOX4,CD300C,IL8,CCL21,FOS,TF…
CELL_SURFACE_RECEPTOR_LINKED_SIGNAL_TRANSDUCTION_GO_0007166	428	-4.20579	0	0	AFAP1L2,TRPV4,CAP1,CLEC4A,RELA,LY6E,ACVRL1,PIK3R3,BUD31,TGFBRAP1,NOTCH1,ADORA3,ANXA1,SOCS1,IGF2,MIF,S1PR1,MAML2,RAPGEF1,EDNRB,HTR2B,CNR1,GNA12,SHC1,TBXA2R,TNFRSF10B,CLEC2D,GP1BA,HRAS,GPR176,STC2,ADAMTS1,PTPRT,NUP85,IL12RB1,GUCA1B,GPR12,SIGIRR,PXN,ECEL1,TGFB1,IGF1R,CXCL10,NTRK2,SLA2,C3,IL6R,PPAP2A,LTB4R2,GIT1,AP3S1,PTK2B,GEM,GPR34,TNFRSF25,PIK3CG,FFAR3,COL16A1,IL2RA,GRK5,CD24,RGS2,TAX1BP3,TNFRSF14…
RESPONSE_TO_WOUNDING	128	-3.68051	0	0	TFPI,F5,MEFV,AFAP1L2,AOAH,RELA,ITGB3,ACVRL1,ADORA3,ANXA1,CCL22,GNA12,GP1BA,CD97,SIGIRR,PROS1,TGFB1,CXCL10,VWF,L3MBTL4,HDAC7,APOL3,ENTPD1,CCL13,CXCR2,NFE2L1,F13A1,GPR68,CYBB,LYZ,F10,CCR1,PLAT,CX3CR1,PTAFR,F2R,LYVE1,ABCF1,ALOX5AP,SERPINE1,S100A9,CXCL9,NLRP3,THBD,SELE,RTN4RL2,CCR5,CCL4,IL18RAP,C3AR1,C4BPB,HRH1,CXCR4,ADM,LBP,PLA2G7,CCR2,CCR7,XCR1,CTGF,CXCL2,CD40LG,CXCL1,CCL3,NOX4,MMRN1,IL8,CCL21,FOS
LOCOMOTORY_BEHAVIOR	60	-3.48194	0	0	CCL22,NOVA1,MAP2K1,HRAS,SPN,CXCL10,LTB4R2,CMKLR1,CCL13,CXCR2,IL10,CX3CR1,SLIT2,PTAFR,C5AR1,CXCL9,SYK,CCR5,DOCK2,ITGB2,DEFB1,CCL2,CXCR4,PLAUR,CCL18,FPR1,CCR2,CCR7,XCR1,CCL19,CXCL2,CCL8,CXCL1,CCL3,IL8,CCL21
CELL_ACTIVATION	55	-3.44208	0	0	GP1BA,WBP2NL,TGFB1,SLA2,VWF,L3MBTL4,IL18,HDAC7,CD7,CD24,NHEJ1,CXCR2,CD3D,PREX1,INHBA,TPD52,LAT,ELF4,NFAM1,PTPRC,CLEC7A,CD1D,SIT1,ZAP70,SPINK5,CD28,CD3E,LCK,LAX1,EBI3,CD2,CD40LG,IL8
LEUKOCYTE_ACTIVATION	51	-3.38724	0	0	TGFB1,SLA2,IL18,HDAC7,CD7,CD24,NHEJ1,CXCR2,CD3D,PREX1,INHBA,TPD52,LAT,ELF4,NFAM1,PTPRC,CLEC7A,CD1D,SIT1,ZAP70,SPINK5,CD28,CD3E,LCK,LAX1,EBI3,CD2,CD40LG,IL8
G_PROTEIN_COUPLED_RECEPTOR_PROTEIN_SIGNALING_PATHWAY	186	-3.34783	0	0	C3,PPAP2A,LTB4R2,GIT1,GPR34,PIK3CG,FFAR3,GRK5,RGS2,CDK5R1,GABRB2,CXCR2,HRH2,GPR1,CAP2,ADRA2B,RGS19,S1PR2,ADCY7,GPR68,RGS16,GNG4,MC1R,ENPP2,S1PR4,LGR5,MS4A2,CCR1,CX3CR1,RGS14,PTAFR,RASD1,LPAR2,HOMER3,GPR35,C5AR1,CXCL9,BDKRB2,CCR5,GABRA2,GNA15,DEFB1,C3AR1,CCL2,PLCB2,GPR65,HRH1,PTGFR,CXCR4,PTGIR,SPHK1,CD3E,FPR1,GRM2,RAMP1,CALCR,CCR2,DRD1,XCR1,GPR183,GPR17,ACR,ADCYAP1,CXCL1,CCL3,LHCGR,IL8,RGS1
CELLULAR_DEFENSE_RESPONSE	28	-3.28491	0	0	VEZF1,ITGB1,GNLY,LYST,SPN,CXCR2,TCIRG1,LSP1,MNDA,LY96,CX3CR1,PRF1,NCF2,ITK,TYROBP,C5AR1,CXCL9,CCR5,FAIM3,LBP,CCR2,CD300C
LYMPHOCYTE_ACTIVATION	46	-3.17683	0	0	TGFB1,SLA2,IL18,HDAC7,CD7,CD24,NHEJ1,CD3D,INHBA,TPD52,LAT,ELF4,NFAM1,PTPRC,CLEC7A,CD1D,SIT1,ZAP70,SPINK5,CD28,CD3E,LCK,LAX1,EBI3,CD2,CD40LG
T_CELL_ACTIVATION	33	-3.11786	0	0	NCK2,CD4,JAG2,NCK1,CD276,CD47,SLA2,IL18,CD7,CD24,NHEJ1,CD3D,LAT,ELF4,PTPRC,CLEC7A,CD1D,SIT1,ZAP70,SPINK5,CD28,CD3E,LCK,LAX1,EBI3,CD2
BEHAVIOR	82	-3.09916	0	0	CNR1,CCL22,S100B,NOVA1,MAP2K1,HRAS,VLDLR,SPN,CXCL10,LTB4R2,HPRT1,CMKLR1,CCL13,LEP,CXCR2,FYN,IL10,CX3CR1,SLIT2,PTAFR,C5AR1,CXCL9,SYK,CCR5,DOCK2,ITGB2,DEFB1,CCL2,CXCR4,PLAUR,CCL18,FPR1,CCR2,CCR7,XCR1,CCL19,CXCL2,CCL8,CXCL1,CCL3,IL8,CCL21
CELLULAR_CATION_HOMEOSTASIS	69	-3.06041	0	0	HPX,CLN6,MYC,CD24,CCL13,S1PR4,FTH1,PTPRC,CCR1,LPAR2,FTL,CD55,MT2A,C5AR1,BDKRB2,CP,CCR5,GNA15,C3AR1,CCL2,CXCR4,LCK,CACNA1C,CCR2,CD52,CCR7,DRD1,XCR1,CCL19,SLC4A11,CCL3
INFLAMMATORY_RESPONSE	88	-2.98887	0	6.86e-05	MEFV,AFAP1L2,AOAH,RELA,ADORA3,ANXA1,CCL22,CD97,SIGIRR,TGFB1,CXCL10,HDAC7,APOL3,CCL13,CXCR2,NFE2L1,GPR68,CYBB,LYZ,CCR1,PTAFR,ABCF1,ALOX5AP,S100A9,CXCL9,NLRP3,SELE,CCR5,CCL4,IL18RAP,C3AR1,HRH1,CXCR4,LBP,PLA2G7,CCR2,CCR7,XCR1,CXCL2,CD40LG,CXCL1,CCL3,NOX4,IL8,CCL21,FOS
CELL_CELL_SIGNALING	223	-2.94841	0	6.45e-05	KCNMB3,CCL22,EFNA4,NOVA1,BMP2,UNC119,ADAM17,CD97,GPR56,GPR176,STC2,PMP22,GUCA1B,IL1B,TSPAN32,SYN3,SLC1A1,GRAP,CXCL10,APBA1,CNP,COL4A4,WNT5A,KCNQ3,RIMS1,IL18,FGF18,HPRT1,CD24,ECE2,STAB1,CPLX1,GABRB2,CCL13,MYCBPAP,CHRNB1,EFNA1,FGF5,ZYX,SIGLEC6,ADRA2B,INHBA,LIF,PTPRJ,GCH1,YWHAH,KLF10,INHBB,CCR1,SCN1B,TNFSF8,MBP,PCSK5,MPZ,C1QA,SH2D1A,CD33,SNCAIP,PDGFA,FGF9,S100A9,TNFSF9,CXCL9,AGT,MERTK,CCR5,CCL4,EFNA…
CATION_HOMEOSTASIS	71	-2.94433	0	6.09e-05	HPX,CLN6,MYC,CD24,CCL13,S1PR4,FTH1,PTPRC,CCR1,LPAR2,FTL,CD55,MT2A,C5AR1,BDKRB2,CP,CCR5,GNA15,C3AR1,CCL2,CXCR4,LCK,CACNA1C,CCR2,CD52,CCR7,DRD1,XCR1,CCL19,SLC4A11,CCL3
HUMORAL_IMMUNE_RESPONSE	19	-2.8461	0	0.000228076	ST6GAL1,PSMB10,LY86,MS4A2,POU2F2,CD83,TREM1,CCL2,TREM2,BST1,CD28,EBI3,IL6
BLOOD_COAGULATION	26	-2.83292	0	0.000216672	ITGA2,CD59,TFPI,F5,ITGB3,GNA12,GP1BA,PROS1,VWF,L3MBTL4,ENTPD1,F13A1,F10,PLAT,F2R,SERPINE1,THBD,C4BPB,CD40LG,MMRN1
REGULATION_OF_MULTICELLULAR_ORGANISMAL_PROCESS	90	-2.80492	0	0.000206354	PTGDS,NCK1,CD276,CD47,MYL9,BCAR1,AFAP1L2,KCNIP2,ADORA3,MYL5,KL,TRAF2,GP1BA,TGFB1,SLA2,ATP2A1,COL4A4,HSPB7,TLR8,IL18,TPM1,NOD2,CD24,PPP1R12B,SRGN,KCNQ1,FYN,INHBA,LAT,SMAD3,BMP4,NFAM1,PTPRC,CARD11,CD1D,APOBEC3G,FST,SERPINE1,SIT1,ZAP70,CACNA1H,TNNC2,SPINK5,RYR2,CD28,SPHK1,CD3E,LCK,LAX1,EBI3,CD40LG
COAGULATION	26	-2.7475	0	0.000245886	ITGA2,CD59,TFPI,F5,ITGB3,GNA12,GP1BA,PROS1,VWF,L3MBTL4,ENTPD1,F13A1,F10,PLAT,F2R,SERPINE1,THBD,C4BPB,CD40LG,MMRN1
ORGAN_DEVELOPMENT	391	-2.6335	0	0.000563055	CD4,MSX1,JAG2,COL11A1,FOXO4,MDK,PTHLH,LAMA2,ASPRV1,PAX6,ITGA2,ACVR1B,PITPNM1,TCOF1,CCM2,RUNX2,CLEC3B,SHROOM2,MRAS,AEBP1,FLI1,VANGL2,RUNX1,MKKS,BTD,SGCB,UFD1L,ERBB2,CTNS,PAPSS2,MEF2D,IFRD1,EXT1,SMTN,DFNB31,ACVRL1,TLE2,NOTCH1,TRAPPC2,DSP,AES,IGF2,DVL3,MKL2,CDK6,BMP2,KL,FABP5,COL7A1,SOX15,BAX,LAMC1,DMRT2,HRAS,GPR56,CHRD,LYN,MEA1,TEAD4,BOC,PPT1,DCN,PHGDH,TGFB1,AMOT,CXCL10,BMX,LAMA3,TAGLN,TLL1,FOXC1,M…
CELL_PROLIFERATION_GO_0008283	391	-2.62339	0	0.000539595	IGF1R,CXCL10,PRDM4,DLEC1,NOP2,LDOC1,TP53I11,IL6R,SIPA1,PRKRIR,MNT,PTK2B,ARHGEF1,NAB2,IL18,CDKN1A,S100A11,FGF18,ERBB4,ERF,FLT3LG,ISG20,ZFP36L2,MYC,IL2RA,CKS2,EPHB4,CD24,CDC14A,RARRES3,CGREF1,TBC1D8,CDK5R1,IGFBP6,GLI2,CXCR2,CBFA2T3,IL15RA,KLF11,BCAT1,SLAMF1,TIMP1,FGF5,TOB2,LIF,S1PR2,GLI1,TCIRG1,GPNMB,ATP8A2,LY86,KLF10,FZD3,OSMR,CD274,ELF4,HCLS1,FTH1,EMP1,MS4A2,PTPRC,RAPGEF3,CD86,IFITM1,SERTAD1,TNFS…
SYSTEM_PROCESS	296	-2.61447	0	0.000518011	NDUFB9,PAX6,PDE6D,SAG,CD9,PITPNM1,SLMAP,PI4KA,MYL9,STX1B,DAG1,CHRNE,RABGGTA,KCNC4,CYB5R4,TAS1R3,CABP4,GUCY1B3,DLG4,ZNF354A,CTNS,SLC6A2,KCNQ4,GCLM,GNAO1,ATXN7,WDR1,SMTN,DFNB31,ACVRL1,KCNIP2,MYOF,ADORA3,EFEMP1,MYL5,KCNN3,NPHP1,HTR2B,KCNMB3,GPX1,ASPH,NOVA1,UNC119,PITPNA,GPR176,AKR1C1,PMP22,MTHFR,OPA3,SYN3,TRPV2,ROM1,HOXB2,SLC1A1,CXCL10,ATP2A1,AQP1,MYO7A,APBA1,CNP,P2RX6,COL4A4,PRPH2,KCNQ3,RIMS1,HSPB7…
ION_HOMEOSTASIS	82	-2.56722	0.00196464	0.000757861	KCNMB3,SLC40A1,APP,BAX,ATP1A1,BCL2L1,PPT1,HPX,CLN6,MYC,CD24,CCL13,S1PR4,FTH1,PTPRC,CCR1,LPAR2,FTL,CD55,MT2A,C5AR1,BDKRB2,CP,CCR5,GNA15,C3AR1,CCL2,CXCR4,LCK,CACNA1C,CCR2,CD52,CCR7,DRD1,XCR1,CCL19,SLC4A11,CCL3
REGULATION_OF_BODY_FLUID_LEVELS	35	-2.52376	0	0.00101036	ITGA2,FLI1,CD59,TFPI,F5,ITGB3,GNA12,GP1BA,GUCA1B,PROS1,VWF,L3MBTL4,ENTPD1,F13A1,F10,PLAT,F2R,SERPINE1,SLC22A4,THBD,C4BPB,CD40LG,MMRN1
HEMOSTASIS	30	-2.5151	0	0.00105295	ITGA2,FLI1,CD59,TFPI,F5,ITGB3,GNA12,GP1BA,PROS1,VWF,L3MBTL4,ENTPD1,F13A1,F10,PLAT,F2R,SERPINE1,THBD,C4BPB,CD40LG,MMRN1
POTASSIUM_ION_TRANSPORT	33	-2.50502	0	0.00113534	KCNC4,KCNQ4,KCNAB1,KCNIP2,KCNN3,KCNMB3,KCNJ11,KCNJ15,KCNS3,KCNC3,KCNQ3,KCNAB3,KCNQ1,KCNJ5,KCNA2,KCNN4,KCNJ6,KCNMB1,KCNH4,KCNA6,KCNK5
POSITIVE_REGULATION_OF_MULTICELLULAR_ORGANISMAL_PROCESS	45	-2.47807	0	0.00142888	NCK1,CD276,CD47,BCAR1,AFAP1L2,KL,TRAF2,TGFB1,SLA2,ATP2A1,TLR8,IL18,NOD2,CD24,FYN,BMP4,NFAM1,PTPRC,CARD11,CD1D,FST,ZAP70,CD28,SPHK1,CD3E,LCK,EBI3,CD40LG
WOUND_HEALING	33	-2.45353	0	0.00196099	CD59,TFPI,F5,ITGB3,ACVRL1,GNA12,GP1BA,PROS1,VWF,L3MBTL4,ENTPD1,F13A1,F10,PLAT,F2R,SERPINE1,THBD,RTN4RL2,C4BPB,CD40LG,MMRN1
REGULATION_OF_LYMPHOCYTE_ACTIVATION	27	-2.447	0	0.00210305	TGFB1,SLA2,IL18,CD24,INHBA,LAT,PTPRC,SIT1,ZAP70,SPINK5,CD28,CD3E,LCK,LAX1,EBI3
MULTI_ORGANISM_PROCESS	95	-2.41999	0	0.00260749	TLR8,ENDOU,NOD2,ISG20,COL16A1,CD24,FCGRT,STAB1,IDO1,TLR6,IL10,BCL3,SMAD3,CD209,OVGP1,PTPRC,PRF1,CD1D,PZP,APOBEC3G,SLC11A1,AGT,CCL4,TLR7,CFP,PTGFR,CXCR4,FGR,ADM,MAFF,CCL19,CCL8,ADCYAP1,CHIT1
IMMUNE_SYSTEM_DEVELOPMENT	65	-2.33912	0	0.00470005	TGFB1,MAFB,IFI16,TAZ,HDAC7,NHEJ1,CD3D,IL10,INHBA,TPD52,KIRREL3,NFAM1,HCLS1,PTPRC,CD1D,CSF1,RASGRP4,ZAP70,MAP4K1,SPI1,SPINK5,ZBTB16,LCK,SCIN,MMP9,CD40LG,TBX1
HEMOPOIETIC_OR_LYMPHOID_ORGAN_DEVELOPMENT	61	-2.3363	0.00186567	0.00462714	TGFB1,MAFB,IFI16,TAZ,HDAC7,NHEJ1,CD3D,IL10,INHBA,TPD52,KIRREL3,NFAM1,HCLS1,PTPRC,CD1D,CSF1,RASGRP4,ZAP70,MAP4K1,SPI1,SPINK5,ZBTB16,LCK,SCIN,MMP9,TBX1
REGULATION_OF_BIOLOGICAL_QUALITY	298	-2.32016	0	0.0051817	FLI1,NOP58,F2RL1,BCAR1,CAV1,ARAP3,CD59,TFPI,MTL5,F5,APBB1,CDK11A,RHOT2,TRPV4,TP53,GCLM,ENO1,DFNB31,ITGB3,ACVRL1,BUD31,TPP1,FGD5,KCNMB3,NDUFA13,CDK6,GPX1,GNA12,SLC40A1,SERTAD2,CDKN2D,APP,BAX,GP1BA,PPP1R9B,ATP1A1,SERTAD3,LYN,BCL2L1,AKR1C1,CCDC88C,GUCA1B,SYN3,CDC42EP2,PPT1,PROS1,TGFB1,NPC2,VWF,MAFB,COL4A4,RIMS1,L3MBTL4,CDKN1A,HPX,HPRT1,ARF6,CLN6,MYC,CD24,ENTPD1,CCL13,LEP,PPARGC1A,CDA,INHBA,F13A1,GCH…
REGULATION_OF_T_CELL_ACTIVATION	22	-2.31516	0	0.00516364	IL18,CD24,LAT,PTPRC,SIT1,ZAP70,SPINK5,CD28,CD3E,LCK,LAX1,EBI3
CELLULAR_HOMEOSTASIS	92	-2.28927	0	0.00617323	RHOT2,TRPV4,BUD31,KCNMB3,GPX1,SLC40A1,APP,BAX,ATP1A1,BCL2L1,PPT1,HPX,CLN6,MYC,CD24,CCL13,S1PR4,FTH1,PTPRC,CCR1,LPAR2,FTL,CD55,MT2A,C5AR1,BDKRB2,CP,CCR5,GNA15,C3AR1,CCL2,CXCR4,LCK,CACNA1C,CCR2,CD52,CCR7,DRD1,XCR1,CCL19,SLC4A11,CCL3
HEMOPOIESIS	59	-2.28432	0	0.00643531	MAFB,IFI16,TAZ,HDAC7,NHEJ1,CD3D,IL10,INHBA,TPD52,KIRREL3,NFAM1,HCLS1,PTPRC,CD1D,CSF1,RASGRP4,ZAP70,MAP4K1,SPI1,SPINK5,ZBTB16,LCK,SCIN,MMP9
RESPONSE_TO_BACTERIUM	15	-2.28082	0	0.00641485	SPN,NOD2,CD24,STAB1,TLR6,IL10,CD1D,SLC11A1,CFP,CHIT1
REGULATION_OF_IMMUNE_SYSTEM_PROCESS	44	-2.25958	0	0.00721367	TGFB1,SLA2,TLR8,IL18,CD24,FYN,INHBA,LAT,NFAM1,PTPRC,CD1D,APOBEC3G,SIT1,ZAP70,SPINK5,CD28,CD3E,LCK,LAX1,EBI3
CATION_TRANSPORT	93	-2.23903	0	0.00770241	STIM1,ATP6V0B,KCNQ4,KCNAB1,KCNIP2,KCNN3,KCNMB3,SLC31A2,KCNJ11,SLC40A1,SLC39A1,KCNJ15,TRPM3,HVCN1,KCNS3,SLC11A2,ATP2A1,KCNC3,KCNQ3,SCN9A,KCNAB3,CHRNB1,KCNQ1,PLN,TCIRG1,SGK1,SCNN1A,SCN1B,PKD2,KCNJ5,TRPM2,SLC22A4,KCNA2,KCNN4,KCNJ6,KCNMB1,RYR1,KCNH4,KCNA6,SCN2B,SLC4A11,CCL8,KCNK5
SECOND_MESSENGER_MEDIATED_SIGNALING	91	-2.22578	0.00196464	0.00817286	CXCR2,HRH2,CAP2,ADCY7,LAT,MC1R,S1PR4,CCR1,PTAFR,LPAR2,C5AR1,GNA15,CCL2,PLCB2,HRH1,PTGIR,SPHK1,FPR1,GRM2,CALCR,CCR2,DRD1,XCR1,ACR,ADCYAP1,LHCGR,IL8,RGS1
RESPONSE_TO_OTHER_ORGANISM	50	-2.21433	0	0.00853684	CCL22,CCDC130,IRF7,SPN,TLR8,NOD2,ISG20,CD24,STAB1,TLR6,IL10,BCL3,PTPRC,CD1D,APOBEC3G,SLC11A1,CCL4,TLR7,CFP,CXCR4,FGR,CCL19,CCL8,CHIT1
POSITIVE_REGULATION_OF_CELLULAR_PROTEIN_METABOLIC_PROCESS	50	-2.18291	0	0.0106152	CCND3,LYN,SPN,CDC42EP2,TGFB1,TLR8,ARF6,KATNB1,CLN6,PPARGC1A,TLR6,TLR1,BCL3,BMP4,HCLS1,CLCF1,IRF4,TLR7,SAMD4A,CD28,TPPP,EBI3,IL6
LEUKOCYTE_DIFFERENTIATION	29	-2.18126	0.00622407	0.0105787	SART1,CDC42,HDAC5,HDAC9,ZNF675,ACIN1,CEBPG,HDAC4,SOCS5,MYH9,CD4,JAG2,RUNX1,IFI16,HDAC7,NHEJ1,CD3D,INHBA,TPD52,NFAM1,PTPRC,CD1D,CSF1,ZAP70,SPINK5,LCK,MMP9
METAL_ION_TRANSPORT	74	-2.16535	0.0039604	0.0111571	STIM1,KCNQ4,KCNAB1,KCNIP2,KCNN3,KCNMB3,SLC31A2,KCNJ11,SLC40A1,KCNJ15,KCNS3,SLC11A2,ATP2A1,KCNC3,KCNQ3,SCN9A,KCNAB3,KCNQ1,PLN,SGK1,SCNN1A,SCN1B,KCNJ5,TRPM2,KCNA2,KCNN4,KCNJ6,KCNMB1,RYR1,KCNH4,KCNA6,SCN2B,SLC4A11,CCL8,KCNK5
CYTOKINE_BIOSYNTHETIC_PROCESS	26	-2.16278	0	0.0111632	SPN,SIGIRR,TLR8,IL18,TLR6,INHBA,TLR1,BCL3,INHBB,IRF4,TLR7,CD28,EBI3,IL6
MONOVALENT_INORGANIC_CATION_TRANSPORT	59	-2.15221	0.00380228	0.0118193	ATP6V0B,KCNQ4,KCNAB1,KCNIP2,KCNN3,KCNMB3,KCNJ11,KCNJ15,HVCN1,KCNS3,KCNC3,KCNQ3,SCN9A,KCNAB3,KCNQ1,TCIRG1,SGK1,SCNN1A,SCN1B,KCNJ5,KCNA2,KCNN4,KCNJ6,KCNMB1,KCNH4,KCNA6,SCN2B,SLC4A11,KCNK5
LYMPHOCYTE_DIFFERENTIATION	21	-2.12467	0.00198413	0.0139605	HDAC7,NHEJ1,CD3D,INHBA,TPD52,NFAM1,PTPRC,CD1D,ZAP70,SPINK5,LCK
REGULATION_OF_CYTOKINE_BIOSYNTHETIC_PROCESS	24	-2.1171	0.00194175	0.0144318	SPN,SIGIRR,TLR8,TLR6,INHBA,TLR1,BCL3,INHBB,IRF4,TLR7,CD28,EBI3,IL6
CYTOKINE_PRODUCTION	50	-2.11422	0.00622407	0.0145366	TRAF2,SPN,SIGIRR,TLR8,IL18,NOD2,CD24,SRGN,TLR6,INHBA,TLR1,BCL3,SMAD3,INHBB,CARD11,PYCARD,NLRP3,IRF4,TLR7,CD28,EBI3,IL6,CD40LG
CHEMICAL_HOMEOSTASIS	100	-2.10466	0.00400802	0.0150906	S1PR4,FTH1,PTPRC,CCR1,LPAR2,FTL,CD55,MT2A,C5AR1,BDKRB2,CP,CCR5,GNA15,C3AR1,CCL2,CXCR4,LCK,CACNA1C,CCR2,CD52,CCR7,DRD1,XCR1,CCL19,SLC4A11,CCL3
B_CELL_ACTIVATION	17	-2.09956	0	0.0152637	TGFB1,SLA2,HDAC7,NHEJ1,INHBA,TPD52,NFAM1,PTPRC,LAX1,CD40LG
ION_TRANSPORT	114	-2.09124	0.00390625	0.0157797	STIM1,ATP6V0B,KCNQ4,KCNAB1,KCNIP2,KCNN3,KCNMB3,SLC31A2,KCNJ11,SLC40A1,SLC39A1,KCNJ15,TRPM3,HVCN1,KCNS3,SLC11A2,SLC17A5,ATP2A1,KCNC3,KCNQ3,SCN9A,SLC26A4,KCNAB3,CHRNB1,KCNQ1,PLN,TCIRG1,BEST1,SGK1,SCNN1A,SCN1B,PKD2,KCNJ5,TRPM2,TRPA1,SLC22A4,KCNA2,KCNN4,KCNJ6,KCNMB1,RYR1,KCNH4,KCNA6,SCN2B,SLC4A11,CCL8,KCNK5,P2RX1
DEPHOSPHORYLATION	62	-2.07148	0.00197628	0.0178733	PPP2R1A,PPP2R2A,PTPN2,PNKP,SMG6,PTPRM,PPM1M,PPP5C,SBF1,PPP2R4,NT5C,MTMR3,EPM2A,CTDP1,PPP2CA,PPP2CB,DUSP22,PTPN9,PTPN21,DUSP3,PPM1D,SSH1,SMG5,PTPRT,TGFB1,PTPRH,PTPRB,PPAP2A,DUSP5,DUSP4,DUSP8,PPP1CA,MTMR7,PTPN18,SSH2,PTPRJ,PTPN7,PTPRO,PTPRD,PTPRC,DUSP6,PTPRE,DUSP10,DUSP2,PTPN5
POSITIVE_REGULATION_OF_SIGNAL_TRANSDUCTION	110	-2.05287	0.00787402	0.0191591	TRADD,BST2,TBK1,MUL1,WLS,TRIM13,TRAF6,MIB2,CD40,EDA2R,ECT2,CXXC5,TMEM101,SHISA5,TNFSF10,BIRC2,TFG,REL,ADRB2,ZDHHC17,MAVS,ECM1,SLC35B2,TRAF7,NOD1,CITED2,UBE2N,TMED4,MALT1,FKBP1A,TAOK2,RHOC,VAPA,CASP1,PPP5C,TMEM9B,RHOA,CDKN2AIP,ACVR2B,TPD52L1,LITAF,RAC1,FADD,UBE2V1,TRIM38,NUP62,CFLAR,TNFRSF1A,TAB2,EEF1D,CANT1,ACVR1B,TAOK3,CC2D1A,RIPK1,AFAP1L2,RELA,BUD31,RPL17,MAP3K3,HTR2B,PLEKHG5,TNFRSF10B,CASP8,LY…
POSITIVE_REGULATION_OF_PROTEIN_METABOLIC_PROCESS	52	-2.05006	0.00389105	0.019204	CCND3,LYN,SPN,CDC42EP2,TGFB1,TLR8,ARF6,KATNB1,CLN6,PPARGC1A,TLR6,TLR1,BCL3,BMP4,HCLS1,CLCF1,IRF4,TLR7,SAMD4A,CD28,TPPP,EBI3,IL6
CYTOKINE_METABOLIC_PROCESS	27	-2.04527	0.00387597	0.0194822	SPN,SIGIRR,TLR8,IL18,TLR6,INHBA,TLR1,BCL3,INHBB,IRF4,TLR7,CD28,EBI3,IL6
REGULATION_OF_CELL_PROLIFERATION	241	-1.99504	0.00770713	0.0262121	NME1,IGF1R,CXCL10,DLEC1,NOP2,LDOC1,TP53I11,PRKRIR,MNT,PTK2B,IL18,CDKN1A,S100A11,FGF18,FLT3LG,MYC,CD24,RARRES3,CGREF1,TBC1D8,IGFBP6,CXCR2,KLF11,SLAMF1,TIMP1,TOB2,LIF,S1PR2,GLI1,TCIRG1,GPNMB,ATP8A2,KLF10,HCLS1,FTH1,PTPRC,CD86,IFITM1,SERTAD1,RERG,CSF1,CD33,PDGFA,RUNX3,SPEG,EDN1,EMP3,CDC25B,DDX11,CDKN2B,FABP3,CD28,SPHK1,CD3E,MATK,TNFRSF11A,CDC7,EBI3,SCIN,IL6,FLT3,KLF4,IL12RB2,CXCL1,CDKN2A,NOX4,IL8
RESPONSE_TO_CHEMICAL_STIMULUS	230	-1.99293	0.0059761	0.0261073	ABCC1,MT1X,CHMP1A,EIF2B3,ATOX1,PRNP,RALBP1,DNAJB4,ERCC1,MTF1,DNAJB2,OXSR1,PAPD7,TAS1R3,MTL5,STIM1,DNAJA1,ATF6,GCLM,RELA,HSPH1,ENSA,KCNIP2,ENPP1,KCNMB3,CCL22,GPX1,DGCR8,CDKN2D,IPCEF1,BAX,MAP2K1,HSPA2,HRAS,MSRA,RBM14,LYN,STC2,SPN,SLC25A13,SLC25A12,NDUFA6,HVCN1,HSPB1,CXCL10,LTB4R2,HSPB7,SEMA3C,NOD2,ABCG2,CYGB,SRXN1,CD24,CMKLR1,CCL13,CXCR2,IL10,PDLIM1,CES1,MVP,HCLS1,GYS2,CX3CR1,CLEC7A,SLIT2,PTAFR,SLC…
NEUROLOGICAL_SYSTEM_PROCESS	187	-1.99196	0.00399202	0.0257744	GRIN2B,DOC2A,COL11A1,KIF1B,NDUFB9,PAX6,PDE6D,SAG,CD9,PITPNM1,PI4KA,STX1B,CHRNE,RABGGTA,KCNC4,CYB5R4,TAS1R3,CABP4,DLG4,ZNF354A,CTNS,SLC6A2,KCNQ4,ATXN7,WDR1,DFNB31,EFEMP1,KCNN3,KCNMB3,NOVA1,UNC119,PITPNA,GPR176,PMP22,OPA3,SYN3,TRPV2,ROM1,SLC1A1,MYO7A,APBA1,CNP,COL4A4,PRPH2,KCNQ3,RIMS1,DFNA5,HPRT1,SLC26A4,ABLIM1,CD24,CPLX1,GABRB2,MYCBPAP,CHRNB1,KCNQ1,NRL,GCH1,RGS16,YWHAH,BEST1,SCN1B,SLIT2,DIAPH1,MBP…
PROTEIN_AMINO_ACID_DEPHOSPHORYLATION	55	-1.98474	0.00582524	0.0265625	PPM1G,PTPRN2,PPP2R1A,PPP2R2A,PTPN2,PTPRM,PPM1M,PPP5C,SBF1,PPP2R4,MTMR3,EPM2A,CTDP1,PPP2CA,PPP2CB,DUSP22,PTPN9,PTPN21,DUSP3,PPM1D,SSH1,PTPRT,TGFB1,PTPRH,PTPRB,DUSP5,DUSP4,DUSP8,PPP1CA,MTMR7,PTPN18,SSH2,PTPRJ,PTPN7,PTPRO,PTPRD,PTPRC,DUSP6,PTPRE,DUSP10,DUSP2,PTPN5
REGULATION_OF_I_KAPPAB_KINASE_NF_KAPPAB_CASCADE	89	-1.97779	0.00429185	0.0273739	RIPK2,SLC44A2,TSPAN6,NDFIP1,MIER1,CARD8,BCL10,GOLT1B,TICAM2,TRADD,BST2,TBK1,MUL1,WLS,TRIM13,TRAF6,MIB2,CD40,ECT2,CXXC5,TMEM101,SHISA5,TNFSF10,BIRC2,TFG,REL,ZDHHC17,MAVS,ECM1,SLC35B2,NOD1,RHOH,UBE2N,TMED4,MALT1,FKBP1A,RHOC,VAPA,CASP1,PPP5C,TMEM9B,RHOA,NLRP12,LITAF,FADD,UBE2V1,TRIM38,NUP62,CFLAR,TNFRSF1A,TAB2,EEF1D,CANT1,CC2D1A,RIPK1,RELA,BUD31,RPL17,MAP3K3,HTR2B,PLEKHG5,TNFRSF10B,CASP8,TRAF3IP2,LG…
ANATOMICAL_STRUCTURE_MORPHOGENESIS	273	-1.97151	0.00803213	0.0280779	SPN,TIMELESS,CDC42EP2,BICD1,NTNG2,DCN,TGFB1,AMOT,DYNLL1,FOXC1,WNT5A,FZD5,RTN4,APLP1,IL18,FGF18,RNH1,TBX19,ARF6,ABLIM1,GAA,EPHB4,EGFL7,STAB1,CDK5R1,GLI2,TRAPPC4,NFE2L1,SOX13,CAP2,NRL,BAIAP2,GLI1,TPD52,MPZL2,EYA2,YWHAH,EOMES,HTATIP2,WNT11,FEZ1,STX2,SLIT2,PKD2,F2R,LYVE1,ANGPTL4,ELN,LSR,FGD2,TLE1,GPC3,NOTCH3,UPK2,ITGAX,SYK,CD3G,RTN4RL2,CCL4,PROX1,TMEM176B,CCL2,CELSR1,SPINK5,KRT18,NRP2,SPHK1,CYR61,BRS…
POSITIVE_REGULATION_OF_I_KAPPAB_KINASE_NF_KAPPAB_CASCADE	83	-1.9619	0.0063425	0.0292632	RIPK2,SLC44A2,TSPAN6,NDFIP1,MIER1,BCL10,GOLT1B,TICAM2,TRADD,BST2,TBK1,MUL1,WLS,TRIM13,TRAF6,MIB2,CD40,ECT2,CXXC5,TMEM101,SHISA5,TNFSF10,BIRC2,TFG,REL,ZDHHC17,MAVS,ECM1,SLC35B2,NOD1,UBE2N,TMED4,MALT1,FKBP1A,RHOC,VAPA,CASP1,PPP5C,TMEM9B,RHOA,LITAF,FADD,UBE2V1,TRIM38,NUP62,CFLAR,TNFRSF1A,TAB2,EEF1D,CANT1,CC2D1A,RIPK1,RELA,BUD31,RPL17,MAP3K3,HTR2B,PLEKHG5,TNFRSF10B,CASP8,TRAF3IP2,LGALS1,TRAF5,TICAM1,…
REGULATION_OF_SIGNAL_TRANSDUCTION	192	-1.9365	0.0020202	0.033028	ECM1,SLC35B2,TRAF7,NOD1,CITED2,FGD1,RHOH,CIDEA,UBE2N,ZNF675,ARAP1,TMED4,MFN2,MALT1,FKBP1A,CBY1,TAOK2,CDC42BPB,RHOC,GRK6,MAPK8IP3,VAPA,CASP1,TSC1,ALS2,PPP5C,TMEM9B,EID2,RHOA,CDKN2AIP,ATP6AP2,NLRP12,ACVR2B,SMURF1,SNX6,TPD52L1,LITAF,RAC1,FADD,UBE2V1,TRIM38,NUP62,CFLAR,TNFRSF1A,NCK2,RIC8B,TAB2,DMPK,EEF1D,CANT1,FGD4,ACVR1B,RALBP1,RGS12,HGS,TAOK3,CC2D1A,ARAP3,NLK,RIPK1,PIGU,AFAP1L2,RELA,BUD31,SOCS1,RPL…
POSITIVE_REGULATION_OF_CELL_PROLIFERATION	119	-1.92973	0.00773694	0.033863	LAMC1,LYN,IL12RB1,RHOG,NME1,IGF1R,CXCL10,NOP2,PTK2B,IL18,CDKN1A,FGF18,FLT3LG,MYC,CD24,TBC1D8,CXCR2,SLAMF1,TIMP1,LIF,S1PR2,GLI1,TCIRG1,HCLS1,PTPRC,CD86,SERTAD1,CSF1,PDGFA,EDN1,CDC25B,DDX11,CD28,SPHK1,CD3E,MATK,TNFRSF11A,CDC7,EBI3,IL6,FLT3,IL12RB2
RESPONSE_TO_BIOTIC_STIMULUS	81	-1.92658	0.00808081	0.034041	HNRNPUL1,TLR3,DNAJB1,NLRC4,CREBZF,VAPB,APOBEC3F,DERL2,NOD1,EIF2AK3,PRKRA,DERL1,BCL2,HERPUD1,HSPE1,IVNS1ABP,ABCE1,TARBP2,BANF1,IFNGR1,IFNAR1,ERN1,TOR1B,DNAJB4,DNAJB2,DNAJA1,ATF6,TP53,HSPH1,CCL22,CCDC130,IRF7,HSPA2,SPN,HSPB1,HSPB7,TLR8,NOD2,ISG20,CD24,STAB1,TLR6,IL10,BCL3,PTPRC,CD1D,APOBEC3G,SLC11A1,NLRP3,CCL4,TLR7,CFP,CXCR4,HSPA6,FGR,CCL18,DERL3,CCL19,CCL8,CHIT1
I_KAPPAB_KINASE_NF_KAPPAB_CASCADE	106	-1.91939	0	0.0348101	TRADD,BST2,TBK1,MUL1,WLS,MAP3K7,TRIM13,TRAF6,IKBKG,MIB2,CD40,ECT2,CXXC5,ERC1,TMEM101,SHISA5,TNFSF10,BIRC2,TFG,REL,ZDHHC17,MAVS,ECM1,SLC35B2,NOD1,RHOH,UBE2N,ZNF675,TMED4,MALT1,FKBP1A,RHOC,VAPA,CASP1,PPP5C,TMEM9B,RHOA,FAF1,TIAF1,NLRP12,CHUK,LITAF,FADD,UBE2V1,TRIM38,NUP62,CFLAR,TNFRSF1A,TAB2,TRIP6,EEF1D,CANT1,CC2D1A,RIPK1,RELA,BUD31,RPL17,MAP3K3,HTR2B,PLEKHG5,TNFSF15,TNFRSF10B,TRAF2,CASP8,TRAF3IP2,P…
ADAPTIVE_IMMUNE_RESPONSE_GO_0002460	17	-1.90565	0.00795229	0.0367948	TRAF2,TGFB1,SLA2,TLR8,IL18,IL10,PTPRC,CD74,EBI3,CD40LG
VIRAL_GENOME_REPLICATION	19	-1.88906	0.00814664	0.039913	SMARCB1,DEK,VAPB,APOBEC3F,EIF5A,HTATSF1,UBP1,CTBP1,TNIP1,TARBP2,OPRK1,PPIA,CTBP2,APOBEC3G,CCL4,CCL2,CCL3,IL8
DETECTION_OF_STIMULUS	22	-1.87542	0.00796813	0.0425799	SAG,PITPNM1,TAS1R3,STIM1,KCNIP2,KCNMB3,UNC119,TIMELESS,NOD2,CD1D,NLRP3,PDE6B,OPN4,OPN1SW
POSITIVE_REGULATION_OF_T_CELL_ACTIVATION	17	-1.8602	0.013834	0.0454086	SOCS5,NCK2,NCK1,CD276,CD47,IL18,CD24,PTPRC,ZAP70,CD28,CD3E,LCK,EBI3
POSITIVE_REGULATION_OF_TRANSLATION	21	-1.85206	0.00378072	0.0469737	SPN,TLR8,TLR6,TLR1,BCL3,IRF4,TLR7,SAMD4A,CD28,EBI3,IL6
HOMEOSTATIC_PROCESS	139	-1.83342	0.0115385	0.0512136	RHOT2,TRPV4,DFNB31,BUD31,TPP1,KCNMB3,CDK6,GPX1,SLC40A1,APP,BAX,ATP1A1,LYN,BCL2L1,AKR1C1,PPT1,NPC2,MAFB,HPX,CLN6,MYC,CD24,CCL13,PPARGC1A,INHBA,S1PR4,HCLS1,FTH1,PTPRC,CCR1,LPAR2,FTL,CD55,MT2A,C5AR1,BDKRB2,CP,CCR5,SPI1,GNA15,C3AR1,CCL2,CXCR4,LCK,CACNA1C,CCR2,CD52,CCR7,DRD1,XCR1,CCL19,IL6,SLC4A11,CCL3
POSITIVE_REGULATION_OF_LYMPHOCYTE_ACTIVATION	19	-1.81983	0.0102041	0.0541303	SOCS5,NCK2,NCK1,CD276,CD47,TGFB1,IL18,CD24,PTPRC,ZAP70,CD28,CD3E,LCK,EBI3
TRANSMEMBRANE_RECEPTOR_PROTEIN_TYROSINE_KINASE_SIGNALING_PATHWAY	69	-1.80195	0.015534	0.0587379	ABI1,GRB10,GRB2,RPS6KA5,NCK2,PDPK1,EPS8,FLT4,FOXO4,EFNB3,AGRN,BCAR1,ERBB2,FRS3,AFAP1L2,PIK3R3,SOCS1,IGF2,RAPGEF1,SHC1,PTPRT,PXN,IGF1R,NTRK2,AP3S1,PTK2B,FGF5,BAIAP2,CD3EAP,PTPRJ,SHC3,GFRA2,CNKSR1,MTSS1,LCP2,BDKRB2,CD3E,FLT3
REGULATION_OF_CELL_GROWTH	41	-1.79593	0.0123203	0.0596901	ACVR1B,BCAR1,APBB1,CDK11A,TP53,ENO1,NDUFA13,SERTAD2,CDKN2D,PPP1R9B,SERTAD3,PPT1,TGFB1,CDKN1A,CDA,INHBA,SMAD3,RERG,OSGIN1,SPHK1,FAM107A,CDKN2A
ADAPTIVE_IMMUNE_RESPONSE	18	-1.77391	0.0230608	0.06589	TRAF2,TGFB1,SLA2,TLR8,IL18,IL10,PTPRC,CD74,EBI3,CD40LG
G_PROTEIN_SIGNALING_COUPLED_TO_CYCLIC_NUCLEOTIDE_SECOND_MESSENGER	54	-1.75825	0.0216963	0.0706152	GRK5,HRH2,CAP2,ADCY7,MC1R,CCR1,CCL2,PTGIR,FPR1,GRM2,CALCR,CCR2,DRD1,XCR1,ACR,ADCYAP1,LHCGR,RGS1
NEGATIVE_REGULATION_OF_GROWTH	35	-1.75449	0.0124224	0.071124	APBB1,TP53,ENO1,NDUFA13,SERTAD2,CDKN2D,PPP1R9B,SERTAD3,PPT1,TGFB1,CDKN1A,CDA,INHBA,SMAD3,RERG,BBC3,OSGIN1,CDKN2A
POSITIVE_REGULATION_OF_HYDROLASE_ACTIVITY	41	-1.74436	0.0249042	0.0744428	SMAD3,S1PR4,ARHGAP27,LPAR2,F2R,C5AR1,NLRP3,BBC3,GNA15,PLCB2,LCK,CDKN2A,PMAIP1
POSITIVE_REGULATION_OF_IMMUNE_SYSTEM_PROCESS	34	-1.73571	0.0179372	0.0772454	NCK2,NCK1,CD276,CD47,BCAR1,TRAF2,TGFB1,SLA2,TLR8,IL18,CD24,FYN,NFAM1,PTPRC,CD1D,ZAP70,CD28,CD3E,LCK,EBI3
REGULATION_OF_SECRETION	23	-1.71917	0.0318091	0.0833034	NOD2,SERGEF,SRGN,INHBA,LIF,INHBB,SNCAIP,PYCARD,NLRP3,SCIN
CYCLIC_NUCLEOTIDE_MEDIATED_SIGNALING	56	-1.71658	0.0226804	0.0835175	GRK5,HRH2,CAP2,ADCY7,MC1R,CCR1,CCL2,PTGIR,FPR1,GRM2,CALCR,CCR2,DRD1,XCR1,ACR,ADCYAP1,LHCGR,RGS1
SENSORY_PERCEPTION	90	-1.63775	0.0310559	0.121531	NDUFB9,PAX6,PDE6D,SAG,PITPNM1,RABGGTA,CYB5R4,TAS1R3,CABP4,ZNF354A,KCNQ4,ATXN7,WDR1,DFNB31,EFEMP1,UNC119,PITPNA,OPA3,TRPV2,ROM1,MYO7A,PRPH2,DFNA5,SLC26A4,ABLIM1,KCNQ1,NRL,RGS16,BEST1,SLIT2,DIAPH1,RDH5,AOC2,C5AR1,PDE6B,RPGR,CDS1,CNGA1,OPN4,OPN1SW,TACSTD2
TISSUE_DEVELOPMENT	80	-1.63341	0.0353635	0.122649	SRGN,GLI2,GLI1,IKZF1,EYA2,BMP4,KRT14,EMP1,STX2,SLIT2,STS,FST,SECTM1,HCK,RTN4RL2,PROX1,SPINK5,LAMC2,MATK,KRT5,CTGF,KLF4
REGULATION_OF_HYDROLASE_ACTIVITY	61	-1.58833	0.0536779	0.149539	SMAD3,S1PR4,ARHGAP27,LPAR2,F2R,ANGPTL4,FGD2,C5AR1,NLRP3,BBC3,ADAP1,GNA15,PLCB2,LCK,CDKN2A,PMAIP1
GROWTH	63	-1.58513	0.0476191	0.150257	NOP58,BCAR1,APBB1,CDK11A,TP53,ENO1,NDUFA13,SERTAD2,CDKN2D,PPP1R9B,SERTAD3,PPT1,TGFB1,COL4A4,CDKN1A,GLI2,CDA,INHBA,SMAD3,RERG,RASGRP4,BBC3,OSGIN1,RTN4RL2,SPINK5,SPHK1,FAM107A,BMPR1B,CDKN2A
SKELETAL_DEVELOPMENT	75	-1.58242	0.0565657	0.150311	TCOF1,RUNX2,CLEC3B,AEBP1,UFD1L,PAPSS2,EXT1,TRAPPC2,IGF2,CDK6,KL,CHRD,TEAD4,TGFB1,TLL1,MGP,ETS2,CMKLR1,SRGN,GLI2,INHBA,GLI1,ADAMTS4,BMP4,KLF10,FBN1,PRELP,FRZB,SPP2,BMPR1B,TNFRSF11B,SHOX2,NPR3,TBX1
REPRODUCTIVE_PROCESS	89	-1.57985	0.0479042	0.150766	WWP2,SOX15,DMRT2,WBP2NL,MEA1,SPA17,TGFB1,DNALI1,GNPDA1,ENDOU,COL16A1,FCGRT,IDO1,SPAG1,SMAD3,CD209,OVGP1,PZP,APOBEC3G,AGT,CCL4,CCL2,PTGFR,ADM,MAFF,BMPR1B,ACR,ADCYAP1,CCL3,LHCGR,IL8
REGULATION_OF_GROWTH	48	-1.56944	0.0417582	0.156424	BCAR1,APBB1,CDK11A,TP53,ENO1,NDUFA13,SERTAD2,CDKN2D,PPP1R9B,SERTAD3,PPT1,TGFB1,COL4A4,CDKN1A,CDA,INHBA,SMAD3,RERG,BBC3,OSGIN1,SPHK1,FAM107A,CDKN2A
STEROID_METABOLIC_PROCESS	44	-1.54531	0.0464646	0.173438	TFCP2L1,NPC1L1,DHCR24,CYP3A5,ABCG1,SCP2,HSD11B2,DHCR7,CYP46A1,CYP7B1,HDLBP,TSPO,MBTPS2,ACOX2,SOAT1,NPC1,CYP39A1,SOD1
NEGATIVE_REGULATION_OF_MULTICELLULAR_ORGANISMAL_PROCESS	18	-1.51802	0.061753	0.193372	GP1BA,SLA2,CD24,SRGN,INHBA,PTPRC,SERPINE1,SPINK5,LAX1
TRANSLATION	156	-1.51258	0.061753	0.195899	EIF2A,ELANE,PAIP2,HBS1L,YBX2,MTIF3,PABPC4,DARS,EIF3E,EIF4A2,EIF2B2,MRPL41,UPF1,RPL29,EIF4B,SEPSECS,EIF5,KARS,EIF3I,RPS3A,RPL7,RARS,RPL5,BCL10,PAIP1,MRPL3,COPS5,EIF3F,NECAB3,EEF1A1,RPL9,MRPL55,EIF2S3,TUFM,EIF3H,RPL31,EIF3J,PET112,MRPS7,METAP1,RPL4,RPL22,AARS,TSFM,RPL6,RPL24,DPH1,EIF2AK4,EIF3B,RPL14,RPL15,TLR3,MRPL10,EIF2B5,RPS10,RPL30,EIF1B,EIF5A,ETF1,EIF4G3,EIF2AK3,TNFRSF8,RPS2,EIF4G2,RPL39,RPS12…
SKELETAL_MUSCLE_DEVELOPMENT	21	-1.50982	0.0640496	0.196234	IFRD1,NOTCH1,BOC,COL4A4,TAZ,MAPK12,BMP4,CACNB2,ADAM12,MYOZ1,CACNA1H
MYELOID_CELL_DIFFERENTIATION	29	-1.49468	0.058	0.207164	ZNF675,KAT8,ACIN1,KAT6A,LDB1,CEBPG,MYH9,ACVR1B,RUNX1,CDK6,LYN,MAFB,IFI16,INHBA,HCLS1,CSF1,RASGRP4,SPI1,ZBTB16,SCIN,MMP9
MESODERM_DEVELOPMENT	18	-1.4943	0.0654397	0.205496	IKZF1,EYA2,SLIT2,SECTM1,HCK,MATK,KLF4
POSITIVE_REGULATION_OF_CYTOKINE_BIOSYNTHETIC_PROCESS	16	-1.47801	0.0785124	0.217966	SPN,TLR8,TLR6,TLR1,IRF4,TLR7,CD28,EBI3
NEGATIVE_REGULATION_OF_CATALYTIC_ACTIVITY	52	-1.4748	0.0772358	0.218734	RB1,LATS1,CRIPAK,GNAI3,HIPK3,FBXO5,PDCD4,APC,IFI6,SPRED2,GPS1,SPRED1,ATPIF1,CDK5RAP1,PAK2,GABBR1,TARBP2,GPS2,GNAI2,PPP2R4,HEXIM1,LATS2,DNAJB6,DUSP22,PIF1,NOSIP,TP53,DUSP16,EDNRB,GPX1,CDKN2D,TRIB3,LTB4R2,DUSP8,BIRC5,PTPRC,DUSP6,ANGPTL4,LAX1,GRM2,CCR2,DUSP2,CDKN2A
RESPONSE_TO_EXTRACELLULAR_STIMULUS	24	-1.4666	0.077821	0.225031	TP53,ENSA,ENPP1,CDKN2D,PPP1R9B,ASNS,STC2,CDKN1A,LEP,NUAK2,RASGRP4,CDKN2B
REGULATION_OF_MITOTIC_CELL_CYCLE	22	-1.46264	0.091954	0.226713	CDC6,CDC123,CDK2,RCC1,CHMP1A,APBB1,AFAP1L2,SIK1,ASNS,TGFB1,FOXC1,BIRC5,SMAD3,SPHK1,CDKN2A
RESPONSE_TO_STRESS	406	-1.44854	0.0871287	0.237827	TDG,HSPA4L,MSH3,SCAP,MGLL,RPA1,EIF2B2,POLL,CD36,ERCC8,TNFAIP6,UPF1,SOD1,XRCC4,LIG4,MBIP,RECQL5,RIPK2,NPM1,VPS45,F2RL3,NFATC3,DDB2,CGRRF1,REV1,TOPORS,MRE11A,SESN1,TOR1A,AIFM1,CHST2,ERCC2,RFC3,RPAIN,GADD45A,XAB2,SMAD7,MYO6,DNAJB5,HMGB2,FEN1,OGG1,SMAD4,AOC3,BTG2,CHEK2,HIF1A,SERP1,NMI,MAPK9,MLH1,MAP3K4,PML,AMFR,ARNT2,SERPINH1,RINT1,TPST1,RECQL,RAD51C,POLI,CIRBP,STK25,SETX,VCP,PRDX2,SUMO1,APTX,TRIAP1,…
NEGATIVE_REGULATION_OF_TRANSLATION	18	-1.43611	0.0831722	0.249071	EIF2AK3,EIF4A3,TSC1,NLRP12,FURIN,APBB1,EIF2AK1,NDUFA13,SIGIRR,IL10,INHBA,BCL3,INHBB,IL6
MEMBRANE_ORGANIZATION_AND_BIOGENESIS	117	-1.43445	0.0961145	0.248535	AP2S1,SOD1,HOOK2,ATP6V1H,GULP1,PLSCR1,VAMP3,LDLRAP1,PICK1,SNX4,ZFYVE16,VTI1B,SNX3,TIMM50,MYO6,SERP1,LRP3,BNIP3,AP1S1,GCA,RAMP2,CCDC88A,NAPA,COX18,VPS4B,RAB22A,SNX1,CLTCL1,STON2,RAB5A,RABEP1,DNM1L,BAK1,HFE,ADRB2,EEA1,PI4KB,LRP8,SYNJ1,SNX2,LRMP,PACSIN3,EGFR,CTDNEP1,REEP1,AMPH,STEAP2,BCL2,TSC2,MFN2,IGF2R,CBL,HIP1,PEX16,SNAP23,VAPA,RABEPK,CLN3,GOSR2,RAB7A,EPN1,DOCK1,RAC1,NAPG,NECAP2,SNAP29,PICALM,STX…
SYNAPTIC_TRANSMISSION	87	-1.43442	0.0812379	0.246254	GRIN2B,DOC2A,KIF1B,PI4KA,STX1B,CHRNE,KCNC4,DLG4,SLC6A2,KCNN3,NOVA1,UNC119,GPR176,PMP22,SYN3,SLC1A1,APBA1,CNP,COL4A4,KCNQ3,RIMS1,HPRT1,CD24,CPLX1,GABRB2,MYCBPAP,CHRNB1,GCH1,YWHAH,SCN1B,MBP,MPZ,SNCAIP,NQO1,KCNMA1,KCNMB1,GRM2,SCN2B,DRD1,CNTN4
MITOCHONDRION	318	4.40666	0	0	ALAS2,IDH2,L2HGDH,LDHD,SLC25A1,NR3C1,MTHFD1,AASS,BNIP3L,ASAH2,ECHS1,SCO1,CPS1,PCK2,CS,POLG2,DBT,ATP5B,LRPPRC,SUCLA2,ETFA,RHOT1,PC,MRPL32,PDHA1,DLD,NDUFS5,TIMM9,ACADSB,MRPS15,ACADM,NDUFA8,MRPL12,ABCB7,OXCT1,MIPEP,ACP6,MTIF2,MUT,HADH,CPT1B,PCCB,PDK1,FPGS,TAMM41,GCDH,GLRX5,CHCHD3,UQCRH,BCKDHB,GBAS,UQCRB,SLC25A4,ACAT1,ABAT,TFB2M,CISD1,GHITM,CPOX,ACOT2,ATP5A1,SDHB,GSTZ1,FH,MCAT,HADHB,CASQ1,MRPS10,DNAJ…
MITOCHONDRIAL_INNER_MEMBRANE	61	3.50072	0	0	ALAS2,SLC25A1,ATP5B,MRPL32,TIMM9,ABCB7,TAMM41,UQCRH,UQCRB,ATP5A1,SLC25A22,ATP5C1,NDUFS1,OPA1,TIMM8B,AIFM3,ATP5G3,SLC25A3,NDUFAB1,SLC25A6,SDHA,SDHD,UQCRC1,NDUFA9,NDUFA1,MPV17,NDUFS7,TIMM50,NDUFS4,NDUFA2,NNT,ATP5O,IMMT,TIMM10,PHB2,NDUFS3,NDUFS8,TIMM23,SLC25A11,ATP5G1,COX18,ATP5J,UCP3,OXA1L,NDUFB6,NDUFV1,PHB,ATP5G2,COX15,NDUFS2,ATP5D
MITOCHONDRIAL_PART	135	3.43845	0	0	ALAS2,SLC25A1,NR3C1,CS,POLG2,DBT,ATP5B,ETFA,RHOT1,MRPL32,TIMM9,MRPS15,ACADM,MRPL12,ABCB7,TAMM41,UQCRH,BCKDHB,UQCRB,TFB2M,ATP5A1,HADHB,CASQ1,MRPS10,BCKDHA,AIFM2,VDAC2,SLC25A22,ETFB,ATP5C1,NDUFS1,OPA1,OGDH,TIMM8B,GATM,PITRM1,AIFM3,ATP5G3,NFS1,SLC25A3,SUPV3L1,MTX2,GRPEL1,NDUFAB1,SLC25A6,SDHA,DNAJA3,MRPL41,SDHD,MAOB,MRPS18A,UQCRC1,NDUFA9,MRPS36,NDUFA1,MPV17,NDUFS7,TIMM50,BCKDK,NDUFS4,ALDH4A1,NDUFA2,N…
ORGANELLE_INNER_MEMBRANE	68	3.31782	0	0	ALAS2,SLC25A1,ATP5B,MRPL32,TIMM9,ABCB7,TAMM41,UQCRH,UQCRB,ATP5A1,LEMD3,SLC25A22,ATP5C1,NDUFS1,OPA1,TIMM8B,AIFM3,ATP5G3,SLC25A3,NDUFAB1,SLC25A6,SDHA,SDHD,UQCRC1,MATR3,LBR,NDUFA9,NDUFA1,MPV17,NDUFS7,TIMM50,NDUFS4,NDUFA2,NNT,ATP5O,IMMT,TIMM10,PHB2,NDUFS3,NDUFS8,TIMM23,SLC25A11,PSEN2,ATP5G1,COX18,ATP5J,UCP3,OXA1L,NDUFB6,NDUFV1,PHB,ATP5G2,COX15,NDUFS2,ATP5D
ORGANELLE_ENVELOPE	156	3.30231	0	0	ALAS2,SREBF1,SLC25A1,PTGER3,DHCR7,BNIP3L,BNIP1,ATP5B,RHOT1,MRPL32,CENPF,TIMM9,ABCB7,TAMM41,POLR2M,UQCRH,UQCRB,POLA1,ATP5A1,HADHB,LEMD3,AIFM2,IPO5,VDAC2,SLC25A22,ATP5C1,MRPL19,KPNB1,NDUFS1,OPA1,OGDH,TIMM8B,GATM,AIFM3,ATP5G3,PRICKLE1,SLC25A3,KPNA3,MTX2,NPC1,NDUFAB1,SLC25A6,SDHA,SDHD,XPO1,MAOB,UQCRC1,MATR3,RANBP2,LBR,NDUFA9,RAE1,NDUFA1,NUP88,MPV17,NDUFS7,TIMM50,MYO6,IPO7,NDUFS4,NDUFA2,NNT,ATP5O,IMMT…
ENVELOPE	156	3.23663	0	0	ALAS2,SREBF1,SLC25A1,PTGER3,DHCR7,BNIP3L,BNIP1,ATP5B,RHOT1,MRPL32,CENPF,TIMM9,ABCB7,TAMM41,POLR2M,UQCRH,UQCRB,POLA1,ATP5A1,HADHB,LEMD3,AIFM2,IPO5,VDAC2,SLC25A22,ATP5C1,MRPL19,KPNB1,NDUFS1,OPA1,OGDH,TIMM8B,GATM,AIFM3,ATP5G3,PRICKLE1,SLC25A3,KPNA3,MTX2,NPC1,NDUFAB1,SLC25A6,SDHA,SDHD,XPO1,MAOB,UQCRC1,MATR3,RANBP2,LBR,NDUFA9,RAE1,NDUFA1,NUP88,MPV17,NDUFS7,TIMM50,MYO6,IPO7,NDUFS4,NDUFA2,NNT,ATP5O,IMMT…
MITOCHONDRIAL_MEMBRANE	80	2.95439	0	0	ALAS2,SLC25A1,ATP5B,RHOT1,MRPL32,TIMM9,ABCB7,TAMM41,UQCRH,UQCRB,ATP5A1,AIFM2,VDAC2,SLC25A22,ATP5C1,NDUFS1,OPA1,OGDH,TIMM8B,AIFM3,ATP5G3,SLC25A3,MTX2,NDUFAB1,SLC25A6,SDHA,SDHD,UQCRC1,NDUFA9,NDUFA1,MPV17,NDUFS7,TIMM50,NDUFS4,NDUFA2,NNT,ATP5O,IMMT,TIMM10,PHB2,TOMM22,BNIP3,NDUFS3,NDUFS8,TIMM23,SLC25A11,ATP5G1,COX18,VDAC1,ATP5J,UCP3,OXA1L,NDUFB6,NDUFV1,PHB,ATP5G2,COX15,NDUFS2,ATP5D,HCCS,VDAC3,BCL2,MFN…
ORGANELLE_MEMBRANE	275	2.94074	0	0	MAP1LC3C,ALAS2,SLC2A4,AADAC,SREBF1,SLC25A1,DHCR7,CSPG5,ATP2C1,BNIP1,PEX11A,ATP5B,RHOT1,MRPL32,GOLGB1,HMGCR,ABCA2,DOPEY1,TIMM9,ABCB7,TAMM41,PEX13,PEX19,UQCRH,UQCRB,TRIM23,SRP9,ATP5A1,ARFIP1,PEX12,LEMD3,AIFM2,PEX1,IPO5,VDAC2,SLC25A22,ATP5C1,MRPL19,KPNB1,NDUFS1,OPA1,OGDH,TIMM8B,LMAN1,KTN1,AIFM3,SEC22A,LMAN2L,ATP5G3,CLCN3,ABCD3,PRICKLE1,SLC25A3,DPM1,STT3B,KPNA3,SGMS1,MTX2,SYNRG,ICA1,NDUFAB1,SLC25A6,A…
MITOCHONDRIAL_ENVELOPE	91	2.91788	0	0	ALAS2,SLC25A1,ATP5B,RHOT1,MRPL32,TIMM9,ABCB7,TAMM41,UQCRH,UQCRB,ATP5A1,HADHB,AIFM2,VDAC2,SLC25A22,ATP5C1,NDUFS1,OPA1,OGDH,TIMM8B,GATM,AIFM3,ATP5G3,SLC25A3,MTX2,NDUFAB1,SLC25A6,SDHA,SDHD,MAOB,UQCRC1,NDUFA9,NDUFA1,MPV17,NDUFS7,TIMM50,NDUFS4,NDUFA2,NNT,ATP5O,IMMT,TIMM10,PHB2,TOMM22,BNIP3,NDUFS3,NDUFS8,TIMM23,SLC25A11,ATP5G1,COX18,VDAC1,CYCS,ATP5J,UCP3,OXA1L,ACN9,NDUFB6,NDUFV1,HTRA2,PHB,ATP5G2,COX15,…
MITOCHONDRIAL_MEMBRANE_PART	49	2.74374	0	0.000117722	ATP5B,RHOT1,TIMM9,TAMM41,UQCRH,UQCRB,ATP5A1,ATP5C1,NDUFS1,OPA1,TIMM8B,ATP5G3,NDUFAB1,SLC25A6,SDHA,UQCRC1,NDUFA9,NDUFA1,NDUFS7,TIMM50,NDUFS4,NDUFA2,NNT,ATP5O,TIMM10,TOMM22,BNIP3,NDUFS3,NDUFS8,TIMM23,ATP5G1,COX18,OXA1L,NDUFB6,NDUFV1,ATP5G2,COX15,NDUFS2,ATP5D
ORGANELLE_LUMEN	415	2.52222	0	0.00128677	PAX8,PITX2,SLC29A2,GLIS2,NR3C1,NR6A1,TOP2A,POLQ,EMG1,ERAP2,NAP1L1,SPTBN4,CS,POLG2,DBT,ETFA,FOXF1,THAP2,POLR1E,CENPF,MRPS15,ACADM,ANG,MRPL12,HMGA1,ERCC5,NEK11,CIB1,BCKDHB,ATXN3,SMARCD3,ASH2L,NF2,TFB2M,SUB1,CDK8,POLA1,TOP1,TAF5,RPS19,CASQ1,MRPS10,POP1,WDHD1,RBBP5,INTS10,BCKDHA,MYO16,SMARCA2,TAF2,ETFB,GEMIN5,FXR1,NDUFS1,OPA1,MED13,EZH2,POLR2B,GATM,PITRM1,ARID1B,SCAF11,ELP2,NFS1,ATXN1,ARID4A,ERCC6,SU…
MEMBRANE_ENCLOSED_LUMEN	415	2.47262	0	0.00161957	PAX8,PITX2,SLC29A2,GLIS2,NR3C1,NR6A1,TOP2A,POLQ,EMG1,ERAP2,NAP1L1,SPTBN4,CS,POLG2,DBT,ETFA,FOXF1,THAP2,POLR1E,CENPF,MRPS15,ACADM,ANG,MRPL12,HMGA1,ERCC5,NEK11,CIB1,BCKDHB,ATXN3,SMARCD3,ASH2L,NF2,TFB2M,SUB1,CDK8,POLA1,TOP1,TAF5,RPS19,CASQ1,MRPS10,POP1,WDHD1,RBBP5,INTS10,BCKDHA,MYO16,SMARCA2,TAF2,ETFB,GEMIN5,FXR1,NDUFS1,OPA1,MED13,EZH2,POLR2B,GATM,PITRM1,ARID1B,SCAF11,ELP2,NFS1,ATXN1,ARID4A,ERCC6,SU…
MITOCHONDRIAL_RESPIRATORY_CHAIN	22	2.40119	0.00195695	0.00218551	UQCRH,UQCRB,NDUFS1,NDUFAB1,SDHA,UQCRC1,NDUFA9,NDUFA1,NDUFS7,NDUFS4,NDUFA2,NNT,NDUFS3,NDUFS8,OXA1L,NDUFB6,NDUFV1,COX15,NDUFS2
MITOCHONDRIAL_LUMEN	45	2.28859	0	0.00554417	NR3C1,CS,POLG2,DBT,ETFA,MRPS15,ACADM,MRPL12,BCKDHB,TFB2M,CASQ1,MRPS10,BCKDHA,ETFB,PITRM1,NFS1,SUPV3L1,GRPEL1,NDUFAB1,DNAJA3,MRPL41,MRPS18A,MRPS36,BCKDK,ALDH4A1,MRPS35,MRPL55,ATP5F1,MRPS28
MITOCHONDRIAL_MATRIX	45	2.27441	0	0.00549767	NR3C1,CS,POLG2,DBT,ETFA,MRPS15,ACADM,MRPL12,BCKDHB,TFB2M,CASQ1,MRPS10,BCKDHA,ETFB,PITRM1,NFS1,SUPV3L1,GRPEL1,NDUFAB1,DNAJA3,MRPL41,MRPS18A,MRPS36,BCKDK,ALDH4A1,MRPS35,MRPL55,ATP5F1,MRPS28
RIBONUCLEOPROTEIN_COMPLEX	131	2.25438	0	0.00590454	EMG1,SF3B2,SNRPN,MRPS15,MRPL12,MRPS10,POP1,FXR1,LSM6,SNRNP40,CDC40,SMNDC1,TROVE2,MRPL41,SLU7,MRPS18A,GEMIN2,API5,MRPS36,SERP1,RPL9,MRPS35,HNRNPC,SNRPA,SNRPB2,HNRNPU,SRP68,MRPL55,SNRPG,SNRNP25,POP4,MRPS28,PDCD7,DDX6,SF3B3,NUFIP2,HNRNPA0,PPIH,PTGES3,MRPS22,UTP20,EIF2S1,SNRNP48,ZMAT5,MRPS11,SF3A2,RPL15,U2AF1,HNRNPUL1,SNRNP200,RPS7,PRPF18,MRPL10,ZCRB1,APEX1,BCAS2,MRPS18C,RPL27,ATXN2,TRIM21,PHF5A,TXNL…
MICROBODY	43	2.18219	0	0.00855332	SCP2,AGXT,ISOC1,PEX11A,PIPOX,ABCD2,EHHADH,GNPAT,PEX13,PEX19,PEX12,ECI2,PEX1,PHYH,PEX6,SLC25A17,ABCD3,PEX7,MLYCD,AGPS,PEX2,IDE,LONP2,PEX10,PNPLA8,HSD17B4,IDI1,ACOX3,CROT
PEROXISOME	43	2.17511	0	0.00857659	SCP2,AGXT,ISOC1,PEX11A,PIPOX,ABCD2,EHHADH,GNPAT,PEX13,PEX19,PEX12,ECI2,PEX1,PHYH,PEX6,SLC25A17,ABCD3,PEX7,MLYCD,AGPS,PEX2,IDE,LONP2,PEX10,PNPLA8,HSD17B4,IDI1,ACOX3,CROT
NUCLEAR_LUMEN	348	2.1147	0	0.0125491	PAX8,PITX2,SLC29A2,GLIS2,NR6A1,TOP2A,POLQ,EMG1,NAP1L1,SPTBN4,FOXF1,THAP2,POLR1E,CENPF,ANG,HMGA1,ERCC5,NEK11,CIB1,ATXN3,SMARCD3,ASH2L,NF2,SUB1,CDK8,POLA1,TOP1,TAF5,RPS19,POP1,WDHD1,RBBP5,INTS10,MYO16,SMARCA2,TAF2,GEMIN5,FXR1,MED13,EZH2,POLR2B,ARID1B,SCAF11,ELP2,ATXN1,ARID4A,ERCC6,SMARCE1,TAF8,TDG,MDM2,RPA1,MED14,RUVBL1,TOP2B,ERCC8,KIN,JAZF1,GTF3C4,SLU7,ZNF506,MED30,XPO1,GTF3C3,NCBP1,NPM1,DNAJB9,ZN…
EXTRACELLULAR_MATRIX_PART	46	2.11096	0.00604839	0.0123779	COL3A1,COL8A1,COL1A2,SNTB1,COL9A3,DMD,COL4A5,SGCE,NID2,COL5A1,ANG,LAMA4,DST,COL6A3,LUM,SGCD,LAMB1,COL5A2,SSPN,COL9A2,COL4A2,EFEMP2,SMC3,SNTB2
ENDOMEMBRANE_SYSTEM	200	1.95603	0.00990099	0.0300198	SLC2A4,AADAC,SREBF1,PTGER3,DHCR7,CSPG5,BNIP3L,ATP2C1,BNIP1,RHOT1,GOLGB1,HMGCR,DOPEY1,CENPF,POLR2M,NBEA,TRIM23,POLA1,SRP9,ARFIP1,LEMD3,IPO5,MRPL19,KPNB1,LMAN1,KTN1,SEC22A,LMAN2L,CLCN3,PRICKLE1,DPM1,STT3B,KPNA3,SGMS1,SYNRG,ICA1,NPC1,ARCN1,AP2S1,XPO1,PIGV,COPA,MATR3,TAPBP,USO1,RANBP2,EDEM1,BET1,LDLRAP1,LBR,ARFGEF2,COPB2,RAE1,CUZD1,NUP88,TMED2,TUSC3,MYO6,PIGS,IPO7,MAN1C1,NECAB3,CBX5,OSTC,AMFR,NUP133,…
COLLAGEN	20	1.89079	0.0116732	0.041923	COL3A1,COL8A1,COL1A2,COL9A3,COL4A5,COL5A1,COL6A3,LUM,COL5A2,COL9A2,COL4A2
SPLICEOSOME	50	1.85446	0.010101	0.0484466	SF3B2,SNRPN,SNRNP40,CDC40,SMNDC1,SLU7,GEMIN2,API5,HNRNPC,SNRPA,SNRPB2,SNRPG,SNRNP25,PDCD7,SF3B3,PPIH,SNRNP48,ZMAT5,SF3A2,U2AF1,SNRNP200,PRPF18,ZCRB1,BCAS2,PHF5A,TXNL4A,SNRPA1,EFTUD2,SF3A3,HNRNPA1,DHX15,IVNS1ABP,SF1,CWC22,PRPF8,DHX8,SF3A1,HNRNPA2B1,SNRPC,SNW1,LSM4,SNRPD3,HNRNPM,SNRPF,DDX23,SNRPB,ZRSR2,U2AF2,SNRPD2,SNRNP70
NUCLEAR_ENVELOPE	67	1.80085	0.0159363	0.0637749	SREBF1,PTGER3,DHCR7,BNIP3L,BNIP1,CENPF,POLR2M,POLA1,LEMD3,IPO5,MRPL19,KPNB1,PRICKLE1,KPNA3,NPC1,XPO1,MATR3,RANBP2,LBR,RAE1,NUP88,MYO6,IPO7,CBX5,NUP133,SUMO1,NUP98,BNIP3,RETSAT,XPO7,PSEN2,BNIP2,TPR,FAM156A,EIF5A,DDX19B,WTAP,CTDNEP1,GLE1,PSEN1,SENP2,EPC1,PARP1,BCL2,NUP107,NUP214,NUP153,NUTF2,NUP54,NUP50,KPNA1,NUP160,GNAZ,NUP62,SNUPN,TMPO,NARF,AGFG1,AAAS
NUCLEOPLASM	251	1.79984	0.0157791	0.0614468	PAX8,PITX2,GLIS2,NR6A1,TOP2A,POLQ,NAP1L1,SPTBN4,FOXF1,HMGA1,ERCC5,CIB1,ATXN3,SMARCD3,ASH2L,SUB1,CDK8,POLA1,TOP1,TAF5,WDHD1,RBBP5,INTS10,MYO16,SMARCA2,TAF2,GEMIN5,MED13,EZH2,POLR2B,ARID1B,SCAF11,ELP2,ATXN1,ARID4A,ERCC6,SMARCE1,TAF8,TDG,MDM2,RPA1,MED14,RUVBL1,TOP2B,JAZF1,GTF3C4,SLU7,MED30,XPO1,GTF3C3,NCBP1,ZNF638,APPL2,TAF1,TOPORS,MRE11A,HDAC2,PPIG,RSF1,POLR3H,SUZ12,ERCC2,TP53BP1,SRSF10,RPAIN,SMARC…
NUCLEAR_MEMBRANE	46	1.79593	0.0205339	0.0602654	DHCR7,LEMD3,IPO5,MRPL19,KPNB1,PRICKLE1,KPNA3,MATR3,RANBP2,LBR,RAE1,NUP88,MYO6,IPO7,NUP133,SUMO1,NUP98,RETSAT,XPO7,PSEN2,TPR,EIF5A,DDX19B,WTAP,GLE1,PSEN1,SENP2,EPC1,BCL2,NUP107,NUP214,NUP153,NUTF2,NUP54,NUP50,KPNA1,NUP160,NUP62,SNUPN,NARF,AGFG1,AAAS
NUCLEAR_MEMBRANE_PART	39	1.75293	0.0261044	0.0726547	DHCR7,LEMD3,IPO5,KPNB1,KPNA3,MATR3,RANBP2,LBR,RAE1,NUP88,IPO7,NUP133,SUMO1,NUP98,RETSAT,XPO7,PSEN2,TPR,EIF5A,DDX19B,GLE1,PSEN1,SENP2,NUP107,NUP214,NUP153,NUTF2,NUP54,NUP50,KPNA1,NUP160,NUP62,SNUPN,NARF,AGFG1,AAAS
DNA_DIRECTED_RNA_POLYMERASEII_HOLOENZYME	64	1.74783	0.0283019	0.0724845	ERCC5,CDK8,TAF5,INTS10,TAF2,MED13,POLR2B,SCAF11,TAF8,MED14,MED30,TAF1,ERCC2,THRAP3,MYO6,ZNF148,POLR2E,POLR2D,MED8,TAF4,INTS1,ELP4,MED21,GTF2F1,INTS7,ZNF281,MED1,GTF2H1,MED26,TAF7,MED12,TAF11,INTS6,SHFM1,MED17,INTS12,ERCC3,INTS4,INTS9,MED18,MED4,TAF6,MED6,INTS8,TAF13,PPARGC1B,IKBKAP,POLR2A,EDF1,TAF12,MED11,CPSF3L,INTS5
GOLGI_APPARATUS_PART	94	1.73375	0.0315582	0.0752497	CSPG5,ATP2C1,RHOT1,GOLGB1,GOLGA4,DOPEY1,KIAA0368,NBEA,TRIM23,ARFIP1,ATP7B,COG5,LMAN1,HOOK3,SGMS1,SYNRG,ICA1,COG3,ARCN1,COG8,VPS45,OCRL,COPA,TAPBP,USO1,COG6,BET1,LDLRAP1,ARFGEF2,COPB2,CHST2,MAN1C1,NECAB3,GOPC,BNIP3,AP1S1,VAMP4,COPG2,QSOX1,COX18,TMED10,GLG1,AFTPH,GNAS,ZFYVE1,SLC9A7,COG2,B3GALT6,DNM1L,MAP4K2,RER1,COG4,SMPD4,COPB1,SPG21,GOLGA5,GGA2,GOLGA3,ATXN2,AP4B1,STEAP2,IGF2R,CBY1,COG7,RAB14,CLN3…
CENTROSOME	52	1.68841	0.032	0.0921933	TOP2A,KIF15,AKAP9,CEP41,KIAA0368,CEP63,DCTN4,PCM1,CKAP5,TUBD1,CLASP1,AZI1,CDC27,BBS4,CCP110,CEP290,NPM1,CEP57,MARK4,KIF20B,PCGF5,SASS6,PPP4R2,SAC3D1,AURKC,RABGAP1,ALMS1,APC,HAUS2,TUBGCP3,CNTRL,CETN3
MICROTUBULE_ORGANIZING_CENTER	59	1.67867	0.0200401	0.093528	TOP2A,KIF15,ABCA2,AKAP9,CEP41,KIAA0368,KPTN,CEP63,DCTN4,PCM1,CKAP5,TUBD1,CLASP1,AZI1,CDC27,BBS4,CCP110,CEP290,NPM1,CEP57,MARK4,KIF20B,PCGF5,SASS6,PPP4R2,TUBG1,SAC3D1,AURKC,RABGAP1,ALMS1,APC,HAUS2,TUBGCP3,CNTRL,TUBGCP6,CETN3
CYTOSOLIC_PART	17	1.65994	0.0283554	0.0999824	HBB,HBA2,PFKFB1,MAP3K13,PIK3R1,PRDX3,CYB5R3,GUCY1A3,PFKL,AKT1S1
NUCLEAR_PORE	30	1.65846	0.0287908	0.0976967	IPO5,KPNB1,KPNA3,RANBP2,RAE1,NUP88,IPO7,NUP133,SUMO1,NUP98,XPO7,TPR,EIF5A,DDX19B,GLE1,SENP2,NUP107,NUP214,NUP153,NUTF2,NUP54,NUP50,KPNA1,NUP160,NUP62,SNUPN,AGFG1,AAAS,RANGAP1
GOLGI_APPARATUS	201	1.64237	0.0347648	0.102461	ACHE,PCSK2,ABCG1,ANK3,CSPG5,GKAP1,MPHOSPH9,ACO1,PLD1,ATP2C1,DYNC2H1,RHOT1,RNF144A,GOLGB1,GOLGA4,DOPEY1,KIAA0368,NBEA,TRIM23,HERC1,FUT10,CXCL14,ARFIP1,ATP7B,FGD6,COG5,FUT2,LMAN1,CLASP1,LMAN2L,CLCN3,HOOK3,SGMS1,SYNRG,ICA1,COG3,ARCN1,COG8,CEP57,VPS45,OCRL,COPA,KDELR2,TAPBP,USO1,COG6,BET1,LDLRAP1,PICK1,BACE1,ARFGEF2,COPB2,CHST2,APH1A,MYO6,SLC30A5,PARK2,KCNA5,MAN1C1,SLC35A3,GBF1,NECAB3,GOPC,SCYL3,OPTN…
CONDENSED_CHROMOSOME	28	1.63521	0.0391753	0.102838	SYCE2,LRPPRC,CENPF,CHEK1,CENPE,XRCC4,LIG4,PAM,SMARCA5,HMGB2,TUBG1,SMC4,SMC2,DMC1,HMGB1,DSN1,MIS12,TTN,NSL1,UBE2I,SYCE1,NCAPD2,STAG3,RCC1,CHMP1A,RGS12,NOL6
PROTEASOME_COMPLEX	23	1.62623	0.0454545	0.103801	KIAA0368,PSMD10,PSMD8,PSMD12,PSMD3,PSMD4,PSMD2,PSMC6,SHFM1,PSMC3,ADRM1,PSMD11,PSMD14,PSMC2,PSMD1,PSMD13,PSME2,PSMD7,PSME1,PSMD5,PSMC5
MICROTUBULE_CYTOSKELETON	133	1.62602	0.0344168	0.101136	KIF11,AURKA,TPX2,TOP2A,KIF25,KIF15,KLC2,ABCA2,AKAP9,CEP41,CENPF,MAP7,KIAA0368,MAPT,KPTN,PRC1,CEP63,DCTN4,PCM1,ATG4A,CKAP5,KIFC3,TUBD1,CLASP1,AZI1,CDC27,RANBP9,BBS4,CCP110,ATG4C,CEP290,APPBP2,NPM1,CEP57,SMC3,ARL8B,KNTC1,MARK4,KIF2C,KIF20B,MARK1,PCGF5,TPT1,SASS6,PPP4R2,GAS8,TUBG1,SAC3D1,KIF3B,AURKC,RABGAP1,LATS1,ALMS1,KIF5B,KATNA1,FBXO5,THAP6,ZW10,APC,HAUS2,TUBGCP3,NUMA1,CNTRL,TUBGCP6,CETN3,CLASP2,…
CHROMOSOME	103	1.6136	0.0477137	0.104437	NDC80,TOP2A,SYCE2,RPA3,MAD2L1,POLG2,LRPPRC,ZWINT,RFC1,CENPF,HMGN1,BCL6,RFC5,TERF2IP,SUV39H2,POLA1,TOP1,PURA,CHEK1,CENPE,TNKS,CLASP1,KLHDC3,MCM2,SMARCE1,RPA1,TOP2B,UPF1,XRCC4,LIG4,BUB3,RFC3,PAM,SMARCA5,HMGB2,CBX5,APTX,TUBG1,SMC4,ZNF330,RPA2,SMC2,RB1,TERF2,SUGT1,CBX1,ZBED1,PSEN2,DMC1,HMGB1,ZW10,HELLS,APC,DSN1,MIS12,ERCC4,TTN,DNMT3A,NSL1
EXTRACELLULAR_MATRIX	74	1.60346	0.0341365	0.106785	COL3A1,COL8A1,MATN3,COL1A2,KAL1,POSTN,SNTB1,COL9A3,DMD,TFPI2,COL4A5,SGCE,NID2,COL5A1,ANG,LAMA4,DST,COL6A3,THBS4,LUM,SGCD,LAMB1,COL5A2,SSPN,COL9A2,COL4A2,SOD1,EFEMP2
BASEMENT_MEMBRANE	30	1.59217	0.04375	0.109479	SNTB1,DMD,COL4A5,SGCE,NID2,ANG,LAMA4,DST,SGCD,LAMB1,SSPN,COL4A2,EFEMP2,SMC3,SNTB2
GOLGI_MEMBRANE	44	1.58442	0.0437376	0.111032	CSPG5,ATP2C1,RHOT1,GOLGB1,DOPEY1,TRIM23,ARFIP1,LMAN1,SGMS1,SYNRG,ICA1,TAPBP,USO1,BET1,LDLRAP1,ARFGEF2,MAN1C1,BNIP3,AP1S1,VAMP4,QSOX1,COX18,GLG1,AFTPH,GNAS,COG2,MAP4K2,RER1,COPB1
PROTEINACEOUS_EXTRACELLULAR_MATRIX	73	1.53883	0.0501002	0.133648	COL3A1,COL8A1,MATN3,COL1A2,KAL1,POSTN,SNTB1,COL9A3,DMD,TFPI2,COL4A5,SGCE,NID2,COL5A1,ANG,LAMA4,DST,COL6A3,THBS4,LUM
PORE_COMPLEX	34	1.52147	0.0770833	0.141978	IPO5,KPNB1,KPNA3,RANBP2,RAE1,NUP88,IPO7,NUP133,SUMO1,NUP98,XPO7,C7,TPR,VDAC1,BAK1,EIF5A,DDX19B,GLE1,SENP2,NUP107,NUP214,NUP153,NUTF2,NUP54,NUP50,KPNA1,NUP160,NUP62,SNUPN,AGFG1,AAAS
TRANSPORT_VESICLE	27	1.4867	0.0682731	0.160402	KIAA0368,CRISPLD2,CAV2,SSPN,AP1AR,SYNRG,C14orf1,LDLRAP1,TMEM168,GOPC,AP1S1,AFTPH,NRSN2,PLEKHF2,APH1B,YIPF3,SPG21,YIPF2,STEAP2,IGF2R,RAB14
BASAL_LAMINA	17	1.46533	0.0995935	0.172172	SNTB1,DMD,SGCE,ANG,LAMA4,SGCD,LAMB1,SSPN
ENDOPLASMIC_RETICULUM	253	1.44723	0.093617	0.18154	S100A1,IDS,DHCR24,AADAC,SREBF1,TMEM50B,THY1,ITPR2,ANK3,DHCR7,GPC2,AGPAT2,PDIA2,ACO1,CYP46A1,BNIP3L,RSAD2,TMEM117,BNIP1,ERAP2,PLOD2,APOC1,SEC23A,PTN,HMGCR,AKAP6,SEMA4F,MSMO1,KIAA0368,CIB1,IFNGR2,SRP9,TM7SF2,DEGS1,CASQ1,SOAT1,LMAN1,KTN1,AIFM3,SEC22A,LMAN2L,YIPF4,DPM1,STT3B,ICMT,SGMS1,CCDC3,NPC1,AGPAT1,ANKRD13C,ERO1LB,UGGT2,MINPP1,SEC62,PGAP1,PIGV,YIPF6,DNAJB9,KDELR2,TAPBP,EDEM1,PIGH,RCN2,MSRB3,TOR1…
UBIQUITIN_LIGASE_COMPLEX	24	1.42869	0.0928726	0.190568	BARD1,CAND1,UBE4B,UBE4A,ARIH1,RNF11,FBXL4,ZER1,FBXO7,SUGT1,CDC23,ANAPC11,TRAF7,ATG3,ANAPC4,UBE2L3,FZR1,BRE,USP33,BRCA1
VESICLE_COAT	15	1.41436	0.117296	0.197706	SYNRG,ARCN1,AP2S1,COPA,LDLRAP1,COPB2,AP1S1,COPG2,AFTPH,COPB1,EGFR,COPZ1,NECAP2,COPE
TRANS_GOLGI_NETWORK	17	1.40121	0.0954274	0.203824	ATP2C1,GOLGA4,KIAA0368,NBEA,ATP7B,CHST2,GNAS,SLC9A7,SMPD4,GGA2,ATXN2,AP4B1,CBY1,CLN3,RAB11A
EXTRACELLULAR_REGION	263	-4.13563	0	0	MFNG,IFI30,EFEMP1,MIF,SPINT2,FSTL1,GNLY,WNT2B,CCL22,KL,HDGF,COL7A1,APP,LAMC1,TFRC,AKR1B1,PLIN2,IL1B,SPN,CD248,PLTP,PPT1,FBLN5,SEMA3F,TGFB1,PLA2G2A,LAMA3,KDSR,ADAMTS5,VWF,IL6R,COL4A4,FJX1,WNT5A,LOXL1,PDZD2,APLP1,ENDOU,IL18,LTBP4,HPX,FGF18,RNH1,MGP,COL16A1,EGFL7,CYTL1,SERPINA1,SRGN,CCL13,LEP,SEMA3A,CDA,GPC1,TNFAIP2,FGF5,INHBA,SGCA,CFH,F13A1,KIRREL3,CRLF1,LYZ,SGCG,A1BG,SLIT3,TNXB,PVR,INHBB,HBEGF,FBN…
EXTRACELLULAR_SPACE	130	-3.45348	0	0	MFNG,FSTL1,GNLY,WNT2B,CCL22,KL,HDGF,AKR1B1,IL1B,SPN,SEMA3F,TGFB1,KDSR,FJX1,WNT5A,ENDOU,HPX,FGF18,CYTL1,SERPINA1,SRGN,CCL13,LEP,GPC1,TNFAIP2,FGF5,INHBA,CFH,CRLF1,LYZ,SLIT3,PVR,HBEGF,FBN1,FSTL3,PCSK5,C1QA,ANGPT2,SECTM1,CFHR3,FGF9,CXCL9,C1QB,MMP7,CP,CCL4,EDN1,CCL2,APOD,CFP,FBLN1,ADM,GPX3,LBP,EBI3,CHI3L1,IL6,MMP9,CXCL2,CXCL1,IL8,GREM1,CXCL3,EGFL6
EXTRACELLULAR_REGION_PART	199	-3.18932	0	0	GNLY,WNT2B,CCL22,KL,HDGF,COL7A1,LAMC1,AKR1B1,IL1B,SPN,CD248,FBLN5,SEMA3F,TGFB1,LAMA3,KDSR,ADAMTS5,COL4A4,FJX1,WNT5A,APLP1,ENDOU,LTBP4,HPX,FGF18,RNH1,MGP,COL16A1,CYTL1,SERPINA1,SRGN,CCL13,LEP,GPC1,TNFAIP2,FGF5,INHBA,SGCA,CFH,CRLF1,LYZ,SGCG,SLIT3,TNXB,PVR,HBEGF,FBN1,FSTL3,PCSK5,C1QA,ANGPT2,LTBP2,SECTM1,CFHR3,FGF9,FMOD,CXCL9,PRELP,C1QB,CHAD,MMP7,CP,CCL4,EDN1,CCL2,APOD,CFP,FBLN1,ADM,GPX3,LBP,EBI3,SNT…
INTEGRIN_COMPLEX	15	-2.39655	0.00212314	0.00422794	MYH9,ITGA2,ITGB3,ITGB7,L3MBTL4,ITGA9,ITGA11,ITGA5,ITGA3,ITGB8,ITGAM,ITGAX,ITGB4
RECEPTOR_COMPLEX	38	-2.30425	0	0.00627869	IL6R,L3MBTL4,ITGA9,CSF2RB,ITGA11,ITGA5,ITGA3,ITGB8,SMAD3,OSMR,CARD11,ITGAM,ITGAX,SYK,ZAP70,CD247,ITGB4,BMPR1B
LIPID_RAFT	22	-2.19005	0	0.0119179	PRNP,CAV1,FLOT1,PI4K2A,LYN,PPT1,CD24,PAG1,LAT,MALL,CARD11,CD55,CD48,LCK,LAX1
CELL_PROJECTION	84	-2.11281	0.0020202	0.0170343	EFHC1,CLIC1,TSC1,ALS2,IQCB1,MYO1C,CLN3,ACTN1,RPGRIP1L,MTMR14,CACNA1A,CYFIP1,ABI1,ARFIP2,MYH9,B4GALT1,CTTN,FGD4,DOCK4,INPP5K,RAB35,BCAR1,ARAP3,CABP4,APBB1,ITGB1,DFNB31,DTNBP1,EZR,FGD5,CDK6,S100B,SLC22A12,PPT1,CROCC,AMOT,DNALI1,TESC,MYO7A,SYNPO,S100A11,ARF6,ACTN4,S100A6,TBC1D10A,CDK5R1,MYO5A,ITGA5,ABI3,PKD2,NEFH,ITPR3,FGD2,PDPN
RUFFLE	30	-2.10506	0	0.0154295	MTMR14,CYFIP1,ARFIP2,MYH9,CTTN,FGD4,BCAR1,ARAP3,ITGB1,EZR,FGD5,CDK6,S100B,TESC,S100A11,ARF6,S100A6,MYO5A,ITGA5,FGD2,PDPN
VOLTAGE_GATED_POTASSIUM_CHANNEL_COMPLEX	23	-1.93972	0.0119284	0.0391309	KCNJ8,KCNC4,KCNN3,KCNMB3,KCNC3,KCNQ3,KCNQ1,KCNJ5,KCNA2,KCNJ14,KCNN4,KCNJ6,KCNMA1,KCNH4,KCNA6
NUCLEOLAR_PART	17	-1.85527	0.0182927	0.0578202	RPP40,KRR1,CDKN2AIP,NHP2,NOL6,POP7,UTP18,RPP30,RPP38,NOC4L,NOP10,RRP9,POLR1C,CD3EAP
LEADING_EDGE	46	-1.73944	0.0286299	0.102122	ITGB1BP1,CDC42BPA,EVL,WASF2,DBNL,TLN1,FGD1,CDC42BPB,TSC1,ALS2,MTMR14,CYFIP1,ABI1,ARFIP2,MYH9,CTTN,FGD4,BCAR1,ARAP3,APBB1,ITGB1,EZR,FGD5,CDK6,S100B,AMOT,TESC,S100A11,ARF6,S100A6,MYO5A,ITGA5,ABI3,FGD2,CXCR4,PDPN
NUCLEOLUS	112	-1.67256	0.0397614	0.131859	COIL,ASNA1,NCL,RPS7,ILF2,DDX56,ZNF346,MPHOSPH10,WRN,PARP1,UTP3,RPL3,RPF1,DEDD2,RPP40,RPL35,DEDD,EXOSC1,GEMIN4,ZNF43,GNL3,KRR1,NOM1,CDKN2AIP,RPL11,RPS19BP1,OASL,DDX21,IKBKAP,POLR2A,NHP2,NSUN2,RPL36,IMP4,ELP3,LYAR,SDAD1,SPTBN1,RBPJ,RRP1,MYBBP1A,NHP2L1,TCOF1,NOL6,UBTF,FAM32A,NOP58,NOL3,EXOSC10,IMP3,ABL1,POP7,SMUG1,TP53,UTP18,PNMA1,NUFIP1,DDX47,CIRH1A,NOLC1,NOP56,ZNF274,PTBP1,RPP30,ZNF259,RPP38,NOC4L…
LYSOSOME	48	-1.61016	0.0394477	0.163878	ANKRD27,CTNS,IFI30,TPP1,CD63,PPT1,RAMP3,LIPA,RAB9A,NPC2,SLC17A5,MYO7A,DNASE2,USP6,SRGN,CXCR2,CTSC,STS,CORO1A,LAMP3,CASC5,ACR
LYTIC_VACUOLE	48	-1.60943	0.0387597	0.152652	ANKRD27,CTNS,IFI30,TPP1,CD63,PPT1,RAMP3,LIPA,RAB9A,NPC2,SLC17A5,MYO7A,DNASE2,USP6,SRGN,CXCR2,CTSC,STS,CORO1A,LAMP3,CASC5,ACR
NUCLEOPLASM_PART	194	-1.59402	0.0295858	0.153086	PITX2,GLIS2,NR6A1,NAP1L1,SPTBN4,FOXF1,HMGA1,ERCC5,ASH2L,SUB1,CDK8,TAF5,RBBP5,INTS10,TAF2,GEMIN5,MED13,EZH2,POLR2B,ARID1B,SCAF11,ELP2,ATXN1,ARID4A,ERCC6,SMARCE1,TAF8,RPA1,MED14,RUVBL1,JAZF1,GTF3C4,SLU7,MED30,GTF3C3,APPL2,TAF1,TOPORS,HDAC2,RSF1,POLR3H,SUZ12,ERCC2,RPAIN,SMARCA5,THRAP3,TIMM50,MYO6,ZNF148,POLR2E,SMAD4,CHEK2,HIF1A,EED,POLR2D,PML,MED7,MED23,TTF2,MED8,TAF4,INTS1,ELP4,MED21,ASF1A,CPSF6,RB…
SOLUBLE_FRACTION	106	-1.55343	0.0687623	0.172885	GYS2,DUSP6,STX2,SYTL1,CD55,AGT,RASGRP4,MERTK,CSGALNACT1,EDN1,SH2D2A,SPHK1,FBLN1,TPPP,ADM,CCR2,CXCL2,WISP2,ADCYAP1,CD40LG,CCL3,WISP1
ACTIN_CYTOSKELETON	105	-1.51615	0.0486381	0.192934	ACTR2,KLHL20,MYL6,CLIC4,MYL3,SORBS1,ESPN,LLGL1,CAPZA1,ARPC4,CDC42EP3,TWF1,STK38L,DYNLL2,FSCN1,MYL6B,WASL,DCTN3,WASF2,AIF1L,AMPH,CLIC5,CAPZA2,EPB41,PDLIM5,ACTR1B,SPTBN2,SLC9A3R1,DCTN2,TSC1,VILL,SEPT7,EPB41L2,MYO1C,MARCKS,CAPZB,SORBS2,ARPC2,CAPG,IQGAP1,MYH10,MYH9,ARPC3,VASP,ACTR3,LASP1,ACTR1A,SPTBN1,SHROOM1,SHROOM2,MYL9,DAG1,SMTN,DAPK1,EZR,SPTAN1,MYL5,KLHL2,WASF1,SEPT9,ARPC5,AMOT,TPM4,CORO1C,SYNPO,…
VACUOLE	55	-1.51515	0.0596421	0.182933	ANKRD27,CTNS,IFI30,TPP1,CD63,PPT1,RAMP3,LIPA,RAB9A,NPC2,SLC17A5,MYO7A,DNASE2,USP6,STX4,SRGN,CXCR2,STX3,CTSC,STS,CORO1A,LAMP3,CASC5,ACR
RNA_BINDING	228	2.65727	0	0.00737355	MOV10L1,STAU2,ACO1,IGF2BP2,DZIP3,AUH,LSM5,MBNL1,FARS2,BARD1,CWC15,ANG,MRPL12,RBFOX2,IREB2,RPS19,EIF2AK2,CARS,GEMIN5,FXR1,EIF2A,GRSF1,SNRNP40,SMNDC1,SCAF11,CELF2,PABPC4,ZRANB2,PCBP1,ATXN1,SUPV3L1,HEXIM2,RBM45,TROVE2,RBMS2,KIN,KHDRBS1,SLU7,RNASEH1,NCBP1,NPM1,SERBP1,RPL29,EIF4B,SEPSECS,PARN,ZNF638,DDX43,GEMIN2,RPS20,RPP14,TRNT1,RAE1,PABPC1,TIAL1,RPLP2,RPS3A,RPL7,SRSF10,CSTF3,TIA1,DUSP11,PAIP1,MRPL3,…
MONOVALENT_INORGANIC_CATION_TRANSMEMBRANE_TRANSPORTER_ACTIVITY	27	2.60376	0	0.00416159	KCNA1,CYB5A,ABCB11,ABCC8,SLC9A5,UQCRH,ATP6V1C1,ATP6V0C,COX11,COX5B,COX5A,UQCRC1,NNT,COX4I2,SLC8A1,COX10,COX7A2L,SLC9A3,COX7A1,SLC9A7,COX4I1,COX15,TRAPPC10,COX8A,ATP6V0E1
LIGASE_ACTIVITY	90	2.54195	0	0.00547862	ACACA,ACSS2,MTHFD1,ACSL1,MYLIP,DZIP3,CPS1,SUCLA2,PC,FARS2,RNF217,HUWE1,FBXL6,PCCA,PCCB,FPGS,UBR3,TRIM23,FBXO22,UBR5,DARS,MDM2,ERCC8,ARIH1,XRCC4,LIG4,FBXL2,FBXO3,ZER1,ANAPC10,DDB2,ACSL4,KARS,PARK2,FBXO7,AMFR,STUB1,UBE2K,TRAF6,UBE2D3,UBE3C,UBE2M,GCLC,BRAP,RNF14,QARS,UBE2D2,FBXW2,UBE2H,FARSA,GSS,GMPS,CDC23,WWP1,ANAPC11,NARS,TRAF7,GARS,SARS,ANAPC4,MALT1,UBE2L3,CBL,PAICS,HLCS,CTPS2,SLC27A5,ADSS,FARSB,…
ACID_AMINO_ACID_LIGASE_ACTIVITY	55	2.43147	0	0.00971475	MYLIP,DZIP3,RNF217,HUWE1,FBXL6,FPGS,UBR3,TRIM23,FBXO22,UBR5,MDM2,ERCC8,ARIH1,FBXL2,FBXO3,ZER1,ANAPC10,DDB2,PARK2,FBXO7,AMFR,STUB1,UBE2K,TRAF6,UBE2D3,UBE3C,UBE2M,GCLC,BRAP,RNF14,UBE2D2,FBXW2,UBE2H,GSS,CDC23,WWP1,ANAPC11,TRAF7,ANAPC4,MALT1,UBE2L3,CBL,PAICS,RNF144B,UHRF2,ANAPC2,SMURF1,SYVN1,UBE2E1
HYDROGEN_ION_TRANSMEMBRANE_TRANSPORTER_ACTIVITY	21	2.36388	0	0.0109333	CYB5A,SLC9A5,UQCRH,ATP6V1C1,ATP6V0C,COX11,COX5B,COX5A,UQCRC1,NNT,COX4I2,COX10,COX7A2L,SLC9A3,COX7A1,SLC9A7,COX4I1,COX15,COX8A,ATP6V0E1
SMALL_CONJUGATING_PROTEIN_LIGASE_ACTIVITY	49	2.35582	0	0.00962204	MYLIP,DZIP3,RNF217,HUWE1,FBXL6,UBR3,TRIM23,FBXO22,UBR5,MDM2,ERCC8,ARIH1,FBXL2,FBXO3,ZER1,ANAPC10,DDB2,PARK2,FBXO7,AMFR,STUB1,UBE2K,TRAF6,UBE2D3,UBE3C,UBE2M,BRAP,RNF14,UBE2D2,FBXW2,UBE2H,CDC23,WWP1,ANAPC11,TRAF7,ANAPC4,MALT1,UBE2L3,CBL,RNF144B,UHRF2,ANAPC2,SMURF1,UBE2E1
OXIDOREDUCTASE_ACTIVITY	229	2.3528	0	0.00853543	SCD,FADS1,NOS2,DIO2,ALDH1A1,DHCR24,FMO1,L2HGDH,CYB5A,ME1,ADH1B,RDH10,DHCR7,GLUD2,SUOX,CYP46A1,ALDH6A1,CYP3A4,DUOX2,PLOD2,CYP7B1,SRD5A1,ETFA,IVD,ALDH9A1,DLD,EHHADH,PRDX3,MSMO1,CYB5R2,ACADSB,HADHA,ALDH8A1,HSD17B7,ACADM,DHRS3,HADH,BDH1,CYB5R3,PYCR1,GCDH,UQCRH,BCKDHB,ME2,NQO2,CPOX,IDH1,GSTZ1,DEGS1,HADHB,ACOX2,DECR1,BCKDHA,AIFM2,MDH1,TXN2,ETFB,PHYH,AOX1,KDM4A,NDUFS1,OGDH,PDHB,ALDH7A1,GMPR,MGST3,AKR7A2…
LIGASE_ACTIVITY_FORMING_CARBON_NITROGEN_BONDS	65	2.24029	0	0.0167974	MTHFD1,MYLIP,DZIP3,CPS1,RNF217,HUWE1,FBXL6,FPGS,UBR3,TRIM23,FBXO22,UBR5,MDM2,ERCC8,ARIH1,FBXL2,FBXO3,ZER1,ANAPC10,DDB2,PARK2,FBXO7,AMFR,STUB1,UBE2K,TRAF6,UBE2D3,UBE3C,UBE2M,GCLC,BRAP,RNF14,UBE2D2,FBXW2,UBE2H,GSS,GMPS,CDC23,WWP1,ANAPC11,TRAF7,ANAPC4,MALT1,UBE2L3,CBL,PAICS,HLCS,CTPS2,ADSS,RNF144B,UHRF2,ANAPC2,SMURF1,SYVN1,UBE2E1
UBIQUITIN_PROTEIN_LIGASE_ACTIVITY	47	2.23768	0	0.0152882	MYLIP,DZIP3,RNF217,HUWE1,FBXL6,UBR3,TRIM23,FBXO22,UBR5,MDM2,ERCC8,FBXL2,FBXO3,ZER1,ANAPC10,DDB2,PARK2,FBXO7,AMFR,STUB1,UBE2K,TRAF6,UBE2D3,UBE3C,UBE2M,BRAP,UBE2D2,FBXW2,UBE2H,CDC23,WWP1,ANAPC11,TRAF7,ANAPC4,MALT1,UBE2L3,CBL,RNF144B,UHRF2,ANAPC2,SMURF1,UBE2E1
SMALL_PROTEIN_CONJUGATING_ENZYME_ACTIVITY	50	2.20419	0.0021978	0.0173897	MYLIP,DZIP3,RNF217,HUWE1,UBL4A,FBXL6,UBR3,TRIM23,FBXO22,UBR5,MDM2,ERCC8,FBXL2,FBXO3,ZER1,ANAPC10,DDB2,PARK2,FBXO7,AMFR,STUB1,UBE2K,TRAF6,UBE2D3,UBE3C,UBE2M,BRAP,UBE2D2,FBXW2,UBE2H,CDC23,WWP1,ANAPC11,TRAF7,ATG3,ANAPC4,MALT1,UBE2L3,CBL,RNF144B,UHRF2,ANAPC2,SMURF1,UBE2E1
ACTIVE_TRANSMEMBRANE_TRANSPORTER_ACTIVITY	89	2.16326	0	0.0221937	ATP1A2,ABCB11,ABCG1,SLC7A11,SLC1A2,SLC16A7,SLC7A4,SLC9A5,ATP1A4,ATP2C1,SLC4A3,SLC6A4,SLC15A2,ATP11B,SLC4A4,SLC1A5,ATP1B2,SLC5A6,ABCB7,SLC1A3,ABCC6,SLC6A6,SLC9A1,SLC18A2,SLC12A2,ATP6V1C1,SLC6A9,SLC44A1,ATP7B,SLC25A22,ATP6V0C,SLC3A1,SLC7A6,ABCD3,ABCA3,ABCA8,ATP2A3,SLC44A2,TAPBP
HELICASE_ACTIVITY	47	2.13338	0.00385357	0.0249836	RAD54B,SMARCA1,DDX1,SMARCA2,DDX10,ERCC6,SUPV3L1,RUVBL1,ERCC8,UPF1,DDX18,DDX43,ERCC2,SMARCA5,RECQL,SETX,SMARCAL1,DDX17,DDX54,DDX6,XRCC5,IGHMBP2,XRCC6,SNRNP200,CHD4,ERCC3,CHD3,DDX56,RUVBL2,DDX20,WRN,DHX9,CHD1,EIF4A3,DHX15,DHX8,CHD2,DDX21,INO80,G3BP1,DHX38,DDX3X,PIF1,DDX23,SMARCA4,DDX39A,RECQL4
HYDRO_LYASE_ACTIVITY	20	2.12584	0.0020284	0.024663	CA2,CBS,ACO1,ECHS1,AUH,CA3,EHHADH,HADHA,ALAD,FH,HADHB
TRANSMEMBRANE_TRANSPORTER_ACTIVITY	230	2.07967	0	0.0301222	KCNA4,ATP1A2,KCNK3,SLC2A4,KCNA1,CHRNA7,CYB5A,SLC2A5,SCN7A,KCNE1,SLC25A1,ABCB11,SLC29A2,ABCG1,SLC2A1,CLCA2,SLC16A8,ITPR2,SLC7A11,SLC1A2,SCN4B,SLC16A7,ABCC8,SLC7A4,SLC9A5,SLC25A10,ATP1A4,ATP2C1,GJA1,SLC4A3,SLC6A4,SLC15A2,ATP11B,GLRB,SLC14A1,SCN2A,SLC4A4,SLC1A5,ATP1B2,SLC16A4,SLC5A6,ABCB7,SLC1A3,SLC25A5,ABCC6,SLC6A6,SLC9A1,SLC18A2,KCNMB4,KCNK6,SLC19A2,UQCRH,SLC12A2,SLC25A4,ATP6V1C1,TRPC1,CLCN2,CACNA…
STRUCTURE_SPECIFIC_DNA_BINDING	49	2.06808	0.00201613	0.0300329	HLF,RPA3,SATB1,MSH6,ERCC5,SUB1,TERF2IP,PURA,MSH2,TERF1,PCBP1,MSH3,RPA1,KIN,FUBP1,CGGBP1,ZNF638,MRE11A,HMGB2,FEN1,MLH1,SAFB,APTX,RPA2,SMAD2,TERF2,RAD23B,POT1,XRCC5,ERCC4,IGHMBP2,XRCC6,RAD23A,XPC,WBP11,PNKP,HNRNPA1,PURB,PMS2
CARBOXYLIC_ACID_TRANSMEMBRANE_TRANSPORTER_ACTIVITY	33	2.04185	0.00191205	0.0326758	SLC25A1,ABCB11,SLC16A8,SLC7A11,SLC1A2,SLC16A7,SLC7A4,SLC25A10,SLC1A5,SLC16A4,SLC1A3,SLC6A6,SLC6A9,SLC25A22,SLC3A1,SLC7A6
ATPASE_ACTIVITY	101	2.01708	0.00412371	0.0361019	ATP1A2,ABCB11,ABCG1,TOP2A,ATP1A4,ATP2C1,ATP11B,ABCA2,RAD54B,ATP1B2,SMARCA1,ABCB7,ABCC6,MSH6,CCT8,ATP6V1C1,ATP7B,MSH2,PEX1,ATP6V0C,PEX6,CLPX,ABCD3,ERCC6,ABCA3,ABCA8,RUVBL1,ERCC8,UPF1,ATP2A3,TAPBP,DDX18,RBBP4,DDX43,PICK1,RSF1,PSMC1,RFC3,SMARCA5,KIF20B,BPTF,RECQL,VCP,TTF2,MYL6,SMARCAL1,DDX17,DDX54,KATNA1,VPS4B,XRCC5,PSMC6,XRCC6,SNRNP200,CHD4,ERCC3,CHD3,DDX56,RUVBL2,FXYD2,DDX20,DHX9,CHD1,ATP6V0E1,EIF…
G_PROTEIN_COUPLED_RECEPTOR_ACTIVITY	85	1.96534	0.00378072	0.0453778	GPR64,ADRB3,PAX8,BAI2,SSTR2,ADRA2A,CRHR2,LPHN2,CALCRL,VIPR2,AVPR1A,PTGER3,ADRB1,PTH1R,BAI3,NMUR1,CHRM3,SCTR,CNR2,FPR2,LPHN1,ADRA1D,GPR135,GPR124,SSTR1
DAMAGED_DNA_BINDING	20	1.94662	0.00623701	0.0478735	POLQ,MSH6,MSH2,TDG,MSH3,DDB2,REV1,FEN1,OGG1,ALKBH3,APTX,DDB1,ERCC4,POLH,XPA,XPC,FANCG
ORGANIC_ACID_TRANSMEMBRANE_TRANSPORTER_ACTIVITY	34	1.93898	0.00767754	0.0481968	SLC25A1,ABCB11,SLC16A8,SLC7A11,SLC1A2,SLC16A7,SLC7A4,SLC25A10,SLC1A5,SLC16A4,SLC1A3,SLC6A6,SLC6A9,SLC25A22,SLC3A1,SLC7A6
OXIDOREDUCTASE_ACTIVITY_ACTING_ON_THE_CH_CH_GROUP_OF_DONORS	22	1.93543	0.00382409	0.0465386	DHCR24,DHCR7,IVD,ACADSB,ACADM,GCDH,CPOX,ACOX2,DECR1,SDHA,SDHD,ACADL,BLVRA
DNA_DEPENDENT_ATPASE_ACTIVITY	21	1.89133	0.00607288	0.058238	TOP2A,RAD54B,SMARCA1,ERCC6,ERCC8,RBBP4,RFC3,BPTF,RECQL,TTF2,SMARCAL1,XRCC5,XRCC6,CHD4,CHD3,RUVBL2,DHX9,CHD1
NEUROTRANSMITTER_BINDING	16	1.86334	0.00816326	0.0663124	ADRB3,SSTR2,CHRNA7,NMUR1,CHRM3,ANXA9,TSPO,SSTR1
ATPASE_ACTIVITY_COUPLED	82	1.80703	0.0215264	0.087052	ATP1A2,ABCB11,ABCG1,TOP2A,ATP1A4,ATP2C1,ATP11B,RAD54B,ATP1B2,SMARCA1,ABCB7,ABCC6,CCT8,ATP6V1C1,ATP7B,PEX1,ATP6V0C,PEX6,CLPX,ABCD3,ERCC6,ABCA3,ABCA8,ERCC8,UPF1,ATP2A3,TAPBP,DDX18,RBBP4,DDX43,RFC3,BPTF,RECQL,TTF2,MYL6,SMARCAL1,DDX17,DDX54,KATNA1,VPS4B,XRCC5,XRCC6,SNRNP200,CHD4,CHD3,DDX56,RUVBL2,FXYD2,DDX20,DHX9,CHD1,ATP6V0E1,EIF4A3,DHX8,ATP2B4,ATP8B1,CHD2,ATP1B3,DDX21,ATP2A2,MYH10,MYH9,G3BP1,DHX38,…
SUBSTRATE_SPECIFIC_TRANSMEMBRANE_TRANSPORTER_ACTIVITY	209	1.79686	0.0176125	0.0885675	KCNA4,ATP1A2,KCNK3,SLC2A4,KCNA1,CHRNA7,CYB5A,SLC2A5,SCN7A,KCNE1,SLC25A1,ABCB11,SLC29A2,SLC2A1,CLCA2,SLC16A8,ITPR2,SLC7A11,SLC1A2,SCN4B,SLC16A7,ABCC8,SLC7A4,SLC9A5,SLC25A10,ATP1A4,ATP2C1,GJA1,SLC4A3,SLC15A2,GLRB,SLC14A1,SCN2A,SLC4A4,SLC1A5,ATP1B2,SLC16A4,SLC5A6,SLC1A3,SLC25A5,SLC6A6,SLC9A1,KCNMB4,KCNK6,SLC19A2,UQCRH,SLC12A2,SLC25A4,ATP6V1C1,TRPC1,CLCN2,CACNA1D,SLC6A9,ATP7B,SLC31A1,CACNA2D1,SLC25A22
HYDROLASE_ACTIVITY_ACTING_ON_ACID_ANHYDRIDESCATALYZING_TRANSMEMBRANE_MOVEMENT_OF_SUBSTANCES	34	1.7853	0.0117417	0.0902284	ATP1A2,ABCB11,ABCG1,ATP1A4,ATP2C1,ATP11B,ATP1B2,ABCB7,ABCC6,ATP6V1C1,ATP7B,ATP6V0C,ABCD3,ABCA3,ABCA8,ATP2A3,TAPBP
OXIDOREDUCTASE_ACTIVITY_ACTING_ON_THE_ALDEHYDE_OR_OXO_GROUP_OF_DONORS	20	1.76933	0.0146751	0.0938442	ALDH1A1,ALDH6A1,ALDH9A1,ALDH8A1,BCKDHB,BCKDHA,AOX1,OGDH,PDHB,ALDH7A1
DOUBLE_STRANDED_DNA_BINDING	29	1.76268	0.0143737	0.0933281	HLF,SATB1,MSH6,ERCC5,PURA,MSH2,TERF1,MSH3,KIN,CGGBP1,ZNF638,MRE11A,HMGB2,FEN1,MLH1,SAFB,APTX,SMAD2
CARBON_OXYGEN_LYASE_ACTIVITY	24	1.7603	0.0228137	0.0912295	CA2,CBS,ACO1,ECHS1,AUH,CA3,EHHADH,HADHA,ALAD,FH,HADHB
PRIMARY_ACTIVE_TRANSMEMBRANE_TRANSPORTER_ACTIVITY	35	1.73257	0.0275424	0.101234	ATP1A2,ABCB11,ABCG1,ATP1A4,ATP2C1,ATP11B,ATP1B2,ABCB7,ABCC6,ATP6V1C1,ATP7B,ATP6V0C,ABCD3,ABCA3,ABCA8,ATP2A3,TAPBP
ATPASE_ACTIVITY_COUPLED_TO_MOVEMENT_OF_SUBSTANCES	35	1.72483	0.0217391	0.101695	ATP1A2,ABCB11,ABCG1,ATP1A4,ATP2C1,ATP11B,ATP1B2,ABCB7,ABCC6,ATP6V1C1,ATP7B,ATP6V0C,ABCD3,ABCA3,ABCA8,ATP2A3,TAPBP
TRANSFERASE_ACTIVITY_TRANSFERRING_ACYL_GROUPS	51	1.68458	0.0255906	0.120956	PNPLA3,ALAS2,DGAT1,AGPAT2,CS,ACSL3,GNPAT,HADHA,HMGCS1,CPT1B,DGAT2,ACAT1,ATE1,ACLY,MCAT,TAF5,HADHB,SOAT1
GROWTH_FACTOR_ACTIVITY	32	1.66914	0.0201613	0.127061	FGF10,GDF5,NUDT6,CSPG5,INHA,MSTN,DKK1,IL7,FGF13,FGF12,GDF9,CLEC11A,IL1RN,PDGFC
TRANSFERASE_ACTIVITY_TRANSFERRING_GROUPS_OTHER_THAN_AMINO_ACYL_GROUPS	43	1.6573	0.0327198	0.130986	PNPLA3,ALAS2,DGAT1,AGPAT2,ACSL3,GNPAT,HADHA,CPT1B,DGAT2,ACAT1,MCAT,TAF5,HADHB,SOAT1,SMARCE1,GTF3C4,TAF1,KAT7,SPTLC1,ELP4,KAT6B,HAT1,CROT,ZDHHC17,NAA16,GLYAT,CREBBP,KAT8,BRCA2,SPTLC2,KAT6A,OXSM,EDF1,YKT6,SAT1,CERS5,EP300
INORGANIC_CATION_TRANSMEMBRANE_TRANSPORTER_ACTIVITY	45	1.63445	0.0439771	0.142244	KCNA1,CYB5A,ABCB11,ITPR2,ABCC8,SLC9A5,ATP2C1,UQCRH,ATP6V1C1,SLC31A1,ATP6V0C,COX11,COX5B,COX5A,ATP2A3,UQCRC1,SLC30A5,NNT,FXN,COX4I2,SLC8A1,COX10,SLC30A4,COX7A2L,SLC9A3,COX7A1,SLC9A7,COX4I1,COX15
CARBOHYDRATE_BINDING	51	1.6275	0.0418327	0.142944	FCN2,FGF10,LPL,VEGFA,POSTN,PODXL2,SERPINA5,FCN3,LGALS12,ANG,THBS4,POLA1,EMCN,KLRG1,CHODL,LMAN1,LMAN2L,LAYN,LGALS4,TNFAIP6,COL25A1,RPL29
ATP_DEPENDENT_HELICASE_ACTIVITY	25	1.62746	0.0514851	0.139081	UPF1,DDX18,DDX43,RECQL,DDX54,XRCC5,XRCC6,SNRNP200,CHD4,CHD3,DDX56,RUVBL2,DDX20,DHX9,CHD1,EIF4A3,DHX8,CHD2,DDX21,G3BP1,DHX38,DDX3X,PIF1,DDX23,DDX39A
TRANSLATION_INITIATION_FACTOR_ACTIVITY	23	1.62494	0.0438095	0.136947	EIF3C,EIF2A,EIF3E,EIF4A2,EIF2B2,EIF4B,COPS5,EIF3F,EIF2S3,EIF3J,EIF2S2,EIF2S1,EIF3B,EIF4G1,EIF2B5,EIF5A,EIF4G2,EIF2B1,EIF4E
DNA_HELICASE_ACTIVITY	24	1.6128	0.0357143	0.141783	RAD54B,ERCC6,SUPV3L1,RUVBL1,ERCC8,ERCC2,RECQL,SETX,SMARCAL1,XRCC5,IGHMBP2,XRCC6,CHD4,ERCC3,CHD3,RUVBL2,WRN,DHX9,CHD1
SUBSTRATE_SPECIFIC_TRANSPORTER_ACTIVITY	243	1.60949	0.029703	0.141143	KCNA4,ATP1A2,KCNK3,CETP,SLC2A4,KCNA1,CHRNA7,CYB5A,SLC2A5,SCN7A,KCNE1,SLC25A1,ABCB11,SLC29A2,ABCG1,SLC2A1,CLCA2,SLC16A8,ITPR2,SLC7A11,ABCA1,SLC1A2,SCN4B,SLC16A7,ABCC8,SLC7A4,SLC9A5,SLC25A10,ATP1A4,ATP2C1,GJA1,SLC4A3,SLC15A2,ATP11B,GLRB,SLC14A1,SCN2A,SLC4A4,SLC1A5,ATP1B2,SLC16A4,SLC5A6,SLC1A3,SLC25A5,SLC6A6,SLC9A1,KCNMB4,CCT6B,KCNK6,SLC19A2,UQCRH,SLC12A2,SLC25A4,ATP6V1C1,TRPC1,CLCN2,CACNA1D,SLC6A9,…
SECONDARY_ACTIVE_TRANSMEMBRANE_TRANSPORTER_ACTIVITY	27	1.59434	0.0313808	0.148779	SLC7A11,SLC16A7,SLC9A5,SLC4A3,SLC15A2,SLC4A4,SLC5A6,SLC6A6,SLC9A1,SLC12A2,SLC6A9
GLYCOSAMINOGLYCAN_BINDING	26	1.58079	0.0610687	0.154825	FGF10,LPL,VEGFA,POSTN,PODXL2,SERPINA5,ANG,THBS4,CHODL,LAYN,TNFAIP6,COL25A1,RPL29
TRANSLATION_FACTOR_ACTIVITY_NUCLEIC_ACID_BINDING	34	1.54146	0.0495049	0.180159	EIF3C,PAIP2B,GTF2H3,EIF2A,EIF3E,EIF4A2,EIF2B2,EIF4B,PABPC1,PAIP1,COPS5,EIF3F,EIF2S3,TUFM,EIF3J,PET112,EIF2S2,EIF2S1,GSPT1,EIF3B,EIF4G1,EIF2B5,EIF5A,EIF4G2,EIF2B1,EIF4E
METALLOPEPTIDASE_ACTIVITY	39	1.53038	0.0529532	0.185359	CPA2,ENPEP,PAPPA,ERAP2,MMP23B,MMP15,LNPEP,MME,MBTPS2,METAP2,MMP16,MMP14,PITRM1,FAP,MMP28,ACE,MMP17,MMP24,IDE
AMINE_TRANSMEMBRANE_TRANSPORTER_ACTIVITY	31	1.52577	0.0649087	0.185202	SLC7A11,SLC1A2,SLC7A4,SLC6A4,SLC1A5,SLC1A3,SLC6A6,SLC18A2,SLC6A9,SLC44A1,SLC25A22,SLC3A1,SLC7A6
RNA_HELICASE_ACTIVITY	21	1.49925	0.063197	0.203754	RAD54B,DDX1,DDX10,UPF1,DDX18,DDX43,DDX17,DDX54,DDX6,DDX56,DDX20,DHX9,EIF4A3,DHX15,DHX8,DDX21,G3BP1,DHX38,DDX3X,DDX23,DDX39A
POLYSACCHARIDE_BINDING	27	1.49924	0.0622407	0.199419	FGF10,LPL,VEGFA,POSTN,PODXL2,SERPINA5,ANG,THBS4,CHODL,LAYN,TNFAIP6,COL25A1,RPL29
NUCLEOSIDE_TRIPHOSPHATASE_ACTIVITY	194	1.49393	0.061657	0.199351	ATP1A2,GNA14,SEPT4,ABCB11,ABCG1,GNAI1,RHOD,TOP2A,ATP1A4,ATP2C1,ATP11B,ABCA2,RAD54B,RRAGC,ATP1B2,RAB3A,SMARCA1,ABCB7,ABCC6,MSH6,CCT8,TRIM23,ATP6V1C1,ATP7B,MSH2,PEX1,ARHGAP5,ATP6V0C,OPA1,PEX6,ARFRP1,CLPX,ABCD3,ERCC6,ABCA3,ABCA8,RUVBL1,ERCC8,UPF1,ATP2A3,TAPBP,DDX18,RBBP4,DDX43,RRAS2,PICK1,ARL4D,EIF5,RSF1,PSMC1,RABL2A,RFC3,SMARCA5,RND3,KIF20B,GNG11,RAB2A,ARF5,BPTF,GTPBP2,RECQL,VCP,THTPA,TTF2,MYL6,SMA…
HORMONE_ACTIVITY	15	1.48966	0.0715667	0.19896	IGF1,POMC,INHA,NMB,UTS2,STC1,PENK
TRANSLATION_REGULATOR_ACTIVITY	36	1.48675	0.0572519	0.197179	EIF3C,PAIP2B,GTF2H3,EIF2A,PAIP2,EIF3E,EIF4A2,EIF2B2,EIF4B,PABPC1,PAIP1,COPS5,EIF3F,EIF2S3,TUFM,EIF3J,PET112,EIF2S2,EIF2S1,GSPT1,EIF3B,EIF4G1,EIF2B5,EIF5A,EIF4G2,EIF2B1,EIF4E
LYASE_ACTIVITY	53	1.47924	0.0750988	0.199756	CA2,ALDOC,CBS,ACO1,ECHS1,AUH,CA3,EHHADH,HADHA,MVD,BCKDHB,ALAD,FH,HADHB,GUCY1A3,BCKDHA,ALDOA,MLYCD,CA4,GLO1,FECH,OGG1,UMPS,CA5B,ASL,GUCY1A2,ECH1,CA12,APEX1,GGCX,UROD,SCLY,HCCS,HACL1,AMD1,PCK1,GUCY2C,ADSL
METALLOENDOPEPTIDASE_ACTIVITY	20	1.47445	0.0818713	0.199615	MMP23B,MMP15,MBTPS2,MMP16,MMP14,PITRM1,FAP,MMP28,MMP17,MMP24,IDE
NUCLEOTIDE_BINDING	197	1.46191	0.0770791	0.206284	MAP3K5,ME1,ABCB11,MOV10L1,ABCG1,TPX2,DAPK2,ABCC8,CDC42BPG,SIK2,N4BP2,ABCD2,PC,RFC1,IRAK3,ABCA2,RRAGC,DHRS3,OLA1,ABCB7,ABCC6,MSH6,NEK11,ABCA4,SRPK2,TRIM23,POLA1,DGKE,SIK3,ABCA7,ICK,ATP7B,MSH2,AIFM2,PEX1,PDS5B,RRAGB,PEX6,HBS1L,ARHGEF5,SNRK,ERCC6,STK11,HSPA4L,ABCA3,CDKL5,EIF2B2,PRKCI,ORC5,TLK2,SEPHS1,MX1,STK36,PRKACB,ARL8B,TOR1A,TRNT1,RALA,GABARAPL2,SMARCA5,ACVR1,BMPR1A,GBP2,MYO6,RND3,BCKDK,MARK1,NV…
PURINE_RIBONUCLEOTIDE_BINDING	179	1.45406	0.0898204	0.209313	MAP3K5,ME1,ABCB11,MOV10L1,ABCG1,TPX2,DAPK2,ABCC8,CDC42BPG,SIK2,N4BP2,ABCD2,PC,RFC1,IRAK3,ABCA2,RRAGC,OLA1,ABCB7,ABCC6,MSH6,NEK11,ABCA4,SRPK2,TRIM23,DGKE,SIK3,ABCA7,ICK,ATP7B,MSH2,PEX1,PDS5B,RRAGB,PEX6,HBS1L,ARHGEF5,SNRK,ERCC6,STK11,HSPA4L,ABCA3,CDKL5,EIF2B2,PRKCI,TLK2,SEPHS1,MX1,STK36,PRKACB,ARL8B,TOR1A,TRNT1,RALA,GABARAPL2,SMARCA5,ACVR1,BMPR1A,GBP2,MYO6,RND3,BCKDK,MARK1,NVL,ARL3,EEF1A1,SMC4,LATS…
UNFOLDED_PROTEIN_BINDING	36	1.45238	0.0767677	0.207078	CCT6B,TOMM20,LMAN1,GRPEL1,DNAJA3,NPM1,TAPBP,CCT4,HSPD1,TOR1A,TCP1,CCT7,PPIB,LRPAP1,CCT6A,PPIC,PTGES3,HSPA9,AFG3L2,CHAF1A,RUVBL2,CCT3,TTC1,CLN3,TOR1B,UGGT1,NAP1L4,PPIA,DNAJB4,DNAJB2,MKKS,SPG7,AIP,CHAF1B,CDC37,HSPA2
SINGLE_STRANDED_DNA_BINDING	31	1.44069	0.0873786	0.214208	RPA3,ERCC5,SUB1,TERF2IP,PURA,MSH2,PCBP1,MSH3,RPA1,FUBP1,HMGB2,MLH1,RPA2,TERF2,RAD23B,POT1,ERCC4,IGHMBP2,RAD23A,XPC,WBP11,HNRNPA1,PURB,PMS2,HNRNPA2B1,RBMS1,RAD51AP1,YBX1,ERCC1
EXOPEPTIDASE_ACTIVITY	28	1.42366	0.1	0.226977	CPA2,ACE2,ENPEP,TRHDE,ERAP2,CPD,CPB1,LNPEP,METAP2,NPEPPS
AUXILIARY_TRANSPORT_PROTEIN_ACTIVITY	16	1.41459	0.0855397	0.231583	PDZD3,CHRNA7,ADRA2A,KCNE1,NNAT,NEDD4L
PHOSPHATASE_REGULATOR_ACTIVITY	26	1.40322	0.114286	0.238651	IGFBP3,PPP1R1B,PTN,FRS2,PPP1R1A,EIF2AK2,PPP2R5E,IGBP1,PPME1,LMTK2,PPP2R5D,ANP32E,PPP2R5A,PPP1R2,PPP2R3A,PPP2R3B,PPP1R7,PPP2R1A,PPP2R2A
PYROPHOSPHATASE_ACTIVITY	206	1.40153	0.120792	0.236304	ATP1A2,GNA14,SEPT4,ABCB11,ABCG1,GNAI1,RHOD,TOP2A,ATP1A4,ATP2C1,ATP11B,ENPP3,ABCA2,RAD54B,RRAGC,ATP1B2,RAB3A,SMARCA1,ABCB7,ABCC6,MSH6,CCT8,TRIM23,ATP6V1C1,ATP7B,MSH2,PEX1,ARHGAP5,ATP6V0C,OPA1,PEX6,ARFRP1,CLPX,ABCD3,ERCC6,ABCA3,ABCA8,RUVBL1,ERCC8,UPF1,ATP2A3,TAPBP,DDX18,RBBP4,DDX43,RRAS2,PICK1,ARL4D,EIF5,RSF1,PSMC1,RABL2A,RFC3,SMARCA5,RND3,KIF20B,GNG11,RAB2A,ARF5,BPTF,GTPBP2,RECQL,VCP,THTPA,TTF2,MY…
RNA_SPLICING_FACTOR_ACTIVITYTRANSESTERIFICATION_MECHANISM	18	1.39976	0.120858	0.23385	SNRNP40,SMNDC1,SCAF11,SLU7,GEMIN2,SRSF10,TRA2B,SRSF4,SF3B3,SRRM1,KHSRP,BCAS2,TXNL4A,SF3A3,PRPF8
MONOOXYGENASE_ACTIVITY	16	1.39089	0.120858	0.23849	NOS2,FMO1,CYP46A1,CYP3A4,CYP7B1,MSMO1
PURINE_NUCLEOTIDE_BINDING	185	1.37914	0.118217	0.245887	MAP3K5,ME1,ABCB11,MOV10L1,ABCG1,TPX2,DAPK2,ABCC8,CDC42BPG,SIK2,N4BP2,ABCD2,PC,RFC1,IRAK3,ABCA2,RRAGC,OLA1,ABCB7,ABCC6,MSH6,NEK11,ABCA4,SRPK2,TRIM23,DGKE,SIK3,ABCA7,ICK,ATP7B,MSH2,AIFM2,PEX1,PDS5B,RRAGB,PEX6,HBS1L,ARHGEF5,SNRK,ERCC6,STK11,HSPA4L,ABCA3,CDKL5,EIF2B2,PRKCI,TLK2,SEPHS1,MX1,STK36,PRKACB,ARL8B,TOR1A,TRNT1,RALA,GABARAPL2,SMARCA5,ACVR1,BMPR1A,GBP2,MYO6,RND3,BCKDK,MARK1,NVL,ARL3,EEF1A1,SMC…
RECEPTOR_ACTIVITY	379	-4.05432	0	0	HTR2B,CNR1,RARG,EFNA4,PLXNB1,MR1,M6PR,MED24,TBXA2R,CYTH3,CLEC2D,GP1BA,CD97,GPR56,VLDLR,PDGFRL,PTPRT,VDR,IL12RB1,EPOR,PRKD1,SPN,PTPRS,THRA,GPR126,GPR110,IGF1R,SORL1,PTPRH,PTPRB,GABRB3,MED16,IL6R,P2RX6,RARA,FZD5,GABRP,TLR2,TNFRSF1B,AXL,ERBB4,TNFRSF25,TNFRSF10D,IL2RA,COLEC12,CD7,FCGRT,TNFRSF14,STAB1,CMKLR1,SCARB1,GABRB2,IL7R,IL27RA,CXCR2,CHRNB1,ICAM1,HRH2,IL15RA,SLAMF1,CSF2RB,HLA-E,SIGLEC7,ADRA2B,IL…
TRANSMEMBRANE_RECEPTOR_ACTIVITY	253	-3.7639	0	0	HTR2B,CNR1,EFNA4,PLXNB1,MR1,M6PR,TBXA2R,CLEC2D,GP1BA,CD97,GPR56,VLDLR,PDGFRL,PTPRT,IL12RB1,EPOR,SPN,PTPRS,GPR126,GPR110,IGF1R,SORL1,PTPRH,PTPRB,GABRB3,IL6R,P2RX6,GABRP,TNFRSF1B,AXL,ERBB4,TNFRSF25,TNFRSF10D,IL2RA,COLEC12,TNFRSF14,STAB1,CMKLR1,GABRB2,IL7R,IL27RA,CXCR2,CHRNB1,ICAM1,HRH2,IL15RA,SLAMF1,CSF2RB,HLA-E,ADRA2B,IL4R,PTPRJ,PLXNA1,PTPRO,GFRA2,PTPRD,FZD3,OSMR,NFAM1,IL2RG,PTH2R,CXCL16,PTPRC,EMR…
CHEMOKINE_RECEPTOR_BINDING	24	-2.98917	0	0.0003125	CCL13,CXCL16,CXCL9,CCL4,CCL2,CCL18,CCR2,CCL19,CXCL2,CCL8,CXCL1,CCL3,IL8,CCL21,CXCL3
CYTOKINE_BINDING	40	-2.93668	0	0.000234375	IL6R,TNFRSF1B,TNFRSF25,IL2RA,TNFRSF14,CMKLR1,IL7R,CXCR2,IL15RA,CSF2RB,IL4R,CRLF1,IL2RG,TNFRSF18,TNFRSF4,CD74,IL10RA,IL2RB,EBI3,XCR1,GPR17,IL12RB2
CHEMOKINE_ACTIVITY	23	-2.88978	0	0.0001875	CCL13,CXCL16,CXCL9,CCL4,CCL2,CCL18,CCL19,CXCL2,CCL8,CXCL1,CCL3,IL8,CCL21,CXCL3
CATION_CHANNEL_ACTIVITY	62	-2.80159	0	0.000328664	SCNN1B,MS4A2,CACNB1,SCN1B,PKD2,KCNJ5,CACNB2,TRPM2,CACNA1H,KCNA2,KCNJ14,RYR2,KCNN4,P2RX7,KCNJ6,CACNA1C,KCNMB1,RYR1,KCNH4,KCNA6,SCN2B,SLC4A11,KCNK5,P2RX1
SUBSTRATE_SPECIFIC_CHANNEL_ACTIVITY	77	-2.74457	0	0.000407762	TRPV2,HVCN1,KCNS3,KCNC3,KCNQ3,SCN9A,KCNQ1,KCNK15,SCNN1B,BEST1,MS4A2,CACNB1,SCN1B,PKD2,KCNJ5,CACNB2,TRPM2,CACNA1H,KCNA2,KCNJ14,RYR2,KCNN4,P2RX7,KCNJ6,CACNA1C,KCNMB1,RYR1,KCNH4,KCNA6,SCN2B,PDPN,SLC4A11,KCNK5,P2RX1
G_PROTEIN_COUPLED_RECEPTOR_BINDING	28	-2.72297	0	0.000356792	CXCL16,CXCL9,CCL4,CCL2,CCL18,CCR2,CCL19,CXCL2,CCL8,CXCL1,CCL3,IL8,CCL21,CXCL3
ION_CHANNEL_ACTIVITY	74	-2.70523	0	0.000317148	KCNJ15,TRPV2,HVCN1,KCNS3,KCNC3,KCNQ3,SCN9A,KCNQ1,KCNK15,SCNN1B,BEST1,MS4A2,CACNB1,SCN1B,PKD2,KCNJ5,CACNB2,TRPM2,CACNA1H,KCNA2,KCNJ14,RYR2,KCNN4,P2RX7,KCNJ6,CACNA1C,KCNMB1,RYR1,KCNH4,KCNA6,SCN2B,SLC4A11,KCNK5,P2RX1
INTERLEUKIN_RECEPTOR_ACTIVITY	16	-2.67679	0	0.000383794	IL12RB1,IL6R,IL2RA,IL7R,CXCR2,IL15RA,CSF2RB,IL4R,IL2RG,IL10RA,IL2RB,IL12RB2
POTASSIUM_CHANNEL_ACTIVITY	26	-2.53101	0	0.00131382	KCNC4,KCNIP2,KCNN3,KCNMB3,KCNJ15,KCNS3,KCNC3,KCNQ3,KCNQ1,KCNJ5,KCNA2,KCNJ14,KCNN4,KCNJ6,KCNMB1,KCNH4,KCNA6,KCNK5
GATED_CHANNEL_ACTIVITY	62	-2.52866	0	0.00129129	SHROOM2,STX1B,CHRNE,KCNC4,KCNIP2,KCNN3,KCNMB3,KCNJ15,HVCN1,KCNS3,KCNC3,KCNQ3,SCN9A,KCNQ1,KCNK15,SCNN1B,CACNB1,SCN1B,PKD2,KCNJ5,CACNB2,CACNA1H,KCNA2,KCNJ14,RYR2,KCNN4,P2RX7,KCNJ6,CACNA1C,KCNMB1,RYR1,KCNH4,KCNA6,SCN2B,P2RX1
INTERLEUKIN_BINDING	20	-2.46478	0	0.00214278	IL12RB1,IL6R,IL2RA,IL7R,CXCR2,IL15RA,CSF2RB,IL4R,IL2RG,IL10RA,IL2RB,EBI3,IL12RB2
MOLECULAR_ADAPTOR_ACTIVITY	41	-2.41983	0	0.00265757	ANK1,SORBS2,GRB10,ABI2,GRB2,CRKL,EPS8,LASP1,SNX9,ITSN2,SH3BGRL,VAV3,SHC1,SH2D3C,RUSC1,SKAP1,GRAP,SLA2,CHN1,ARHGAP6,SH3BP2,SHB,SH2D3A,TP53BP2,BAIAP2,LAT,SLA,GRB14,SH2D2A
VOLTAGE_GATED_CATION_CHANNEL_ACTIVITY	38	-2.40872	0	0.00266992	KCNJ15,HVCN1,KCNS3,KCNC3,KCNQ3,SCN9A,KCNQ1,CACNB1,SCN1B,PKD2,KCNJ5,CACNB2,CACNA1H,KCNA2,KCNJ14,KCNJ6,CACNA1C,KCNH4,KCNA6,SCN2B
CYTOKINE_ACTIVITY	57	-2.39569	0	0.00262705	CCL13,INHBA,BMP4,INHBB,CXCL16,CSF1,SECTM1,CXCL9,CCL4,CCL2,CCL18,GDF15,TNFRSF11B,CCL19,CXCL2,CCL8,CD40LG,CXCL1,CCL3,IL8,CCL21,CXCL3
VOLTAGE_GATED_CHANNEL_ACTIVITY	42	-2.39174	0	0.00253038	KCNJ15,HVCN1,KCNS3,KCNC3,KCNQ3,SCN9A,KCNQ1,KCNK15,CACNB1,SCN1B,PKD2,KCNJ5,CACNB2,CACNA1H,KCNA2,KCNJ14,KCNJ6,CACNA1C,KCNH4,KCNA6,SCN2B
SH3_SH2_ADAPTOR_ACTIVITY	36	-2.39043	0	0.00243846	GRB10,ABI2,GRB2,CRKL,EPS8,LASP1,SNX9,ITSN2,SH3BGRL,VAV3,SH2D3C,RUSC1,SKAP1,GRAP,SLA2,CHN1,ARHGAP6,SH3BP2,SHB,SH2D3A,TP53BP2,LAT,SLA,GRB14,SH2D2A
METAL_ION_TRANSMEMBRANE_TRANSPORTER_ACTIVITY	85	-2.37812	0	0.0024567	SCNN1B,MS4A2,CACNB1,SCN1B,PKD2,KCNJ5,CACNB2,ITPR3,TRPM2,CACNA1H,KCNA2,KCNJ14,RYR2,KCNN4,P2RX7,KCNJ6,CACNA1C,KCNMB1,RYR1,KCNH4,KCNA6,SCN2B,SLC4A11,KCNK5,P2RX1
PROTEIN_BINDING_BRIDGING	48	-2.3309	0.00196464	0.00360372	GRB10,ABI2,GRB2,CRKL,EPS8,LASP1,SNX9,ITSN2,DSP,ANXA1,SH3BGRL,VAV3,SH2D3C,GATAD2A,RUSC1,SKAP1,GRAP,SLA2,CHN1,ARHGAP6,SH3BP2,SHB,SH2D3A,TP53BP2,LAT,CNKSR1,BCL3,SLA,GRB14,CSTA,SH2D2A
HEMATOPOIETIN_INTERFERON_CLASSD200_DOMAIN_CYTOKINE_RECEPTOR_ACTIVITY	27	-2.20075	0	0.00839339	IL12RB1,EPOR,IL6R,IL2RA,IL7R,CXCR2,IL15RA,CSF2RB,IL4R,GFRA2,OSMR,IL2RG,IL10RA,IL2RB,IL12RB2
VOLTAGE_GATED_POTASSIUM_CHANNEL_ACTIVITY	19	-2.17968	0	0.00908787	KCNC4,KCNIP2,KCNJ15,KCNS3,KCNC3,KCNQ3,KCNQ1,KCNJ5,KCNA2,KCNJ14,KCNJ6,KCNH4,KCNA6
PROTEASE_INHIBITOR_ACTIVITY	21	-2.12551	0.0018797	0.0128274	SPINT2,TIMP2,APP,PROS1,THBS1,SERPING1,TIMP1,AGT,SERPINB8,SPP2,SPINK5,SPINT1,CST7
PEPTIDE_RECEPTOR_ACTIVITY	19	-2.11375	0.00186916	0.0133882	CMKLR1,CXCR2,F2R,C5AR1,BDKRB2,C3AR1,FPR3,FPR1,XCR1,GPR17
RECEPTOR_BINDING	236	-2.09802	0.00195312	0.0138796	FBLN5,TGFB1,CXCL10,CD72,ADAMTS5,GRN,VWF,MED16,C3,WNT5A,DLL4,FGF18,TYMP,ACTN4,COL16A1,ICAM3,MYD88,CYTL1,CCL13,FYB,EFNA1,INHBA,PLXNC1,ADAM11,BMP4,YWHAH,SQSTM1,TNXB,INHBB,CXCL16,MTSS1,HBEGF,SLIT2,F2R,CSF1,ANGPT2,SECTM1,ALCAM,FGF9,SEMA4D,CXCL9,GAS6,CLCF1,SYK,OSGIN1,DOCK2,CCL4,PITPNM3,EDN1,CCL2,LCK,CCL18,CCR2,GDF15,TNFRSF11B,CCL19,CXCL2,FCER2,CCL8,ADCYAP1,CD40LG,CXCL1,CCL3,FGF1,IL8,CCL21,CXCL3,EGFL6
CALCIUM_CHANNEL_ACTIVITY	16	-2.05556	0	0.0175552	MS4A2,CACNB1,CACNB2,TRPM2,CACNA1H,RYR2,CACNA1C,RYR1
STRUCTURAL_CONSTITUENT_OF_RIBOSOME	78	-2.01085	0.00806452	0.022588	RPS4Y1,MRPL12,RPS19,MRPL41,RPL29,RPS20,RPLP2,RPS3A,RPL7,RPL5,RPL9,RPS23,MRPL55,RPL31,MRPS7,RPL4,RPL22,MRPS14,MRPS22,RPL6,RPL24,RPL14,RPL15,RPS24,RPS7,MRPL10,RPS10,RPL30,RPS16,RPS25,RPL27,RPS2,RPL39,RPS15A,RPS12,RPL7A,RPL3,RPS11,RPS13,RPL13A,RPS14,RPL28,RPS5,RPLP0,RPS18,RPS28,RPL35,RPL38,RPS6,RPL34,RPL11,RPL23A,RPL8,RPL13,RPL21,RPL18A,RPS8,RPL19,RPS3,MRPS24,RPL41,MRPL51,RPS29,RPS15,RPLP1,RPL37,MRP…
PROTEIN_TYROSINE_PHOSPHATASE_ACTIVITY	48	-1.98251	0.00965251	0.0256602	PTPN1,MTMR3,EPM2A,PTPRU,DUSP12,PTP4A3,PTPN9,PTPN21,DUSP3,PTPRT,PTPRS,DUSP7,PTPRH,PTPRB,DUSP5,DUSP8,MTMR7,PTPN18,PTPRJ,PTPN7,PTPRO,PTPRD,PTPRC,DUSP6,PTPRE,CDC25B,DUSP2,DUSP1,PTPN5
HYDROLASE_ACTIVITY_ACTING_ON_ESTER_BONDS	220	-1.96087	0.00948767	0.0281481	PTPRT,RPP38,NTHL1,PTPRS,PPT1,PLA1A,RAD9A,USP53,RNASEH2A,NME1,PLA2G2A,ACOT9,DUSP7,PTPRH,PTPRB,PPAP2A,CNP,DNASE2,TREX1,PDE4D,DUSP5,PPAP2C,ARSD,YOD1,ISG20,PLCD1,PLA2G15,OTUB2,PDE7A,DUSP4,DUSP8,PPP1CA,FBP1,MTMR7,RNASE1,DFFB,PTPN18,NT5E,SULF2,PTPRJ,INPP5D,PTPN7,PTPRO,PTPRD,INPP4B,CES1,ENPP2,PTPRC,DUSP6,PTPRE,STS,PLA2G4B,IMPA2,BDKRB2,CCR5,C3AR1,PLCB2,CDC25B,UCHL1,RNASE6,LCK,PDE1C,CILP,DUSP2,DUSP1,ACP5,…
HYDROLASE_ACTIVITY_HYDROLYZING_O_GLYCOSYL_COMPOUNDS	24	-1.95166	0.0056391	0.0288097	MAN2A1,FUCA1,MANBA,TREH,KL,MAN1A1,NAGPA,IDUA,GBA2,HEXB,GLB1,NAGA,LYZ,HPSE,CHIT1
CATION_TRANSMEMBRANE_TRANSPORTER_ACTIVITY	124	-1.945	0.00819672	0.029102	SLC20A1,SCNN1B,SLC3A2,MS4A2,CACNB1,SCN1B,PKD2,KCNJ5,CACNB2,ITPR3,TRPM2,SLC22A4,CACNA1H,KCNA2,KCNJ14,RYR2,KCNN4,P2RX7,KCNJ6,CACNA1C,KCNMB1,RYR1,KCNH4,KCNA6,SCN2B,SLC4A11,KCNK5,P2RX1
INTEGRIN_BINDING	21	-1.94069	0.00193424	0.0287075	FBLN5,ADAMTS5,VWF,ACTN4,COL16A1,ICAM3,ADAM11,TNXB,SYK,FCER2,EGFL6
HYDROLASE_ACTIVITY_ACTING_ON_GLYCOSYL_BONDS	33	-1.90961	0.0102249	0.0328191	MAN2A1,ADPRH,FUCA1,MANBA,SMUG1,MUTYH,TREH,KL,MAN1A1,NAGPA,NTHL1,IDUA,GBA2,HEXB,GLB1,NAGA,LYZ,HPSE,CHIT1
PHOSPHORIC_ESTER_HYDROLASE_ACTIVITY	132	-1.8699	0.00764818	0.0397972	DUSP7,PTPRH,PTPRB,PPAP2A,CNP,PDE4D,DUSP5,PPAP2C,PLCD1,PDE7A,DUSP4,DUSP8,PPP1CA,FBP1,MTMR7,PTPN18,NT5E,PTPRJ,INPP5D,PTPN7,PTPRO,PTPRD,INPP4B,ENPP2,PTPRC,DUSP6,PTPRE,IMPA2,BDKRB2,CCR5,C3AR1,PLCB2,CDC25B,LCK,PDE1C,CILP,DUSP2,DUSP1,ACP5,PTPN5
SUGAR_BINDING	22	-1.86279	0.012	0.0405519	CLEC2B,GALK1,FCN1,SIGLEC7,CD209,LGALS9,CLEC7A,CLEC4E,SIGLEC8,KLRB1,CLEC10A,ACR
CALCIUM_ION_BINDING	73	-1.79243	0.0281125	0.0571434	DNASE1L3,CABP4,STIM1,PEF1,S100A4,KCNIP2,ANXA1,MEX3B,ASPH,CALU,MAN1A1,SLC25A13,SLC25A12,CAPS,THBS3,TESC,FCN1,PDP1,ATP2A1,LTBP4,CDK5R1,TPD52,MCTP1,MCTP2,FLG,FBN1,PKD2,HPCAL1,S100A9,CDH24,THBD,PITPNM3,PLEK,SCIN
RHODOPSIN_LIKE_RECEPTOR_ACTIVITY	51	-1.79161	0.0094697	0.0558294	CMKLR1,CXCR2,HRH2,ADRA2B,PTAFR,F2R,C5AR1,BDKRB2,C3AR1,HRH1,PTGFR,OPN4,FPR3,FPR1,DRD1,XCR1,GPR17
PHOSPHORIC_MONOESTER_HYDROLASE_ACTIVITY	98	-1.69585	0.0358566	0.0882483	DUSP7,PTPRH,PTPRB,PPAP2A,DUSP5,PPAP2C,DUSP4,DUSP8,PPP1CA,FBP1,MTMR7,PTPN18,NT5E,PTPRJ,INPP5D,PTPN7,PTPRO,PTPRD,INPP4B,PTPRC,DUSP6,PTPRE,IMPA2,CDC25B,LCK,CILP,DUSP2,DUSP1,ACP5,PTPN5
TRANSMEMBRANE_RECEPTOR_PROTEIN_PHOSPHATASE_ACTIVITY	17	-1.65647	0.0367505	0.103913	PTPRT,PTPRS,PTPRH,PTPRB,PTPRJ,PTPRO,PTPRD,PTPRC,PTPRE
PROTEIN_DOMAIN_SPECIFIC_BINDING	64	-1.62358	0.036961	0.117681	GPX1,SLC22A12,BAX,WBP2NL,CCDC88C,RAD9A,NOD2,ADAM15,TBC1D10A,ELMO1,PAG1,USHBP1,YWHAH,SQSTM1,CARD11,ARHGAP27,LPAR2,PYCARD,SIT1,MICAL1,CD3E,LCK,CARD9,LAX1,ESRRG
ION_TRANSMEMBRANE_TRANSPORTER_ACTIVITY	156	-1.62294	0.046332	0.115254	SLC20A1,SCNN1B,BEST1,SLC3A2,MS4A2,CACNB1,SCN1B,PKD2,KCNJ5,CACNB2,ITPR3,TRPM2,SLC22A4,CACNA1H,KCNA2,KCNJ14,RYR2,KCNN4,P2RX7,KCNJ6,CACNA1C,KCNMB1,RYR1,KCNH4,KCNA6,SCN2B,ABCC2,SLC4A11,KCNK5,P2RX1
GTPASE_ACTIVITY	92	-1.61917	0.032882	0.114738	RRAS2,ARL4D,EIF5,RABL2A,RND3,GNG11,RAB2A,ARF5,GTPBP2,EIF2S3,RAB11B,ARL1,GNAI3,RAB22A,GNAS,RAB13,CDC42,SEPT5,RAB5A,GSPT1,DNM1L,RAB27B,GNA13,RAB4A,GNA11,GNAQ,RAB3D,EFTUD2,RRAS,RAB6A,RHOC,RHOB,GNB2,RAC3,RAB5B,RAB1A,ARF1,RHOA,ARF4,RAB7A,GNAI2,ARF3,RAP1A,RAC1,GNAZ,RAB31,RAN,NUDT1,RAB30,RHEB,GTPBP4,RAB28,GNB1,RAB35,MRAS,RAP2A,GNG10,GNAO1,GNA12,MX2,DIRAS3,SEPT9,RAB5C,GNAL,RHOG,RAB9A,RABL2B,RAB7L1,ARF6,D…
PHOSPHOPROTEIN_PHOSPHATASE_ACTIVITY	71	-1.61807	0.0365385	0.112568	DUSP7,PTPRH,PTPRB,DUSP5,PPAP2C,DUSP4,DUSP8,PPP1CA,MTMR7,PTPN18,PTPRJ,PTPN7,PTPRO,PTPRD,PTPRC,DUSP6,PTPRE,CDC25B,LCK,CILP,DUSP2,DUSP1,PTPN5
SERINE_TYPE_PEPTIDASE_ACTIVITY	26	-1.61323	0.0363636	0.11253	TPP1,GZMB,MASP1,PRSS36,CTSG,CFD,GZMA,F10,DPP4,CFI,C1R,C1S,ACR
RHO_GTPASE_ACTIVATOR_ACTIVITY	18	-1.59496	0.0476191	0.119817	RALBP1,DOCK4,ARAP3,CDC42EP2,MYO9B,ARHGAP10,PREX1,ARHGEF10L,GMIP,ERRFI1,ARHGAP27
SERINE_HYDROLASE_ACTIVITY	27	-1.57728	0.0528376	0.127738	TPP1,GZMB,MASP1,PRSS36,CTSG,CFD,GZMA,F10,DPP4,CFI,C1R,C1S,ACR
SERINE_TYPE_ENDOPEPTIDASE_ACTIVITY	22	-1.54736	0.05	0.142693	MASP1,PRSS36,CTSG,CFD,GZMA,F10,CFI,C1R,C1S,ACR
GROWTH_FACTOR_BINDING	26	-1.54679	0.0595238	0.140216	IGF1R,NTRK2,IL6R,IL2RA,IL7R,CSF2RB,IL4R,IL2RG,IL10RA,IL2RB,CTGF
TRANSCRIPTION_ACTIVATOR_ACTIVITY	150	-1.52142	0.0601202	0.153809	TRIP4,SMARCE1,TAF8,TRIP11,KDM5A,FOXO1,MED30,CEP290,YAF2,NPM1,NR1H3,GABPA,SP4,ESR2,GTF2A1,RXRA,RSF1,ERCC2,RXRB,ZNF148,BCL10,COPS5,TRIM32,MED7,YY1,MED23,TAF4,MED21,PCBD1,RREB1,DYRK1B,SMAD2,NCOA6,HCFC2,NR2C2,GTF2F1,KAT6B,MITF,RNF14,MAML1,HIVEP3,MMS19,MED26,TAF7,ZNF423,DTX1,BRD8,MED27,CALCOCO1,TRIM24,SMARCC2,PHB,RFXAP,FUBP3,TFDP1,NFYC,NR1I3,PSMC3,APEX1,MED4,EPC1,ELF3,CREBBP,ELF2,MED6,BRCA2,ILF3,ECD,E…
ION_BINDING	215	-1.51749	0.0610687	0.153454	MAST2,FKBP9,RPS29,LIMD1,NOTCH4,CIZ1,STK38,GPD2,TSSK4,MTHFD2,PINK1,MARK2,RASGRP1,CD4,FOXK2,MT1X,RABIF,CHMP1A,PIF1,DUSP12,ATOX1,PRNP,RNF4,OXSR1,DNASE1L3,RPS27,NLK,CABP4,MTL5,STIM1,ABL1,TP53,PEF1,S100A4,KCNIP2,ZEB1,CTCF,ANXA1,HDAC10,MEX3B,CERK,SIK1,ASPH,S100B,CALU,DYRK2,MAN1A1,SLC25A13,SLC25A12,CAPS,THBS3,TSSK6,NME1,PRDM4,TESC,FCN1,PDP1,ATP2A1,KLF7,SIRT6,LTBP4,CSRP1,NEK6,HPRT1,LOX,ECE2,CDK5R1,GLI2,T…
RAS_GUANYL_NUCLEOTIDE_EXCHANGE_FACTOR_ACTIVITY	19	-1.50172	0.0565657	0.161628	ARHGEF3,FARP1,ARHGEF2,ALS2,RAPGEF5,RCBTB2,MADD,ARHGEF11,RCC1,ARHGEF1,SERGEF,PREX1,TIAM1,RASGRP4,DOCK2
PEPTIDE_BINDING	48	-1.48403	0.0642023	0.172896	F2R,C5AR1,SLC7A8,BDKRB2,C3AR1,MRGPRX2,FPR3,FPR1,CALCR,SLC7A5,XCR1,GPR17
TRANSCRIPTION_FACTOR_ACTIVITY	268	-1.44577	0.0894942	0.200581	TRIM28,E4F1,HIC1,MSRB2,PHF1,TAF5L,NFX1,ZHX2,EPAS1,FOSL2,EDF1,NFE2L2,ZNF175,USF2,ZNF155,NR5A2,GABPB2,HES6,E2F3,ZNF263,EP300,ATF1,AHR,FOXD2,ZBTB38,BATF,TP73,NFKB1,STAT3,ZNF174,FOXO4,YBX1,ZHX3,ZNF367,NFATC1,RBPJ,IRF9,PAX6,MSL3,CBFB,AEBP1,MTF1,FLI1,RUNX1,ZNF202,RNF4,SMARCA4,NFYB,ZNF35,TFCP2,E2F4,MECOM,NFE2L3,YEATS4,ATF6,LMO4,TP53,HSF1,ETV5,ENO1,RELA,BUD31,DRAP1,ZEB1,CTCF,ZNF142,RELB,TGIF1,ZNF274,POU5…
OXIDOREDUCTASE_ACTIVITY_ACTING_ON_THE_ALDEHYDE_OR_OXO_GROUP_OF_DONORSNAD_OR_NADP_AS_ACCEPTOR	15	-1.44156	0.0825336	0.20057	ALDH2,ALDH1A2,ALDH5A1,ALDH3B1,GAPDHS,ALDH1A3,ALDH3A1
PHOSPHOTRANSFERASE_ACTIVITY_ALCOHOL_GROUP_AS_ACCEPTOR	290	-1.41537	0.110454	0.220261	STK3,TWF1,GNE,SMG1,TTN,TXK,ROCK1,BRD2,EIF2AK4,STK38L,MAP4K2,MAPK8,MKNK2,PI4KB,TGFBR1,CDC42BPA,CDK5,PIK3C2A,CAMKK2,CSNK1A1,NRP1,CSNK1G2,CLK3,STRADA,MAP4K4,MAP2K7,EGFR,PXK,BRSK1,EIF2AK3,MAP4K3,DGKD,PNKP,ULK1,IGF2R,MKNK1,PIK3C3,TRIB2,PDGFRB,TAOK2,CDC42BPB,ITPKB,FLT1,TSSK2,PAK2,MAPK1,PIP4K2B,CSNK1E,SGK3,KIT,DGKQ,TEK,SRPK1,PRKAG1,SGK2,GAK,ATM,CDK1,PFKFB2,HK1,DAPK3,RPS6KA3,TIE1,ACVR2B,TLK1,MAP2K3,CHUK,…
ACTIN_BINDING	68	-1.40386	0.108607	0.226761	ADD1,MARCKS,MAP1S,SYNE1,CAPZB,CYFIP1,MYH10,MYH9,SPTBN1,UXT,SHROOM1,SHROOM2,TWF2,MEFV,SMTN,EZR,SPTAN1,HPCA,SSH1,CALD1,SYNPO,WIPF1,MYO9B,ACTN4,ABLIM1,FXYD5,SSH2,LSP1,MTSS1,SPTA1,IQGAP2,CCR5,COTL1,CXCR4,PARVG,NEXN,SCIN,PLS1
UDP_GLYCOSYLTRANSFERASE_ACTIVITY	31	-1.3839	0.126679	0.242672	GYG2,B4GALT1,LARGE,UGGT1,POMGNT1,EXT1,PIGA,GCNT4,MGAT4A,MGAT4B,GYS2,GCNT1,XYLT1,GCNT2,CSGALNACT1,UGT8,GALNT6,B3GNT8
KINASE_ACTIVITY	319	-1.38064	0.117647	0.24159	STK3,TWF1,GNE,SMG1,TTN,TXK,ROCK1,BRD2,EIF2AK4,STK38L,MAP4K2,MAPK8,MKNK2,PI4KB,TGFBR1,CDC42BPA,CDK5,PIK3C2A,CAMKK2,CSNK1A1,NRP1,CSNK1G2,CLK3,MTOR,STRADA,MAP4K4,PRPS2,DGUOK,MAP2K7,EGFR,PXK,BRSK1,EIF2AK3,MAP4K3,DGKD,PNKP,ULK1,IGF2R,MKNK1,NME4,PIK3C3,TRIB2,PDGFRB,TAOK2,CDC42BPB,ITPKB,FLT1,TSSK2,PAK2,MAPK1,PIP4K2B,CSNK1E,SGK3,KIT,DGKQ,TEK,SRPK1,PRKAG1,SGK2,GAK,ATM,CDK1,PFKFB2,DLG2,HK1,DAPK3,RPS6KA3,TI…
ENZYME_INHIBITOR_ACTIVITY	87	-1.36977	0.115385	0.247576	SOCS1,SPINT2,CDC42SE1,TIMP2,GPX1,RTKN,CDKN2D,GMFB,APP,PROS1,THBS1,TESC,HSPBP1,CDKN1A,RNH1,SERPING1,TIMP1,BIRC5,CD27,CAMK2N1,ANGPTL4,IQGAP2,AGT,SERPINB8,SPP2,SPINK5,SPINT1,CDKN2B,CST7,CDKN2A,SOCS3
NES: nomalized enrichment score
NOM p-value: nominal p-value
FDR q-value: false discovery rate q-value
