# Supplementary material for: Gene Expression Signature in Adipose Tissue of Acromegaly Patients
Source: PLoS One. 2015 Jun 18;10(6):e0129359. doi: 10.1371/journal.pone.0129359 (PMC4472931; doi:10.1371/journal.pone.0129359)
Supplement: S4 Table — These categories indicate that target genes regulated by these factors are altered in acromegalic white adipose tissue. Size is the total size of the category, NES is the normalized enrichment score, NOM p-value is the raw p-value and FDR q-value is corrected for multiple observations. Gene details lists the specific genes which led to the enrichment of this category in our data. A negative enrichment score indicates down-regulation of the category in acromegaly. (XLS) [file pone.0129359.s008.xls]

## Sheet: Supp_Table_4_ageAdjusted.txt
Supplementary Table 4. GSEA significant results (FDR q-value < 0.25) for Transcription factor and microRNA gene sets
Name	Size	NES	NOM p-value	FDR q-value	Gene Details
V$NFMUE1_Q6	217	3.1489	0	0	CCNE1,ZFY,WBSCR16,CCND1,KIF15,SNX13,GNPAT,SLAIN1,FBXO11,UBE4B,ZMYM2,ARNT,UQCRH,NKIRAS2,SUV39H2,REST,DOLK,EIF3A,VDAC2,PIGN,SLC39A9,ATP5H,PSMD8,TCF4,NCOR1,ATP6V0C,UBR5,PPP1CC,SMEK2,NDUFB1,ZADH2,CDH23,MYNN,ARCN1,TOP3A,ADK,COL4A3BP,RPRD2,ZNF644,RIF1,PHC3,SERBP1,RIOK3,LRRC41,SMC3,DAP3,RFX3,BMI1,EIF5,CPSF2,POLK,ASH1L,RALA,TIA1,ZFP37,PBX3,BRD3,RNF26,H1F0,TRA2B,GBF1,TNKS2,ESCO1,CBX5,C1orf131,EEF1A1,TMEM8…
GCCATNTTG_V$YY1_Q6	381	2.89564	0	0.00101353	ZFY,WBSCR16,PCYT2,NDC80,DISP2,EMG1,PNRC2,FOXN2,TAF15,MAP2K5,DOCK8,KIF15,SEC23A,CCND2,SNX13,LPHN1,CCDC6,ENOX1,RAD21,TET2,IRX5,R3HDM1,RACGAP1,PDSS2,UQCRH,NBEA,ETV1,UBR3,ATE1,CD164,ATP5A1,DOLK,RRM1,STRN3,BCL2L13,PRDM10,MTF2,TCF4,NDUFS1,PDS5B,ATP6V0C,ARFGEF1,PPP1CC,SMEK2,ARID4A,NDUFB1,CCNB1IP1,HOXC4,HEXIM2,TRAPPC8,N4BP2L2,AGPAT1,MYNN,RBMX,ARCN1,USP14,FZD8,TOP3A,ADK,RIF1,SERBP1,PIGV,KLHL28,NAPEPLD,LRR…
TMTCGCGANR_UNKNOWN	139	2.74469	0	0.00101844	PTPN4,KAZALD1,PLOD2,TTC23,THAP2,AGL,RAB33B,CAND1,MAPK14,LRRC28,SLC12A2,SLC25A4,ATF2,TMEM209,CCT8,ASH2L,CAMK2D,SPAG16,PURA,RPS19,PIGN,TTC14,DENR,IFT74,ICMT,DNAJC27,COX11,ZNF286A,SMG7,TMCO1,MARCH7,SEC62,AGBL3,TLK2,MATR3,MOB1B,CYB5D1,CD2AP,ADNP,EIF5,GPBP1,TMEM183A,UPF3B,MRP63,CDC5L,WDR44,ZZZ3,GAS8,ATP5F1,NOL11,BCAS3,WDR77,C5orf24,MAP3K7,SLC25A11,UBE2D3,GGNBP2,FAM76A,WDR73,SEC63,THAP7,ATF7,COQ9,RRAGA…
V$ELK1_02	234	2.73629	0	0.00100393	PDZRN4,AAK1,APOLD1,WDR93,TCF7,SCO1,PEX11A,LSM5,SRBD1,ACVR2A,VPS52,PRKAG2,CKS1B,MRPL13,EN1,MTBP,HMGA1,TBX6,STX12,C1orf50,UQCRH,FUZ,NKIRAS2,ATP5A1,TRO,MTPN,FBXO22,C19orf26,NDUFS1,LRRC29,TIMM8B,TIGD6,DNAJA2,ERI2,FBXO36,EXTL2,NF1,KLHDC3,FBXW9,EXOC5,MTX2,LEPRE1,NIPBL,COG3,PPME1,ARCN1,AP2S1,FAM174A,POLL,C11orf57,CCP110,UGGT2,SDHD,UBR1,ARL5B,DCTN5,SAMD8,TTPAL,FBXO3,FAM98B,CGGBP1,LRRC41,PSMD12,ITGB3BP,PR…
TCCCRNNRTGC_UNKNOWN	181	2.46911	0	0.0163786	KIF11,RDH10,PNRC2,TTC30A,TIMP4,SNX16,ADAT3,AZIN1,R3HDM1,PHACTR3,CHCHD3,SPC25,TRIM23,MRPL50,CSNK2A1,YTHDC1,C8orf76,MTF2,UFSP2,KPNB1,PCM1,RB1CC1,RAD50,STMN1,KBTBD7,ZNF428,CEP97,CNOT4,CCP110,TBC1D23,COL4A3BP,SNX11,CEP290,FYCO1,MORF4L1,C6orf62,VCL,USP16,EYA4,BET1,POLK,RPL7,SON,CCDC25,IPO7,PLAGL2,PUM1,HMBOX1,USP15,TMEM33,STARD13,EDEM3,CCDC28A,NSD1,TCEB1,CDK16,DNAL1,TMEM186,PRCC,KBTBD6,EXOC4,C19orf68,X…
TGCGCANK_UNKNOWN	472	2.44514	0	0.0159732	TDRD5,IGF1,SLC2A4,PCSK2,PCYT2,PNMAL1,GPD1L,C7orf13,AURKA,ZNF334,QPCTL,BAI3,PSMA2,DMD,XRCC2,CCNG2,SFXN2,NNAT,EID2B,AQP11,SNRPN,HS3ST3B1,MRPL32,ZNF575,ARRDC3,ELOVL4,DLD,MAPRE3,PRDX3,MIB1,SYT12,CNKSR2,ZMAT3,RAB18,REEP3,RAD21,COQ2,PKIB,ZNF287,SEC23IP,CLIP3,ALS2CR11,MTFMT,FGF12,PUS7L,ZNF585B,ZMYM4,GPRASP2,HDX,VCPIP1,TRMT1L,POLA1,PTPLAD1,CCNI,SIKE1,NUDCD2,TXLNG,MYCBP,MTPN,FAM134C,XRCC1,TAF5,MSH2,ARSK,C…
V$GABP_B	228	2.38661	0	0.0194172	AAK1,BAG4,AURKA,APOLD1,EMG1,CHPF,GEN1,CLMN,LSM5,EXOSC3,AGL,PRKAG2,CCDC6,FRS2,PER2,CRIPT,CLDN12,DDX1,TBX6,UQCRH,DCAF10,NKIRAS2,CCDC85B,TRO,LEPROTL1,MTPN,PHLDB3,SEZ6L2,LRRC29,FBXO36,STK35,EXTL2,NF1,LZIC,EXOC5,ELP2,PCBP1,NMNAT1,DPM1,SYNRG,SLC39A6,NUP155,NIPBL,PPME1,RBMS2,UGGT2,XRCC4,TMCO1,NCBP1,MORC3,MOCS3,LRRC41,TMUB1,DPP8,SUPT16H,TMBIM4,DOK1,ZFYVE16,BCAT2,ZBTB26,CSGALNACT2,MRPL3,TM2D3,ZNF23,PHB2,S…
V$CREB_Q3	209	2.37503	0	0.0178767	CDKN2C,PAX3,CRHBP,BTBD11,COL3A1,NTRK3,DIO2,PITX2,CCND1,CTNND2,OXNAD1,PHLPP1,HOXC10,CSRP2,CCND2,RFC1,SLC38A4,TGFB3,C1QTNF7,ACVR2A,SYT12,NARG2,MEIS2,GREM2,PHACTR3,HSPB6,CBX8,ZMYM4,NRD1,KPTN,NKIRAS2,TRPC1,UBE2B,RRM1,SREBF2,PRDM10,MAPK10,HPS5,GPR155,TBX2,PSKH1,DHX40,DNM3,FCF1,FBXW9,PRICKLE1,ARID4A,SLC25A3,HOXC4,ARID4B,DNAJC27,AFF4,NUP155,ORAI3,USP14,ARIH1,DIO3,LIN54,MBIP,RECQL5,ANAPC10,KIF9,HSPD1,MZT…
V$OCT1_02	148	2.31494	0	0.0229642	TDRD5,PDZRN4,CDKN2C,ACVR1C,LPL,NRXN3,PCSK2,HFM1,PLAG1,CREB3L1,LRRN3,KIAA0922,ANK3,RASGEF1B,DNAH9,FOXP2,PFKFB1,DMD,TYRO3,TRPS1,PHLPP1,PHKA2,AFF3,NFIA,MBNL1,FGF13,CEP41,PPFIA2,TCTEX1D1,TET2,UBE4B,NRK,MAML3,STC1,REST,COMMD10,CACNA1D,PURA,CXCL14,RPS19,RNF2,SMARCA2,ADAMTSL1,AR,TCF4,ZNF428,FZD8,SDHC,ZHX1,MEIS1,PRDM8,POLR3F,FUT8,SEPHS1,PKNOX2,BUB3,DTNA,CCDC91,FGFR1,GPBP1,TIAL1,SDCCAG8,GABARAPL2,HMGB2,AH…
V$NRF2_01	243	2.3138	0	0.0206678	SCN4B,TCF7,EMG1,CLMN,THAP10,SENP1,AGL,ACVR2A,VPS52,ATP6V1D,FRS2,CKS1B,BAZ1A,ZNF585B,UQCRH,MTMR2,CBX8,NKIRAS2,SIRT3,CCDC85B,MTPN,FBXO22,PHLDB3,DLST,LRRC29,TIMM8B,TIGD6,NF1,LZIC,PYROXD1,FBXW9,EXOC5,NMNAT1,SYNRG,NIPBL,PPME1,EIF2B2,FAM174A,UGGT2,SDHD,TOMM70A,TMCO1,ARL5B,DCTN5,FYCO1,SERBP1,RPL29,FBXO3,LRRC41,PSMD12,PRKACB,DPP8,DR1,AKT1S1,ZNF184,MTMR4,HMG20A,ZBTB26,CSGALNACT2,MRPL3,TNKS2,TM2D3,HMBOX1,Z…
V$GATA1_04	152	2.20215	0.00204499	0.0395299	IGF1,EGFLAM,PKIA,RARB,ALDH1A1,MAMDC4,PLEKHG6,FMO1,PLAG1,PITX2,LEPREL1,PAPPA,SIX1,NR3C1,TNFRSF19,TWIST1,ECHDC2,FOXP2,SLC26A7,DMD,TBX5,TRPS1,INHA,PON3,IL34,HOXC10,C20orf112,LRR1,MMP23B,RORA,SLC14A1,CCDC80,MYOT,FBXO11,ENOX1,EN1,NFE2,MAML3,SLC41A1,UBE2W,MSI2,FAM117A,FZD4
ACTAYRNNNCCCR_UNKNOWN	401	2.1531	0	0.0497682	AAK1,SERPINI1,ORMDL3,MACC1,PCYT2,GPD1L,SLC29A2,FBXO15,RDH10,FAM63A,C11orf74,ZNF546,COX7C,PHF13,KLHL24,SNX16,SND1,NAPB,KCNE4,R3HDM1,TMEM214,TBX6,HSPB6,ITSN1,SPC25,FUZ,HRSP12,TRIM23,TRMT1L,RAD51B,MARCH5,MRPL50,TBC1D8B,CCDC126,TXLNG,NKIRAS1,CPEB3,POP1,MDH1,HBP1,EHMT2,UFSP2,MRPL19,PCM1,LRRC29,FBXO9,RBM41,CDC40,DMXL1,ZFP1,STMN1,CEP97,SMEK2,ZCCHC7,TAF8,HEXIM2,KATNAL1,PRIM1,STXBP5,CYP39A1,ETFDH,AP2S1,RB…
TAANNYSGCG_UNKNOWN	70	2.14839	0.00203252	0.0472732	HOXB8,BHLHE41,HOXC10,KLC2,EN1,MEIS2,SUCLG2,ATF2,NKIRAS2,STAG2,CAPRIN1,PIGN,GSTCD,RBMX,NFIL3,AKAP10,CCP110,ZNF644,MATR3,RFX3,BMI1,PPIG,SON,PBX3,RND3,ATL2,C1orf43,CNOT1,HOXA10,PRPS1,RBM4,TBC1D5,NFKBIA,UBE2D3,STK3,PPP1R12A,DNAJC7,INTS12,SP3,RAD23A,YWHAE,GART,EYA3,GTF3C2,PHF21A,DHX15,PCDHGB4,SYNCRIP,CSNK1E,SEPT7,RHOA,BRCA1,CLSTN1,QRICH1,PCGF1,YARS,IMP4,B4GALT1,EP300,ZBED5,SFPQ,CHTOP,CCNA2,CLK1
AAGWWRNYGGC_UNKNOWN	103	2.12615	0.0020202	0.0518194	CDKN2C,PLAG1,LRRN3,C1orf61,MYLIP,HOXC10,RFC1,SNX13,CAMKMT,NKIRAS2,SUV39H2,PIGN,PSMD8,ANKRD28,UBR5,FMO5,ATG2B,CNOT4,ARCN1,COL4A3BP,ZNF644,RIF1,SUPT16H,RFX3,PREPL,EIF5,POLK,RALA,TAPT1,TIA1,RNF26,C16orf72,ADAMTS9,C10orf118,YY1,UBE3A,HMGXB4,UBE2D3,STRN4,ARL1,HOXB6,RAB22A,ZBTB4,RAB1B,MED1,C16orf52,BCL2L2,TTBK2,MED27,THAP3,ANKHD1,WDR33,HOXA9,RBM26,DNAJC7,CHD4,RAD23A,WDR47,NFYC,UBIAD1,RLIM,EPC1,ANKHD1-E…
V$YY1_02	216	2.05311	0	0.0745467	CDKN2C,ZFY,NTRK3,CCND1,NAT8L,KIF15,SNX13,ENOX1,RAD21,EEF2,TET2,MTMR2,ATE1,FUT10,STRN3,BCL2L13,PRDM10,SLC39A9,PSMD8,TCF4,NCOR1,FBXO9,UBR5,ARID4A,N4BP2L2,MYNN,RASGRP2,ARCN1,FZD8,TOP3A,ADK,COL4A3BP,RPRD2,RIF1,PHC3,SERBP1,PIGV,ANAPC10,ZNF638,FIZ1,DAP3,GTF2A1,ADNP,AKT1S1,POLK,ASH1L,RALA,TAPT1,TIA1,ZFP37,PBX3,RNF26,UPF3B,H1F0,CAMLG,TRA2B,GBF1,TNKS2,PUM1,MAP3K4,SRSF3,TMEM80,KIAA1143,MORF4L2,C10orf118,PO…
V$HP1SITEFACTOR_Q6	175	2.03755	0.00598802	0.0775149	TDRD5,BMP5,IGF1,CADM2,DIO2,NRXN3,RGS3,PCYT2,PITX2,LRRN3,KIAA0922,CALCRL,RDH10,ECHDC2,FOXP2,DMD,BHLHE41,TYRO3,MSTN,PREX2,ATP6V1E2,CNTFR,CS,HOXD3,NCALD,PHF3,RCOR1,TGFB3,MBNL1,PIK3R1,TET2,STC1,TFDP2,RBP4,BCL6,USP13,PJA1,STAG2,MMP27,MYCBP,MAPK10,HBP1,NCOR1,TBX2,ARFGEF1,SCHIP1,ANKRD28,CTNNBIP1,HOXA11,PRICKLE1,IKZF2,ZBTB10,ZADH2,NIPBL,FAP,CDKL5,SOX4,COL4A3BP,XPO1,MEIS1,CA4,ROGDI,TAPBP,PUM2,PRKACB,VAMP3
GCGSCMNTTT_UNKNOWN	65	1.98766	0.00784314	0.0974317	PCYT2,OTUD7B,EN1,NKIRAS2,STAG2,SUV39H2,POLA1,PRDM10,PDS5B,DLEU1,ARID4A,HOXC4,RBMX,ADK,SUPT16H,GPBP1,KAT7,CNOT1,SAFB,POU2F1,SMC4,UBE2K,TMED10,ZNF143,CSE1L,LUC7L3,USP11,PPAT,NPAT,TARDBP,DNAJC7,SRSF1,BCLAF1,MBOAT2,PPP1R15B,PPP2R2A,EPC1,PAICS,TRA2A,IFT80,RAB1A,TSC22D2,ATM,FAM193B,SRSF2,COL27A1,YARS,GABPB2,RAC1,LCOR,HOXA2,HOXC6,SCARA3,PHF12,ZBED5,CEP135,CD4,CHTOP
V$CART1_01	164	1.98217	0.00409836	0.0949119	SPTB,PDZRN4,RIMS2,CDKN2C,EYA1,CADM2,WNT3,ACACA,CDH6,IRX2,PAPPA,CALB2,C1orf61,FOXP2,CYP46A1,SOX5,TMEM117,LOXHD1,MAP2K5,OTUD7B,C20orf112,LRR1,LGALS12,FGF13,ACADSB,EN1,C1QTNF6,MEIS2,STC1,BCL6,ZDHHC21,CFL2,C5orf38,RPS19,MKS1,PRDM10,HOXA3,SMARCA2,PBX1,ZFPM2,RCAN1,HPSE2,UBR5,PDGFC,ARRB1,HOXA11,HOXA5,CDKL5,SOX4,FAM126A,CEP290,MOXD1,SEPHS1,ZNF362,MAL2,BBX,STOML2,RFX3,MSRB3,ZNF148,OGG1,MEF2C,POU2F1,PRDX2,…
V$CDP_02	74	1.96977	0.00598802	0.0965899	PDZRN4,CADM1,NRXN3,LSAMP,GINS3,PITX2,SIX1,LPHN2,HOXB8,FAM63A,RPA3,BHLHE22,CS,CCND2,SOX9,MBNL1,ACVR2A,SEMA5B,SLC1A3,PHACTR3,SRPK2,CDCA7,STAG2,SLC6A9,SREBF2,TCF4,TBX3,HOXA11,IKZF2
CCAWNWWNNNGGC_UNKNOWN	70	1.95842	0.00986193	0.0973462	BPIFB2,CDKN2C,CCNE1,ZFY,COL1A1,VEGFA,DMD,B3GNT5,SNX13,CABP1,ENTPD3,CNKSR2,AZIN1,ROBO1,FERMT2,BCL2L13,MED13,HOXC4,HEXIM2,PPP2R5E,ARCN1,ARIH1,ADK,RIF1,FIZ1,DAP3,ADNP,CAMSAP1,UBE3A,HOXA10,DRAM2,UBE2K,HMGXB4,STRN4,ZBTB47,RAB22A,RPL4,HNRNPA0,AP1G1,INO80D,CSDE1,ATP5G2,RBM26,CELF1,EIF1B,ZCWPW1,STAG1,CDC42BPB,TSC1,NUDT3,ZC3HC1,FAM193B,RPL18A,PCGF1,MEPCE,SAT1,HOXC6,ZFX,ZWILCH,RBM39,IRF9,FAM175B,POLD4
V$NKX25_02	187	1.94448	0.00988142	0.101041	PDZRN4,PAX3,EYA1,FGF10,TET1,TBL1Y,HAS2,RWDD2A,HHIP,PLAG1,PITX2,CXXC4,PROK1,PPAP2B,NRXN1,LPHN2,ANK3,NELL2,ECHDC2,FOXP2,TBL1X,DMD,GJA1,NEO1,POMC,GPC4,MAP2K5,SLC16A14,OTUD7B,HOXD8,MINA,ARRDC3,RORA,NAP1L5,LNPEP,SLC4A4,SEMA5B,CEP41,ACP6,EN1,MEIS2,MAML3,FBXW7,ZDHHC21,MSI2,UBR3,DNMT3B,CFL2,SIK3,ZNF277,CXCL14,EDA,HOXA3
V$MEF2_Q6_01	170	1.89287	0.00793651	0.128698	RIMS2,AAK1,SLC2A4,COL1A1,ESR1,CNTN1,COL8A1,SIX1,ARHGAP26,STAC,KLB,CTNND2,RASGEF1B,FOXP2,DMD,SLC9A5,SOX5,TYRO3,MID2,MAP2K5,ADCY6,ADAMTS12,PRKAA2,RCOR1,FGF13,ATP1B2,SMARCA1,CPT1B,STRADB,FGF12,TMEM57,USP13,ETV1,TFB2M,CAMK1,CASQ1,SLC44A1,ACTR3B,LRRC8C,SMARCA2,ZFPM2,FXR1,ANKMY2,LGALSL,SSPN,KTN1,ALDOA,RHOBTB1,PABPC4,ATXN1,KPNA3,FRMD4A,ZADH2,NIPBL,JAZF1,PPM1B,TSC22D1,ARL6IP5,ATP2A3,CASK,BZW2,ZNF362,PACS1
V$E2F_Q2	154	1.8903	0.0121704	0.125141	BAI2,DHCR24,KANK4,LPHN2,DDAH1,CNTN2,PKN2,TMEM56,GATA3,CCDC6,RRAGC,FBXO44,UBE4B,MAGI3,UQCRH,VPS26A,TMEM57,ZMYM4,ZFYVE9,RNF207,SUV39H2,MYCBP,RNF2,AK3,EPHB2,VDAC2,CTNNBIP1,SNRNP40,STMN1,PABPC4,ATPAF1,SORT1,NSUN6,MPZL1,CARD16,SLC25A16,ADIPOR1,ZNF644,SERBP1,PIGV,LRRC41,ZNF362,RBBP4,PRKACB,VAMP3,CDC73,DAP3,DR1,BMI1,APH1A,SDCCAG8,SCMH1,ANP32E,MAN1C1,CSGALNACT2,C1orf43,PCGF5,PUM1,KCND3,POU2F1,ZCCHC17,MED…
V$E2F1_Q6	202	1.88686	0.00598802	0.121951	SPTB,GINS3,NELL2,CTNND2,ALDH6A1,DMD,SLC9A5,FHOD1,TYRO3,GEN1,HOXC10,OTUD7B,PHF13,ATAD5,CAND1,NRK,HMGA1,TBX6,MCM8,CDCA7,ATE1,STAG2,POLA1,EFNA5,ATAD2,KIAA0825,AK2,SOAT1,YTHDC1,MSH2,MTF2,KPNB1,EZH2,STK35,YBX2,STMN1,KBTBD7,PBRM1,ACBD6,ARID4A,SLC25A3,MCM2,STT3B,SMAD6,NIPBL,WDR62,PRKDC,ZNF644,TMEM143,SERBP1,UBR7,ZNF362,RBBP4,RRM2,GPN3,SMC3,FIZ1,RPS20,CCNT1,ACO2,APH1A,HIRA,IPO7,POLD3,TRA2B,E2F1,EED,PVRL1…
V$NRF1_Q6	222	1.87546	0.00842105	0.125348	NAT8L,DISP2,NNAT,EID2B,MIB1,ATP6V1D,PDCD2L,RAB18,SND1,ZNF287,FGF12,MAPT,STX12,TMF1,SMAD5,CCNI,NUDCD2,FAM134C,XRCC1,BCKDHA,HIBADH,ZNF248,LSM12,NF1,ZNF428,MPP5,HOXC4,TECR,PPME1,PSD,ZNF286A,RPRD2,DCTN5,KRCC1,TMEM143,PHC3,MTFR1,FUT8,USO1,COG6,ZNF638,SHMT2,RNF111,ARMC8,UBAC2,RXRB,BTBD3,TDP2,PARK2,POLA2,TTLL4,TNKS2,ESCO1,C4orf21,POU2F1,TUBG1,EIF3K,SMC4,EDEM3,NAA25,CDK16,UBE2K,PDXDC1,DNAJC3,GTF2F1,CENPB…
V$E2F1_Q6_01	203	1.86892	0.0140845	0.124784	CADM2,PCYT2,SLC25A1,CTNND2,SLC9A5,FHOD1,TYRO3,GEN1,SIK2,HOXC10,OTUD7B,PHF13,ATAD5,SMARCA1,WHSC1L1,MEIS2,ZMYM2,TBX6,MCM8,RNF207,CDCA7,ATE1,STAG2,POLA1,EFNA5,ATAD2,KIAA0825,DOLK,RPS19,AK2,MSH2,MTF2,RB1CC1,EZH2,DLEU1,STK35,YBX2,STMN1,KBTBD7,SPHK2,ACBD6,MCM2,STT3B,NIPBL,PRKDC,ZNF644,NCBP1,TMEM143,SERBP1,UBR7,ZNF362,FIZ1,DDB2,CCNT1,ACO2,HIRA,IPO7,POLA2,POLD3,E2F1,CBX5,EED,CDC5L,MGAT2,SMC6,MCM6,POU2F1,…
V$CHX10_01	150	1.86426	0.00575816	0.123036	PDZRN4,CDKN2C,KCNK2,CA2,PAX8,DMRTA1,PPP1R1B,RP1L1,PITX2,CDH6,IRX2,PCDH18,CDH20,NR6A1,FOXP2,SLC26A7,DMD,BHLHE41,NEO1,SFRP1,MSTN,LPAR4,MAP2K5,CS,C20orf112,AFF3,PTPRG,SEMA5B,PPP1R16A,FIGN,SND1,ZFHX4,EN1,DAAM2,PRND,SUCLG2,BCL6,ADAMTS17,ETV1
CTAWWWATA_V$RSRFC4_Q2	249	1.85662	0.0107296	0.122941	SPTB,PDZRN4,RIMS2,IGF1,EYA1,SLC2A4,GPM6B,ESR1,CNTN1,COL8A1,PITX2,STAC,CTNND2,SCN4B,RASGEF1B,SLC12A8,GRIN2D,TWIST1,NAT8L,DMD,SLC9A5,SOX5,GPR153,TMEM117,TYRO3,MGAT3,LPAR4,RPA3,GPC4,MAP2K5,PHKA2,OTUD7B,CKB,IRS1,RASGRP3,CHN2,SOX9,RCOR1,MEOX2,CTAGE5,DST,NME5,CPT1B,STC1,FGF12,CYP2E1,ITSN1,TMEM57,SLC25A4,FAM117A,SGCD,RNF207,STAG2,CFL2,SIK3,TSPAN13,PURA,CASQ1,SLC44A1,SMARCA2,ADAMTSL1,NCOR1,ANKMY2,LGALSL,…
GGCNKCCATNK_UNKNOWN	109	1.8512	0.0161943	0.122199	RGS3,COL1A2,CREB3L1,SLC12A8,TYRO3,LPHN1,ESRP2,WHSC1L1,RAD21,TET2,UBE4B,ITSN1,TFB2M,CD164,STRN3,DYM,SLC39A9,PSMD8,ATP6V0C,FBXO9,PPP1CC,MCTS1,ARID4A,TTC9C,ARCN1,PIGV,MATR3,ZNF362,ADNP,RALA,RXRB,CNBP,ESCO1,PUM1,POU2F1,ITCH,ACTR8,SAR1B,SREK1,SNPH,NSD1,RPL4,LUC7L3,RNF145,BRD2,HNRNPA3,RBM26,SFXN1,NFYC,DPYSL2,HMGN2,TXNDC12,PAFAH1B1,AP4S1,CRYZL1,EIF4G2,NFYA,EPC1,HOXD4,STAG1,SYNCRIP,ERH,RAB1A,GEMIN4,VAMP2…
V$AP3_Q6	174	1.838	0.0138614	0.127045	BMP5,WNT3,NTRK3,NRXN3,UNC5C,PDE3B,PLAG1,CXXC4,GAS2,ENPEP,IRX2,PAPPA,EDNRA,FOXP2,BAI3,DMD,OXNAD1,FAM63A,NEO1,RND1,TRPS1,ATP6V1E2,GSTA4,GEN1,HOXC10,TAF15,OTUD7B,SAV1,PHF3,HDLBP,RORA,MBNL1,FGF13,PRMT10,CDK14,WHSC1L1,MEOX2
TAAWWATAG_V$RSRFC4_Q2	117	1.82392	0.0168421	0.132489	SLC2A4,COL1A1,NRXN3,ESR1,COL8A1,ARHGAP26,KLB,CTNND2,RASGEF1B,SLC12A8,SLC9A5,SOX5,TYRO3,MID2,TRPS1,LPAR4,SATB2,ACVR2A,FGF13,FBXO11,CTAGE5,TMEM38A,CPT1B,STRADB,ZMYM2,PLEKHH3,ADAMTS14,USP13,RNF207,NEB,STAG2,PURA,HIBADH,TCF4,FXR1,LGALSL,KTN1,ALDOA,PABPC4,ATXN1
V$CEBPDELTA_Q6	171	1.82257	0.0108696	0.129169	RARB,PCSK2,KANK4,VIPR2,PTEN,G0S2,DOCK3,SLC7A11,HOXB8,ECHDC2,FOXP2,DMD,NEO1,SEMA6D,SFXN2,RPA3,CPS1,BHLHE22,GPC4,COPS2,PIPOX,ARRDC3,CCND2,RORA,HEPACAM,MBNL1,PIK3R1,PLA2G4A,STC1,FBXW7,TBX6,PDE1B,ZFYVE9,CAMKMT,USP9X,SARNP,SLC44A1,SREBF2,NDUFA4,HOXA3,IL1RN,SCYL2,TTC12,ARID1B,PPM1A,ZNF428,HOXA11,PCBP1,IKZF2,ZBTB10,HOXC4,ARID4B,ZADH2,TBC1D10B,ARIH1,ADK,PRDM8,NR1H3,ITGB3BP,VAMP3,SERPINF1,ACE,PREPL,RC3H2,…
V$YY1_Q6	212	1.82142	0.0107296	0.126184	ZFY,WBSCR16,CCND1,PNRC2,SNRPN,KIF15,SNX13,LPHN1,CCDC6,ENOX1,RAD21,TET2,UBE4B,MAPT,ARNT,UQCRH,UBE2W,CAMKMT,ETV1,FUZ,ATP5A1,DOLK,MTF2,ATP5H,TCF4,NCOR1,SMEK2,CCNB1IP1,HOXC4,N4BP2L2,MYNN,ARCN1,FZD8,TOP3A,ADK,RIF1,SERBP1,PIGV,NAPEPLD,LRRC41,FIZ1,DAP3,ARMC8,PREPL,EIF5,ASH1L,TIAL1,RALA,SETD3,RXRB,TIA1,ZFP37,PBX3,RNF26,UPF3B,TRA2B,HIF1A,GBF1,TNKS2,PUM1,BTRC,MAP3K4,EEF1A1,SCYL3,KIAA1143,MORF4L2,C10orf118,…
V$MMEF2_Q6	196	1.81888	0.0165975	0.123871	RIMS2,EYA1,CRHBP,ESR1,HAS2,LRRN3,LPHN2,SDC1,ARHGAP26,YPEL5,ABCB4,HOXB8,FOXP2,BAI3,DMD,GCAT,SOX5,GPR153,FHOD1,TYRO3,CLDN23,GEN1,CPS1,DKK1,BHLHE22,HOXC10,C4orf32,CHN2,HOXD8,MYO15A,RCOR1,ACVR2A,FGF13,CDK14,DHRS3,TFDP2,BCL6,TMEM57,USP13,GYPC,STAG2,CFL2,MYO3B,PENK,CASQ1,SLC44A1,B3GALTL,HIBADH,FXR1,RBM12B,ATP6V0C,ANKMY2,SSPN,DNAJA2,CLASP1,PIP4K2C,RHOBTB1,HOXA11,KPNA3,IKZF2,NIPBL,CDKL5,NFIL3,RTN3,C1orf2…
YATGNWAAT_V$OCT_C	244	1.79762	0.0139442	0.134593	ALK,PDZRN4,BMP5,EYA1,CADM2,PDZK1IP1,ZFY,CADM1,LPL,RARB,NRXN3,ALDH1A1,PITX2,NRXN1,PTEN,SUCNR1,C1orf61,NUDT6,CCND1,ANK3,SESN3,NR6A1,PFKFB1,SOX5,TRPS1,SFRP1,GPC4,PRICKLE2,PIPOX,NFIA,HEPACAM,NAP1L5,CCDC80,LPHN1,CCDC6,ATP1B2,SMARCA1,ENOX1,SCOC,CDK14,ANG,IRX5,FGF12,HOXD9,ITSN1,MSI2,FAM117A,FZD4,ETV1,CCDC122,REST,TOP1,TSPAN13,SREBF2,EDA,AKT2,PRDM10,HOXA3,UBE2S,ADNP2,TCF4,ATP6V0C,RCAN1,ANKMY2,HIST1H2AC,A…
V$RSRFC4_Q2	151	1.78335	0.0233051	0.141336	TRIM55,PAX3,EYA1,SLC2A4,NRXN3,DKK2,ESR1,CNTN1,HAS2,COL8A1,RGS3,SLC29A2,ARHGAP26,STAC,CTNND2,RASGEF1B,TWIST1,BAI3,DMD,SOX5,GPR153,TYRO3,TRPS1,GPC4,MAP2K5,IRS1,RASGRP3,TGFB3,ATP1B2,MEOX2,NME5,STRADB,FGF12,CYP2E1,FAM117A,TSPAN13,CASQ1,ACTR3B,SMARCA2,B3GALTL,ZFPM2,HIBADH,ANKMY2,SSPN,KTN1,MGST3,ATXN1,KPNA3,HOXC4,ASB16,SDHC,TSC22D1,ATP2A3,BZW2,ITGB3BP,STOML2,FBXW11
V$OCT1_07	105	1.78314	0.00785855	0.137794	PDZRN4,CSN1S1,CADM1,RARB,IRX2,NUDT6,CCND1,FOXP2,NEO1,PRICKLE2,C20orf112,NFIA,HEPACAM,CCDC80,SEMA5B,SCOC,CDK14,EN1,GREM2,HOXD9,ITSN1,FZD4,ETV1,COMMD10,C5orf38,MKS1,RCAN1,ZBTB10,FRMD4A,ZADH2,CD36,JAZF1,LDB2,TRERF1,DIXDC1,STOML2,ABL2,HEPH,RANBP6,DTNA,CCDC91,RALGPS2,PTPN22,ZNF148,BTBD3
WTTGKCTG_UNKNOWN	389	1.7693	0.0139442	0.143911	TDRD5,CAPN6,CADM2,POU6F2,COL1A1,PAX8,WNT3,ID4,DHCR24,HAS2,PCYT2,ACACA,BAG4,SEPT4,MACROD2,NRXN1,SIX1,ELOVL5,SLC16A11,ADRB1,PALM2,HOXB8,CSPG5,HBA2,FAM126B,FOXP2,NAT8L,DMD,SLC25A10,NOSTRIN,MID2,TBX5,PPARG,RND1,GPHN,SIK2,PCDH17,TAF15,RMND5A,ETFA,CDC42EP4,ABCD2,AFF3,RORA,HEPACAM,RCOR1,TGFB3,CCDC80,PIK3R1,SEMA5B,CHKA,FGF13,RAD54L,TMCC3,PPFIA2,UBE4B,ZMYM2,MAML3,GPR124,PHACTR3,SLC41A1,CBX8,SLC25A4,HDX,MD…
V$E2F_Q4	208	1.7625	0.0163934	0.145589	SPTB,WNT3,PCYT2,GINS3,KCND2,NELL2,CTNND2,ALDH6A1,DMD,SLC9A5,FHOD1,TYRO3,GEN1,SLC6A4,SIK2,HOXC10,OTUD7B,RHD,PHF13,ATAD5,RHCE,WHSC1L1,GPAT2,CAND1,MEIS2,ZMYM2,TBX6,MCM8,SEMA5A,CDCA7,STAG2,POLA1,EFNA5,ATAD2,KIAA0825,AK2,SOAT1,YTHDC1,MSH2,MTF2,KPNB1,EZH2,STK35,YBX2,STMN1,KBTBD7,PBRM1,PPP1CC,ACBD6,ARID4A,MCM2,STT3B,SMAD6,NIPBL,WDR62,PRKDC,ZNF644,TMEM143,UBR7,ZNF362,RRM2,SMC3,FIZ1,DDB2,CCNT1,ACO2,APH1A,…
V$E2F_Q6	204	1.75715	0.0188285	0.145544	SPTB,PCYT2,GINS3,KCND2,NELL2,CTNND2,ALDH6A1,DMD,SLC9A5,FHOD1,TYRO3,GEN1,SLC6A4,SIK2,HOXC10,OTUD7B,RHD,PHF13,ATAD5,RHCE,WHSC1L1,GPAT2,CAND1,MEIS2,ZMYM2,TBX6,MCM8,SEMA5A,CDCA7,STAG2,POLA1,EFNA5,ATAD2,KIAA0825,AK2,SOAT1,YTHDC1,MSH2,MTF2,KPNB1,EZH2,STK35,YBX2,STMN1,KBTBD7,PBRM1,PPP1CC,ACBD6,ARID4A,MCM2,STT3B,SMAD6,NIPBL,WDR62,PRKDC,ZNF644,TMEM143,UBR7,ZNF362,RRM2,SMC3,FIZ1,DDB2,CCNT1,ACO2,APH1A,HIRA,…
V$E2F_03	204	1.75631	0.0170576	0.142633	RET,PCYT2,KCND2,KIAA0922,YPEL5,NR6A1,DMD,PCSK4,PLAGL1,SIK2,RHD,NR3C2,RFC1,ATP6V1D,RHCE,FBXL20,WHSC1L1,NHLRC2,GPAT2,CAND1,ZMYM2,PLK4,LRRC56,SEMA5A,CDCA7,ATE1,STAG2,POLA1,ATAD2,TOP1,AK2,DLST,YTHDC1,MTF2,NRIP3,PDS5B,DCLRE1A,EZH2,TBX3,STMN1,KLHDC3,ARID4A,MCM2,STT3B,PDS5A,SMAD6,PRIM1,NIPBL,DIO3,PRKDC,SERBP1,ZNF362,RBBP4,ARHGEF17,VAMP3,SMC3,DDB2,RPS20,KNTC1,CNBP,IPO7,POLA2,ANP32E,E2F1,CBX5,TCP1,PVRL1,M…
V$OCT1_01	180	1.75376	0.0178571	0.141103	ALK,PDZRN4,CSN1S1,CADM2,SLC19A3,ZFY,CADM1,LPL,NRXN3,ALDH1A1,ID4,SLITRK6,CXXC4,IRX2,NRXN1,PTEN,SLC7A11,CCND1,ANK3,SLC1A2,SESN3,NR6A1,PFKFB1,DMD,SOX5,TRPS1,GPC4,NFIA,CPD,THAP2,CEP41,ATP1B2,TCTEX1D1,PRKG1,PYGO1,ITSN1,FAM117A,FZD4,ETV1,TSPAN13,C5orf38,SREBF2,PRDM10,HOXA3,UBE2S,PBX1,TCF4,ATP6V0C,RCAN1,HIST1H2AC,ZNF428,SEC22A,RHOBTB1,PMEL,PPP1CC,TSNAX,HOXA5,MCC
V$RSRFC4_01	167	1.75012	0.0297619	0.140905	PAX3,EYA1,NRXN3,DKK2,ESR1,CNTN1,HAS2,COL8A1,RGS3,ARHGAP26,STAC,CTNND2,RASGEF1B,TWIST1,BAI3,DMD,SLC9A5,SOX5,GPR153,TYRO3,TRPS1,CLDN23,GPC4,MAP2K5,IRS1,RASGRP3,ATP1B2,MEOX2,STRADB,LRRC39,FGF12,ARHGAP32,CYP2E1,ITSN1,FAM117A,STAG2,CFL2,SIK3,TSPAN13,CASQ1,SLC44A1,ACTR3B,SMARCA2,B3GALTL,ZFPM2,ANKMY2,KTN1,PPP1R3D,MGST3,WSB2,ATXN1,KPNA3,HOXC4
V$HNF1_C	137	1.74491	0.0140281	0.141271	PDZRN4,ANGPTL1,NAALADL2,HOXB8,KLB,CDH20,TBL1X,DMD,NEO1,TRPS1,PREX2,GEN1,C20orf112,RORA,MBNL1,ACVR2A,PLA2G4A,SLC5A4,WDR78,TMEM37,STC1,CLIP3,SLC18A2,RBP4,SLC12A2,DBF4,CCDC85B,TNS1,HOXA3,ZFPM2,LPP,TCF4,CAST,ARFGEF1,SPATA18,CCDC50,HN1L,HOXC4,YES1,FAM20C,SLC39A14,ARHGAP24,MXI1,ZNF362,PHLDB1,BUB3,SUPT16H,CNTD1,RNF111,MIER1,BTBD3,BAIAP2L2,PVRL1,ASPA,POU2F1,UBE3A,HOXA10,SEMA4G,MRPL43,SREK1,CBFA2T2,HNF1A,…
YTCCCRNNAGGY_UNKNOWN	59	1.72618	0.0215686	0.151987	ORMDL3,PHLPP1,HOXD8,TGFB3,SAMM50,WHSC1L1,SLC9A1,TBX6,CCT8,SNAPC3,TDG,GTPBP8,WBP2,ERO1LB,COL4A3BP,SKP2,ZC4H2,PABPC1,POLK,APH1A,ATL3,ATL2,PARK2,BCAS3,MIB2,MITF,ZW10,PPP2R3A,HACE1,LUC7L3,BTBD1,GSPT1,POLR1B,COQ10A,ST3GAL1,GTF3C2,IL17RC,BACH2,SEPT10,IRF2BP1,ZDHHC15,FASTK,RANBP3,APBA3,MRPL54,WNK1,CDK9,UBE2V1,RPS6KB2,SNX27
GKCGCNNNNNNNTGAYG_UNKNOWN	57	1.72118	0.0207469	0.152802	ORMDL3,RFC1,STRADB,UBE4A,PHF7,NUPL2,NEK1,CCDC86,NUP155,TRMT61B,ZNF644,RANBP2,ANAPC10,C2orf43,ACO2,BAP1,SNF8,NUP133,ATG5,MUL1,MRPL49,CNOT7,LCMT1,KIAA1407,COQ7,PSMB2,BCL2L2,DNAJB11,VPS37A,DHRS1,RNF7,TRAK2,GTF3C2,PHF5A,SENP2,PHF20L1,QTRTD1,MFN2,NUP153,MECR,ABCE1,RCE1,NFX1,BRMS1,ADPGK,RNPS1,C9orf9,ZNF367,UXT,RNF141,C9orf3
V$PAX2_01	36	1.69699	0.0277778	0.170031	FOXP2,DMD,MAP2K5,MBNL1,ACADSB,UBASH3B,KCNE4,CBX8,TAF5,EDA,PDZD7,HPSE2,CDCA7L,NIPBL,VCL,ITGB3BP,HOXA10,IKZF5,PDE10A,ZCCHC14,JMJD1C,LRRFIP2,TAF11
V$HLF_01	189	1.6955	0.0165289	0.168091	CDKN2C,CADM1,PCSK2,ALDH1A1,ANGPTL1,PLAG1,FAIM2,CALCRL,ABHD8,BAI3,DMD,OXNAD1,SEMA6D,PREX2,ARRDC3,RORA,PRKAA2,PDZD8,PIK3R1,MEOX2,EEF2,LONRF3,PRKG1,MEIS2,FBXW7,MRC2,BCL6,TBX6,SLC46A3,DCAF6,TMEM57,ZFYVE9,ROBO1,CDK8,USP9X,ATAD2,TOP1,RBFOX2,TXLNG,SREBF2,SECISBP2L,LGALSL,ZNF654,DNAJA2,CLASP1,STK35,ARID1B,PDXP,CELF2,PRICKLE1,ATXN1,HOXC4,HSPA4L,NTN5,CDKL5,NFIL3,TNFSF13,RPRD2,TSC22D1,PHC3,OCRL,NAPEPLD,CASK…
V$PAX4_02	170	1.66106	0.0293501	0.194811	TDRD5,PDZRN4,EYA1,SMOC1,HAS2,RP1L1,PITX2,PPAP2B,NAALADL2,PCDH18,FOXP2,SLC26A7,SOX5,PMM1,TYRO3,TBX5,TRPS1,C5,NNAT,UTS2,CS,OTUD7B,NCALD,NFIA,RORA,PTPRG,SLC4A4,SEMA5B,ARHGAP15,PPP1R16A,MEOX2,ZFHX4,MTIF2,MBNL3,MEIS2,ETV1,SGCD,ATP6V0A1,TBC1D8B,EDA,LAMB1,TCF4,CAST,ANKMY2,ARRB1,HOXA11,IKZF2,HOXC4,MTMR6,FAP,ARHGAP24,SOX4,CDAN1,LDB2,ARL5B,CA4,PRDM8,BZW2,DIXDC1,RFX3,PABPC1,MIER3,RALGPS2,AP1S2,BTBD3,OGG1,MA…
GGAANCGGAANY_UNKNOWN	98	1.65508	0.0289017	0.196598	RIC3,GYS1,ACVR2A,ATP6V1D,TMEM38A,TRMT11,GLRX5,TFB2M,SEC61A1,EXOC3L1,PEX6,DPM1,TMCO1,MRPS18A,MOCS3,STK36,SEC61G,TOR1A,RARS,COX6B1,G3BP2,SNRPE,GCC2,MED8,XIAP,EIF3K,MRPL43,COX7A2,EIF2S3,SRP54,SEC11A,SZT2,PARVA,EIF3H,BMS1,UBL5,THUMPD3,EIF2S1,SDF2,CHMP2A,FARSA,ZNF48,IGHMBP2,VPS16,SUPT6H,FBXO38,UBA52,RUVBL2,ATP6V1E1,NCBP2,UBXN1,BCDIN3D,POMP,GNB2L1,TTC17,RRAS,PDAP1,MBD1,RPL28,PGS1,SEC24C,EIF1AD,ZNF384,R…
V$E2F_Q3	185	1.64527	0.0360721	0.201852	KCNA1,PCYT2,KCND2,SHMT1,CTNND2,DMD,PCSK4,GEN1,SLC6A4,SIK2,OTUD7B,RHD,KIF15,PHF13,RFC1,RHCE,WHSC1L1,GPAT2,ZBTB25,MEIS2,ZMYM2,SIX5,TBX6,PLK4,MCM8,SEMA5A,CDCA7,ATE1,STAG2,POLA1,ATAD2,DOLK,DLST,YTHDC1,EPHB2,KPNB1,PDS5B,EZH2,TBX3,STK35,STMN1,KBTBD7,PPP1CC,ARID4A,SLC25A3,MCM2,STT3B,PDS5A,SMAD6,NIPBL,PPME1,MEIS1,PRKDC,SERBP1,ZNF362,RBBP4,GPN3,SMC3,DDB2,AP1S2,IPO7,POLA2,E2F1,CBX5,TCP1,PVRL1,KIAA1143,SMC6…
V$PBX1_02	89	1.62126	0.0488798	0.221905	RIMS2,PAX3,RARB,PITX2,SIX1,TBL1X,DMD,CCNG1,MRPS6,GEN1,RPA3,CCND2,IL7,CYB5R2,FGF13,MEIS2,LIPC,TFDP2,PHACTR3,C8orf46,HOXD9,STAG2,EFNA5,TCF21,SIKE1,ABHD3,ZFPM2,HIBADH
V$E2F_Q3_01	201	1.61558	0.0482897	0.223451	PCYT2,GINS3,KCND2,KIAA0922,CTNND2,DMD,GEN1,SLC6A4,SIK2,HOXC10,OTUD7B,RHD,NR3C2,PHF13,RFC1,GATA3,RHCE,FBXL20,WHSC1L1,NHLRC2,GPAT2,MEIS2,ZMYM2,HMGA1,TBX6,MCM8,SEMA5A,CDCA7,ATE1,STAG2,POLA1,ATAD2,TOP1,DOLK,RPS19,DLST,MTF2,KPNB1,PDS5B,DCLRE1A,EZH2,FBXO9,DHX40,TBX3,STK35,YBX2,STMN1,KBTBD7,ACBD6,ARID4A,MCM2,STT3B,SMAD6,NUP155,NIPBL,WDR62,PRKDC,SERBP1,ZNF362,GPN3,SMC3,DDB2,SSU72,IPO7,POLA2,E2F1,CBX5,ITG…
V$E2F1_Q3	205	1.6111	0.0239521	0.224725	SPTB,KCNA1,GINS3,SHMT1,NELL2,ALDH6A1,DMD,SLC9A5,FHOD1,TYRO3,PCSK4,GEN1,HOXC10,OTUD7B,KIF15,ATAD5,CAND1,MAML3,SIX5,TBX6,PLK4,MCM8,CDCA7,ATE1,STAG2,POLA1,ATAD2,DOLK,AK2,SOAT1,DLST,YTHDC1,MSH2,EPHB2,MTF2,PDS5B,EZH2,TBX3,STK35,YBX2,STMN1,KBTBD7,ACBD6,ARID4A,SLC25A3,MCM2,STT3B,SMAD6,NIPBL,WDR62,MEIS1,ZNF644,TMEM143,SERBP1,EIF4B,UBR7,ZNF362,ANAPC10,RBBP4,RRM2,GPN3,SMC3,FIZ1,CCNT1,APH1A,AP1S2,HIRA,IPO7,…
GATAAGR_V$GATA_C	193	1.60549	0.0513834	0.227434	TDRD5,EYA1,PKIA,NRXN3,PLEKHG6,FMO1,PLAG1,PITX2,SIX1,SLC2A1,CSDC2,BIN1,TNFRSF19,ECHDC2,PFKFB1,SENP8,SLC26A7,DMD,SOX5,MLLT3,IGFBP5,TBX5,TRPS1,INHA,SUSD1,CS,RHD,IRS1,NFIA,SATB1,CCDC80,RHCE,FIGN,CDK14,HMGCS1,EN1,MEIS2,NFE2,GREM2,STC1,TNK2,ROBO1,FZD4,ETV1,CPOX,NFIB
V$PAX8_01	30	1.60458	0.0569106	0.224149	OLFM2,TCF7L2,DMD,BHLHE22,ACADSB,TAF5,DLEU1,IKZF2,PUM2,SUPT16H,MAN1C1,AHCYL1,KCND3,CCDC24,IKZF5,SMC4,FAM172A,JMJD1C,LUC7L3,HR,CITED2,UBE2N,IFT80,LMO3,ACTN1
V$CMYB_01	209	1.60273	0.0575397	0.222153	PDZRN4,EYA1,WNT3,PITX2,HOXB8,ALDH6A1,FAM63A,TYRO3,PNRC2,BHLHE22,GPC4,C20orf112,NR3C2,MAP9,TIMP4,HEPACAM,WDR78,CRAT,IGFBP4,SLC39A3,NFE2,FGF12,ZNF821,PHF7,VPS26A,ATXN3,B4GALNT1,TRIM37,STAG2,PURA,PRDM10,MTF2,MNAT1,PBX1,EHMT2,SEZ6L2,KPNB1,YBX2,STMN1,CEP97,STT3B,MGLL,PPME1,C14orf1,CDC27,SH3KBP1,FAM126A,MXI1,MTFR1,MORF4L1,TOM1,DAP3,PPIG,ARL8B,PABPC1,ASH1L,BAP1,MIER1,RBBP6,ZNF148,ZBTB26,SPAG9,HMBOX1,FAM…
V$CETS1P54_01	226	1.58804	0.0484848	0.233183	PDZRN4,BAG4,APOLD1,TCF7,THAP10,ACVR2A,VPS52,PRKAG2,CKS1B,MTIF2,EN1,RGL2,ZNF585B,UQCRH,MTMR2,NRD1,PARS2,SIRT3,MTPN,DLST,CAST,TIGD6,DNAJA2,ERI2,STX11,EXTL2,NF1,LZIC,PYROXD1,MCTS1,NMNAT1,ERCC6,HOXC4,NIPBL,FBXO28,PPME1,RBMS2,TNFSF13,FAM174A,POLL,C11orf57,CCP110,UGGT2,TOMM70A,ARL5B,DCTN5,ZNF70,FBXO3,CGGBP1,LRRC41,PSMD12,ITGB3BP,PRKACB,STOML2,DPP8,APPL2,DR1,AKT1S1,PPIG,RPLP2,XAB2,ZNF184,OGG1,IPO7,MEF2C…
KCCGNSWTTT_UNKNOWN	85	1.58436	0.0575397	0.233119	RGS17,NHS,TAF15,LNPEP,ACVR2A,IRX5,RGL2,MEIS2,FAAH,STAG2,USP3,ACLY,SOS1,PRICKLE1,HEXIM2,NIPBL,EIF4A2,LIN54,XPO1,SMC3,FIZ1,DAP3,ADNP,GNG11,RFX1,TRA2B,SRSF3,POU2F1,DDX17,RBM4,NONO,DMTF1,DDX6,CXXC5,AP3D1,AP1G1,SPRED2,WDR33,SRRM1,ATP5G2,ZFP91,PCF11,YWHAE,CSNK1A1,OGT,CELF1,PAFAH1B1,EIF4G2,TDRD3,PHF21A,DHX15,CBX3,SYNCRIP,ILF3,SF1,HNRNPK,HNRNPA2B1,UBC,GABPB2,ZNF711,E2F3,HNRNPH1,KDM2A,SYT11,PICALM,RBM39,C…
V$E2F_Q4_01	203	1.57917	0.0509434	0.234999	PCYT2,GINS3,KCND2,KIAA0922,CTNND2,DMD,PCSK4,GEN1,SLC6A4,SIK2,HOXC10,SFMBT1,MAP3K13,NR3C2,RFC1,GATA3,FBXL20,WHSC1L1,NHLRC2,GPAT2,MEIS2,ZMYM2,HMGA1,PLK4,SEMA5A,CDCA7,ATE1,STAG2,POLA1,ATAD2,TOP1,DOLK,RPS19,DLST,EPHB2,MTF2,KPNB1,PDS5B,DCLRE1A,BAI1,EZH2,FBXO9,TBX3,YBX2,STMN1,ACBD6,ARID4A,MCM2,STT3B,PRIM1,NIPBL,WDR62,DIO3,PRKDC,SERBP1,ZNF362,RBBP4,GPN3,SMC3,DDB2,KNTC1,CNBP,AP1S2,SSU72,IPO7,POLA2,ANP32E…
V$ARNT_02	201	1.57443	0.0478927	0.236083	TRIM55,CDKN2C,GPM6B,OLFM2,EPB41L4B,SOCS2,SLCO1C1,ALDH6A1,BHLHE41,ZMYND12,SNX16,SLC26A10,RRAGC,WHSC1L1,REEP3,KCNE4,UBE4B,EN1,SEC23IP,HMGA1,VPS26A,FAM117A,CAMK2D,ATP6V1C1,CD164,UBE2B,PURA,CEP63,C19orf26,CLTC,DCTN4,CSRP2BP,HPS5,RRAGB,UBR5,STMN1,SMNDC1,NGFRAP1,SIRT1,ZBTB10,TRAPPC8,DEPDC7,AFF4,PTPRF,ATP6V1H,EIF4B,RBBP4,NFATC3,SNTB2,AATF,REV1,TOPORS,TADA1,TRPM7,AVPI1,HIRA,FEN1,ATF7IP,C1orf43,HIF1A,C16o…
V$NFY_C	188	1.57273	0.0566038	0.233852	SPTB,COL1A1,WNT3,ANO4,SEPT4,CDH6,HLA-F,DMD,CCDC89,SFRP1,TAF15,ARRDC3,HAND2,SATB2,TYSND1,MBNL1,PIK3R1,KLHL4,HOXC8,C1QTNF6,HELB,RACGAP1,SIX5,BAZ1A,ARL6IP1,SPC25,FAM117A,MCM8,MRPS30,MRPL50,GTF2I,SIK3,ABCA7,TSPAN13,FDFT1,WDR19,PBX1,ADAMTSL1,HIST1H2AC,DLEU1,MCTS1,TAF8,ZBTB10,HOXC4,TECR,C14orf1,SYCP3,WBP2,MED30,PPM1B,RPRD2,LDB2,CAT,CEP57,FUT8,ZNF362,PEX2,CNTD1,SUZ12,HSCB,ACVR1,OGG1,KAT7,DDR2,FDPS,CBX5,…
V$ALPHACP1_01	193	1.56046	0.0409836	0.243518	COL1A1,CADM1,WNT3,DHCR24,ACACA,SEPT4,MACROD2,PPP1R1B,CDH6,SIX1,HBA1,HBA2,FAM126B,UGP2,SLC25A10,DBI,SFRP1,PNRC2,CCNG2,CNTN2,TAF15,HSD17B12,IRS1,NID2,MAP3K13,ABCD2,AFF3,TGFB3,UBB,KLHL4,ZMYM2,SLC25A4,FAM117A,ABAT,RAD51B,POLA1,ABCA7,PRDM10,TPCN2,PDZD7,ADAMTSL1,ADNP2,GATM,DLEU1,ARID4A,ZBTB10,NDUFB3,SMAD6,SPATA20,NIPBL,SORT1,C14orf1,SYCP3,ERO1LB,XPO1,PPM1B,LDB2,ZSCAN2,MEIS1,ZNF644,ELK1,ZNF362,TOM1,FIZ1…
V$ETF_Q6	95	1.55755	0.0524109	0.242836	PHF13,NFIA,CCDC6,RRAGC,WDR78,SLC41A1,ZFYVE9,SUV39H2,RNF2,CTNNBIP1,TROVE2,CARD16,RPRD2,ZNF644,ZNF362,PRKACB,VAMP3,CDC73,DAP3,DR1,BMI1,ASH1L,MIER1,KDM1A,MAN1C1,CSGALNACT2,C1orf43,KCND3,SCYL3,SPATA6,POU2F1,XPR1,DCAF8,PPP3CB,TRIM33,PITHD1,FAM76A,KIF17,USP48,ZNF281,TSPAN2,CUL2,KPNA6,SRRM1,UCHL5,WAC,LRP8,KIAA2013,ELK4,NFYC,HMGN2,YTHDF2,MTOR,EPC1,H3F3A,MFN2,CELSR2,RERE,ZBTB41,UBR4,RASAL2,LRRN2,RXRG,USP2…
V$E2F_02	202	1.55406	0.049676	0.242968	SPTB,RET,GINS3,NELL2,NR6A1,ALDH6A1,DMD,SLC9A5,FHOD1,TYRO3,GEN1,PLAGL1,HOXC10,OTUD7B,ATAD5,CAND1,NRK,HMGA1,MAPT,TBX6,MCM8,CDCA7,STAG2,POLA1,EFNA5,ATAD2,KIAA0825,AK2,SOAT1,YTHDC1,MSH2,MTF2,EZH2,STK35,YBX2,STMN1,KBTBD7,PBRM1,ACBD6,ARID4A,MCM2,MAPK6,STT3B,SMAD6,NIPBL,WDR62,PRKDC,ZNF644,TMEM143,UBR7,ZNF362,RRM2,SMC3,FIZ1,RPS20,PPIG,CCNT1,GPBP1,ACO2,APH1A,HIRA,IPO7,POLD3,TRA2B,E2F1,EED,CDC5L,SMC6,MCM6,…
V$MEF2_02	153	1.55331	0.0409836	0.240035	SPTB,ATP1A2,EYA1,SLC2A4,ESR1,CNTN1,COL8A1,RGS3,ARHGAP26,STAC,NELL2,RASGEF1B,TWIST1,DMD,SLC9A5,SOX5,GPR153,MLLT3,TYRO3,SIK2,GPC4,IRS1,RASGRP3,ADAMTS12,RCOR1,ATP1B2,SMARCA1,MEOX2,CPT1B,LRRC39,FGF12,PCMTD1,C8orf46,NBEA,TMEM57,SLC25A4
V$E2F1DP2_01	201	1.55207	0.0636943	0.237839	SPTB,RET,GINS3,NELL2,NR6A1,ALDH6A1,DMD,SLC9A5,FHOD1,TYRO3,GEN1,PLAGL1,HOXC10,OTUD7B,ATAD5,CAND1,NRK,HMGA1,MAPT,TBX6,MCM8,CDCA7,POLA1,EFNA5,ATAD2,KIAA0825,AK2,SOAT1,YTHDC1,MSH2,MTF2,EZH2,STK35,YBX2,STMN1,KBTBD7,PBRM1,ACBD6,ARID4A,MCM2,MAPK6,STT3B,SMAD6,NIPBL,WDR62,PRKDC,ZNF644,TMEM143,UBR7,ZNF362,RRM2,SMC3,FIZ1,RPS20,PPIG,CCNT1,GPBP1,ACO2,APH1A,HIRA,IPO7,POLD3,TRA2B,E2F1,EED,CDC5L,SMC6,MCM6,H2AFV,…
RTTTNNNYTGGM_UNKNOWN	116	1.55121	0.0554415	0.235345	BMP5,EYA1,ESR1,HAS2,RGS3,ACACA,PPP1R1B,MIP,BOK,PALM2,FOXP2,DMD,TRPS1,MSTN,HOXD3,PTP4A1,C4orf19,CCDC80,PTPRG,ESRP2,FBXO11,DHRS3,RBP4,ETV1,NFIB,CFL2,SLC6A9,ZBTB37,EHMT2,RCAN1,ZNF654,ANKRD28,PAIP2,DMXL1,HOXA11,HOXC4,PPP2R5E,ZADH2,TANK,UNC50,NAV3,PUM2,TSPAN6,RFX3
V$AP1_Q4_01	196	-3.29679	0	0	SRSF2,DDIT3,YIF1A,ZNF436,IQSEC1,REXO2,FGF11,SYT2,HDAC3,SYNGR1,DYRK1A,GRIA1,NRAS,RBBP7,BAZ2A,AP2M1,C1orf21,RBM39,ITPKC,VASP,PPP2CA,DYNC1H1,ELK3,SEC24D,RBPJ,LTBP3,FBRS,ANXA7,AK5,RELL2,USP2,C2CD2L,PRX,EML3,ETV5,ENO1,RELA,TINAGL1,C19orf55,ZNF827,S1PR1,FSTL1,LNX1,TRAF3,GAPDH,COL7A1,PEA15,PPP1R9B,LAMC1,ADCK4,H3F3B,PRDM1,CD68,RPS6KA4,NCDN,SLC35B1,VDR,C15orf39,ROM1,LAMA3,TLL1,P2RX6,SYNPO,MNT,RIMS1,NTN4,T…
V$BACH1_01	193	-3.172	0	0.000484746	PSMD7,SRSF2,DDIT3,LUC7L,YIF1A,ZNF436,DYSF,REXO2,C11orf49,SYT2,HDAC3,MAST2,RAB30,SYNGR1,DYRK1A,GRIA1,NRAS,RBBP7,ITPKC,PPP2CA,DYNC1H1,ELK3,SEC24D,AP2A2,RELL2,MRGPRF,NLK,DLG4,AKAP1,ACADVL,PRX,CSRNP1,SCRN1,EML3,ENO1,TPP1,ZNF827,TRIM8,GPX1,TRAF3,BMP2,GAPDH,S100A10,COL7A1,HOXB3,TRIB1,PPP1R9B,LAMC1,ADCK4,H3F3B,GPR56,RPS6KA4,NCDN,PRSS36,ROM1,LAMA3,TLL1,P2RX6,LTB4R2,MNT,GIT1,NTN4,RTN4,TREX1,BAG2,CDKN1A,NE…
V$E47_01	186	-3.05354	0	0.000667327	CD47,PARP8,SLC4A2,RUNX1,RANGAP1,RELL2,MAP1A,CFL1,NCOA5,NLK,CAMK2G,NAA40,ZNF532,KLHL13,KCNIP2,CAMK1D,SPTAN1,MAP3K3,CDC42SE1,SH3GLB2,TRIM8,PDGFB,TRPV3,SORBS3,WNT2B,FOXP1,DTX2,MGAT1,PPP1R9B,CHRD,STC2,PPTC7,THRA,PODXL,IRF1,NETO2,LGALS1,MLLT11,MYO7A,CORO1C,DLL4,PTK2B,VKORC1L1,TAZ,ERF,FAM89B,ID1,PELO,SERGEF,NUMBL,MPPED2,CBFA2T3,EFNA1,SH3BP1,RBL1,C19orf57,SORCS2,NBL1,ARL4A,ITGA3,TSPAN33,HSD3B7,BCL11B,GK…
RGAGGAARY_V$PU1_Q6	411	-3.01928	0	0.000500496	GPN2,IRAK4,PCDHGA5,RINL,RHOJ,SPECC1,LYL1,ZNF532,RBM6,ACVRL1,PIK3R3,CAMK1D,SAMSN1,ADORA3,ITGB7,C19orf55,WDR66,MMRN2,RAPGEF1,HTR2B,KCNMB3,SYT7,MR1,ACOT7,PLD3,RAB5C,SH2D3C,RBP5,S100A10,PI4K2A,IRF2BPL,ARHGEF15,MAP2K1,GPR56,MAX,SLC9B2,LYN,STC2,IMPDH1,CUEDC1,NINJ2,HHEX,CLSTN3,TIMELESS,TRPV2,PRSS27,CREB5,NEURL2,RBMS3,SKAP1,ITPRIPL1,SLA2,BRD9,PTPRH,TLL1,PDLIM2,PCDH9,CD200R1,CORO1C,SIPA1,WNT5A,TFAP4,RASIP…
V$ELF1_Q6	204	-2.89969	0	0.000785066	RAC1,E2F3,PI16,ARPC2,FUT11,IQGAP1,ZNF687,CREB3,SAT1,MADD,VIM,RUFY1,GRB2,FZD10,FAM110A,FOXO4,DGKZ,NEDD4,NCK1,DUSP22,PAX6,TMEM154,STX5,PITPNM1,ACSL5,VPRBP,MED15,EFCAB4A,RNF31,HOXB4,TSSC1,CTSA,MAP3K11,SDCCAG3,STIM1,BAHD1,KIF3C,GDPD5,JARID2,KCNAB1,SLC39A13,RELA,CAMK1D,SAMSN1,CTCF,ITGB7,RPL17,CNPPD1,KCNMB3,GPX1,MR1,ZNF668,ARHGDIB,PI4K2A,IPCEF1,PSPN,SLC9B2,KLF12,MYADM,FBLN5,NEURL2,TGFB1,LAMA3,SORL1,PTP…
V$ETS_Q4	215	-2.88167	0	0.000815803	MADD,TRIM41,GMPR2,BAZ2A,FURIN,SEPT1,ACTR3,GGT7,ELK3,TMEM204,DGKZ,UXT,NEDD4,PAX6,GMFG,CSAD,CD2BP2,POLD4,ACSL5,CPNE8,ERCC1,CHIC2,DDX23,ACAP1,ZNF35,CMTM6,DAB2IP,CYB5R4,FOXN3,MTMR12,NEDD8,IRAK4,ZMYND8,TEAD3,RINL,GDPD5,CAP1,ETV5,LSM1,ITGB7,KDM6A,PDGFB,LRFN4,FOXP1,MGAT4A,PPP1R9B,HMHA1,LIME1,LYN,KLF12,SEMA4C,CD248,SIGIRR,TENC1,SKAP1,RIN3,ITPRIPL1,PDLIM2,IL11RA,DPP3,FAM65A,KLF13,LIMD2,TSHZ3,LTBR,AP1G2,IK…
V$CREL_01	201	-2.87336	0	0.00069926	RRAS,TRIB2,RANBP10,ARHGEF2,APPL1,CTDSP1,MAP4,HNRNPR,TUBGCP4,PFN1,TNIP1,BCL6B,LRCH1,TCEA2,ACTN1,RPL23A,SMPD3,YWHAQ,ZDHHC8,TMEM88,ENO3,ERN1,E2F3,PAN2,ARPC2,TSEN54,RBMS1,EHD1,RFX5,ZSCAN29,G3BP1,RAPH1,ITPKC,ZBTB5,MSX1,POGK,NDUFB9,DOCK4,CLDN5,BIRC3,PARP8,TACC1,WRAP53,CASKIN2,NLK,VEZF1,NR2F2,GDPD5,TP53,PCBP4,GNAO1,FLOT1,PIK3R3,SH2B3,ZEB1,LIX1L,MAML2,RELB,CDC42SE1,TNFSF15,CDK6,RIN2,PLXNB1,LRRC1,BLCAP,PN…
V$AP1_Q6	191	-2.79523	0	0.000868586	YIF1A,ATXN7L2,ZNF436,REXO2,COL27A1,ZBTB2,CYFIP1,SYT2,HDAC3,RAB30,RBBP7,VIM,BAZ2A,ITPKC,VASP,PPP2CA,DMPK,DYNC1H1,KDM3A,ELK3,AP2A2,RBPJ,PITPNC1,CAPNS1,LTBP3,TGFBR2,ANXA7,NFATC4,AK5,RELL2,MAP1A,C2CD2L,STK40,SCRN1,ETV5,ENO1,TSKU,TMEM54,TINAGL1,TPP1,TRIM8,TRPV3,GPX1,TRAF3,BMP2,GAPDH,PEA15,TRIB1,LAMC1,ADCK4,PRDM1,NCDN,VDR,CLSTN3,DCN,MAPK3,ROM1,LAMA3,PTPRH,TLL1,PCDH9,P2RX6,RIMS1,HSPB7,RTN4,CDKN1A,NEK6,L…
V$AP1_C	203	-2.78674	0	0.000772076	YIF1A,ATXN7L2,IQSEC1,REXO2,SDCBP,FGF11,SYT2,RUFY3,HDAC3,SYNGR1,DYRK1A,GRIA1,NOTCH4,RBBP7,BAZ2A,AP2M1,ITPKC,VASP,PPP2CA,ATP6V1B2,KDM3A,PPP2CB,ATP6V1C2,SEC24D,EWSR1,PITPNC1,LTBP3,POLD4,FBRS,CPNE8,MAP1A,USP2,PRX,EML3,ETV5,RELA,TMEM54,C19orf55,FSTL1,VAT1,TRPV3,REEP4,DTX2,COL7A1,PEA15,PPP1R9B,LAMC1,ADCK4,PRDM1,CD68,RPS6KA4,SLC35B1,VDR,CLSTN3,C15orf39,ROM1,LAMA3,TLL1,PCDH9,MNT,HSPB7,NTN4,CTTNBP2NL,LMNA…
V$SRF_Q6	187	-2.75984	0	0.000790842	ACTR3,DMPK,KDM3A,MSX1,H2AFX,KIF1B,TGFB1I1,BDNF,MYL9,NFATC4,HOXB4,AARSD1,MAP1A,MRGPRF,CFL1,NR2F2,TRIM46,AKIRIN2,KBTBD12,ABL1,RHOJ,ZEB1,ACTB,DVL3,ZNF408,SUN2,ASPH,FOXP1,CALD1,DCUN1D3,PITPNA,ATF4,PRDM1,NR2F1,STX10,CD248,MYADM,PRKAB2,THBS1,MUS81,TAGLN,SRF,CORO1C,SIPA1,WNT5A,RIMS1,EGR3,TAZ,DUSP5,MAPKAPK2,ZNF513,ROCK2,LRRFIP1,TPM3,BLOC1S1,MYO1E,TES,PLN,PDLIM7,MYLK,RAB27A,LSP1,DGKG,MAP2K6,PCDH7,EPHB1,RA…
V$BACH2_01	201	-2.7556	0	0.000718947	DLG4,AKAP1,ACADVL,PRX,CSRNP1,SCRN1,SLC39A13,EML3,ENO1,TINAGL1,ZNF827,SMARCD1,TRPV3,CDK6,GPX1,BMP2,GAPDH,DTX2,COL7A1,PEA15,TRIB1,PPP1R9B,ADCK4,GPR56,ATF4,PRDM1,NCDN,VDR,PRSS36,ROM1,LAMA3,P2RX6,SYNPO,MNT,RIMS1,NTN4,RTN4,GADD45B,CDKN1A,LMNA,FADS3,RGS2,TAGLN2,LRCH4,SLC26A1,CAPN12,HS3ST2,NDRG2,MAP3K6,EFNA1,PKN3,CAMKK1,FAM180A,S1PR2,SHC3,RIN1,TUBA1C,HSPB8,LPCAT3,NUAK1,TNXB,SGK1,ABI3,MAMDC2,TNFRSF12A,HB…
V$ETS1_B	213	-2.73056	0	0.000824262	MADD,TRIM41,GMPR2,BAZ2A,FURIN,SLC16A2,TSC22D4,SEPT1,CCNJL,ELK3,TMEM204,KIF1C,FOXO4,NEDD4,PAX6,STX5,POLD4,CPNE8,GLP2R,UBTF,RNF31,GIMAP4,GPR107,ACAP1,ZNF35,TMEM206,CMTM6,DAB2IP,FOXN3,NEDD8,CSRNP1,WDR81,CAP1,LYL1,CAMK1D,RASA2,SH3BGRL,PDGFB,FOXP1,INCA1,S100A10,STK10,PPP1R9B,HMHA1,LIME1,LYN,IMPDH1,KLF12,SEMA4C,SLC25A37,PRSS27,TENC1,NME1,CCDC41,PDLIM2,APBA1,DPP3,DLGAP4,WDR53,FAM65A,KLF13,LIMD2,ADAM15,P…
V$NFKAPPAB_01	191	-2.67557	0	0.000837246	NLK,VEZF1,NR2F2,MSN,PRX,GDPD5,JARID2,TP53,PCBP4,SESN2,GNAO1,SH2B3,SAMSN1,LIX1L,KCNN3,MAML2,RELB,SUN2,TNFSF15,NFKBIB,CDK6,RIN2,SOBP,PNKD,RBM14,STC2,RPS6KA4,NFKB2,XKR8,KCNS3,CCDC107,IRF1,CXCL10,SLC11A2,ZNF232,BMP2K,GADD45B,TNFRSF1B,TAZ,STAT6,NOD2,IER5,ATP1B1,ZFP36L2,COL16A1,IL2RA,GRK5,MAP3K8,CDC14A,IL27RA,ICAM1,ETV6,HIVEP1,S1PR2,TRAF4,HSD3B7,TRIM47,GNG4,BCL3,BMF,NFKBID,CXCL16,JAK3,SLAMF8,KCNT2,CD83…
V$AP1_01	185	-2.6357	0	0.000986558	PSMD7,LUC7L,COL5A3,ATXN7L2,REXO2,COL27A1,UBXN10,YWHAG,SYT2,RUFY3,HDAC3,SYNGR1,RBBP7,BAZ2A,G3BP1,VASP,PPP2CA,DYNC1H1,ATP6V1C2,NPFFR1,EWSR1,TGFBR2,POLD4,FBRS,ANXA7,CPNE8,RELL2,MRGPRF,NLK,GSTP1,AKIRIN2,PPP2R5B,WDR81,ENO1,TINAGL1,MMRN2,LNX1,VAT1,TRPV3,TRAF3,DTX2,COL7A1,PEA15,TRIB1,PPP1R9B,LAMC1,ADCK4,NCDN,VDR,ROM1,LAMA3,TLL1,P2RX6,BAG2,CDKN1A,NEK6,CTTNBP2NL,LMNA,SLC38A2,PLCD1,ATP1B1,ABHD4,RAP1GAP2,TA…
CCAWWNAAGG_V$SRF_Q4	61	-2.61078	0	0.00111947	CALD1,LIN37,PRDM1,MRVI1,KCTD15,THBS1,TAGLN,SRF,CORO1C,CSRP1,DUSP5,MAPKAPK2,PSENEN,PLN,U2AF1L4,MYLK,LSP1,PCDH7,EPHB1,RASSF2,NPM3,NPAS2,KLF6,TPM2,VIT,SCN3B,DUSP2,EGR2,TRDN,EGR1
V$NFKAPPAB65_01	181	-2.48877	0	0.00293042	NDUFB9,ILK,DOCK4,CLDN5,BIRC3,BDNF,PARP8,WRAP53,CASKIN2,NLK,VEZF1,NR2F2,MAP3K11,GDPD5,TP53,PCBP4,FLOT1,SH2B3,ZEB1,LIX1L,MAML2,RELB,CDC42SE1,TNFSF15,NFKBIB,CDK6,RIN2,PLXNB1,BLCAP,PNKD,ADCK4,MLLT6,RPS6KA4,CUEDC1,NFKB2,CCDC107,CXCL10,MLLT11,PPP1R13B,FAM43B,BMP2K,GADD45B,TNFRSF1B,STX4,PTGES,STAT6,PRRT2,IER5,ATP1B1,COL16A1,GRK5,MAP3K8,TSNAXIP1,ICAM1,CSF2RB,HIVEP1,S1PR2,TRAF4,HSD3B7,TRIM47,GNG4,BCL3,BMF…
V$PU1_Q6	192	-2.45524	0	0.00380798	LIMD1,SIRPA,RCBTB1,DALRD3,SEPT1,FAM110A,C6orf106,DGKZ,NCK1,ESAM,CSAD,BIRC3,POLD4,MED15,GLYR1,GIMAP4,H1FX,PAK1IP1,TMEM206,CTSA,GPN2,IRAK4,PCDHGA5,RINL,JARID2,TCTA,SESN2,KCNAB1,ACVRL1,FAU,ADORA3,RPL17,CHPF2,MR1,RAB5C,METTL8,IRF2BPL,SLC9B2,FKRP,LYN,TRPM3,ADAMTS1,NINJ2,SNAI1,NFKB2,CREB5,MAPK3,NEURL2,ITPRIPL1,LAMA3,PDLIM2,PCDH9,ST5,CTSG,IL18,SSBP4,STAT6,ERF,ADAM15,PIK3CG,CALHM2,PPP1CA,ELMO1,CD37,KCNQ1…
V$NFKB_Q6	207	-2.42276	0	0.00474963	LMO4,PLXDC2,PCBP4,GNAO1,RAI1,RGL1,SAMSN1,LIX1L,MAML2,CDC42SE1,ATF5,TNFSF15,STIP1,NFKBIB,CDK6,RIN2,SYT7,PNKD,HOXB3,IRF2BPL,MLLT6,RBM14,STC2,SPEN,PLA1A,NFKB2,XKR8,ARPC5,CCDC107,HOXB2,TGFB1,GBA2,CXCL10,MLLT11,ADAMTS5,SLC11A2,ZNF232,PPP1R13B,CRTC2,SLC39A7,MNT,STX4,PTGES,STAT6,IER5,ATP1B1,IL2RA,GRK5,MAP3K8,CDC14A,ICAM1,NDRG2,BCOR,BHLHE40,PTPRJ,UNC13D,HSD3B7,TRIM47,CYBB,BCL3,BMF,NFKBID,CD86,JAK3,SLAMF8…
V$HEN1_01	142	-2.41667	0	0.0046608	CDK2,DAAM1,ALX3,STAT3,AMPD2,DOCK4,CLDN5,BDNF,PARP8,CLINT1,HOXB4,CBX4,MRGPRF,JOSD1,TRIM46,BAHD1,PCBP4,STK40,RELA,SGMS2,MAP3K3,TGIF1,CDC42SE1,PDGFB,SYTL2,CDK6,RTKN,FOXP1,FAM131A,IRF2BPL,MGAT1,IMPDH1,PPTC7,PTPRS,KCTD15,NT5DC2,TENC1,CAPN5,DUSP7,ZNF232,NXPH3,TFAP4,LOXL1,RIMS1,DLL4,DPF3,SLC5A10,KLF13,TSHZ3,ZNF513,FOXP4,TPM3,ARHGEF10L,ARL4A,TRAF4,RAB27A,HSD3B7,BMP4,NLGN3,NR4A3,LSR,PLCD3,PDGFA,ABTB2,RFX8…
V$NRF2_Q4	206	-2.39482	0	0.00545081	WDR81,LMO4,EML3,ETV5,ENO1,TMEM54,MMRN2,S1PR1,TGIF1,CDC42SE1,CHPF2,RARG,SOBP,GAPDH,DTX2,MAP2K1,PPP1R9B,LAMC1,ADCK4,H3F3B,CD44,PRDM1,MASP1,ROM1,LOXL4,LAMA3,MLLT11,TLL1,APBA1,TFAP4,SYNPO,MNT,TREX1,BAG2,PDE4D,SLC38A2,ADAM15,ATP1B1,TFEC,ABHD4,RGS2,SLC26A1,CAPN12,TXNRD1,NDRG2,PKN3,GAS2L1,TUBA1C,GK,SQSTM1,NUAK1,TNXB,NRXN2,LYSMD2,SYTL1,FCHSD1,WNT2,NR1D1,RDH5,CACNB2,SLC11A1,SPTA1,TBXAS1,PHLDA2,FGF9,ARHGAP…
V$AP1_Q2_01	187	-2.34264	0	0.0075943	TMEM104,MAST2,RAB30,DYRK1A,NRAS,NDEL1,AGPAT4,SLC9A8,ITPKC,LIMK2,VASP,PPP2CA,DYNC1H1,KDM3A,ELK3,DNAJA4,KLF5,ARPC5L,RBPJ,LTBP3,NFATC4,RBPMS,FLI1,RNF149,MRGPRF,NAT9,TRIM46,DLG4,AKAP1,C2CD2L,ACADVL,STK40,TMEM54,TINAGL1,C19orf55,KAZN,TRIB1,PPP1R9B,ADCK4,H3F3B,ADAMTSL2,IMPDH1,KLF12,NCDN,CLSTN3,LAMA3,KLF15,PTPRH,PCDH9,P2RX6,RIMS1,NTN4,RTN4,BAG2,CDKN1A,LMNA,ADAM15,PLCD1,ATP1B1,RAP1GAP2,RHBDF1,LRCH4,DNAH5…
V$LFA1_Q6	178	-2.33208	0	0.00770188	OLFML2A,TMEM88,BNC2,SYVN1,NR5A2,ARID1A,RAB31,NPAS3,ISCA2,HOXC6,PHF12,MGEA5,FKBP2,MRPL40,VASP,OBSCN,DMPK,SEMA6A,MSX1,KIF1C,LSMD1,NPTXR,RBPJ,POLD4,PYGO2,JAKMIP3,CREB3L2,FLI1,MOV10,PAK1IP1,CRMP1,RABGGTA,CAV1,ARAP3,RASL12,BAHD1,ZMYND8,KCNQ4,GNAO1,KCNAB1,EML3,ZNF524,S1PR1,SLC13A5,M6PR,PRRX1,RAB5C,INCA1,FES,SMARCD2,RAB4B,BAX,ARHGEF15,PITPNA,NCDN,BOC,RHOG,UBL3,PRSS36,ROM1,NPC2,GBA2,CIC,MNT,ANXA4,DLGAP4,…
V$SRF_Q5_01	171	-2.32674	0.00198807	0.00762189	PICALM,PLCB3,PHF12,NRAS,RUNDC1,RBBP7,VASP,ACTR3,KDM3A,MRPS21,H2AFX,FOXO4,TGFB1I1,MYL9,NFATC4,HOXB4,AARSD1,MAP1A,MRGPRF,CFL1,NR2F2,TRIM46,AKIRIN2,TIMP3,RHOJ,ACTB,LIX1L,DVL3,SUN2,FOXP1,CALD1,COL23A1,ATF4,NR2F1,STX10,CD248,MYADM,PRKAB2,THBS1,MUS81,TAGLN,SRF,CORO1C,RIMS1,EGR3,TAZ,CSRP1,DUSP5,ARF6,MAPKAPK2,ZNF513,LRRFIP1,MID1,TPM3,BLOC1S1,MYO1E,PLN,PDLIM7,MYLK,TRIM3,ITGB8,DGKG,MAP2K6,PCDH7,RASSF2,TNMD…
WGGAATGY_V$TEF1_Q6	279	-2.30001	0	0.00898222	MAST2,WIPI1,RAB30,EHD1,PHF12,DALRD3,AP2M1,LAMB2,C1orf21,CDK2,CDC42EP1,DMPK,MYL12A,DDX3X,KIF1C,MDK,POGK,NEDD4,EFNB3,ITGA2,MBD6,SCARF2,ATRN,CHIC2,GLP2R,PRRG4,DDX23,MRGPRF,CAV1,RADIL,ADPRHL1,PRX,ERBB2,OLFML3,ITGB1,ZNF467,SPECC1,BCAM,SH2B3,TINAGL1,DSP,ZNF827,FSTL1,DVL3,TGIF1,SYTL2,RARG,SLC31A2,CDK6,SHC1,PLXNB1,LRRC1,RBM47,FBXL13,HDGF,INCA1,HOXB3,RNF19A,ATF4,PRDM1,TRPM3,MEA1,NFKB2,PRSS27,MYADM,TENC1,R…
V$E12_Q6	193	-2.29124	0	0.00906097	IGSF8,POFUT1,HEYL,MTUS1,ATXN7L2,ENO3,CHRDL1,LNX2,HES6,FGF11,ITGA6,ZNF710,GFRA1,WDR20,PLCB3,ARVCF,GRIA1,EXOC6,DALRD3,ANKRD13B,HOXB7,GRB2,MANEAL,PPOX,DMPK,MINK1,LRP10,CCNJL,DOC2A,KRAS,ODC1,ITGA2,VPRBP,NFATC4,RUNX1,ACAP1,RANGAP1,CFL1,USP2,CCNL2,WNK2,WDR81,DCLK2,KLHL13,CAMK1D,MFNG,IGF2,KCNN3,SELL,AGAP3,SLC23A2,PPP1R9B,STC2,ADAMTSL2,CPA4,TEAD4,SEMA3F,IRX6,NTRK2,SOX17,FBLIM1,SASH1,SIPA1,COL4A4,MYOZ3,RN…
V$AP1_Q2	200	-2.266	0	0.0104398	BNC2,ATXN7L2,SDCBP,COL27A1,ZBTB2,FGF11,ARRDC4,HDAC3,HOXA13,CLVS1,NRAS,CIZ1,VIM,LCLAT1,BAZ2A,SGTB,PPP2CA,MINK1,KDM3A,ELK3,ACTR1A,AP2A2,PITPNC1,RAPGEF6,CAPNS1,LTBP3,TGFBR2,ANXA7,AK5,FLI1,RELL2,MAP1A,CYP11A1,USP2,CCDC65,STK40,SCRN1,EML3,ETV5,CHPF2,TRIM8,TRPV3,CCL22,GAPDH,DTX2,PPP1R9B,LAMC1,PRDM1,NCDN,VDR,CLSTN3,DCN,MAPK3,NLN,ROM1,NTRK2,PTPRH,PCDH9,CORO1C,HSPB7,ENDOU,LMNA,ROCK2,PLCD1,ID1,RAP1GAP2,SLC…
CTGYNNCTYTAA_UNKNOWN	63	-2.254	0.00200401	0.0109396	LIG3,QRICH1,STAG3,DLG3,SSBP3,ABI1,INPPL1,MB21D2,NLGN2,DAB2IP,MECOM,TMEM79,LMBR1L,IRAK4,MEF2D,PLXDC2,PRPH,GIMAP1,PRDM1,MRVI1,SMG5,PMP22,KLHL25,ADAMTS5,PTMA,DPF3,BRPF1,OTUB2,EPHA1,CDC14A,CD3EAP,OSR2,ERRFI1,CDK15,ITGA3,ATOH8,JPH4,NRP2,PDPN,FIBIN
V$AP1FJ_Q2	204	-2.24883	0	0.0109715	REXO2,SDCBP,COL27A1,WBP5,FGF11,ARRDC4,CYFIP1,HDAC3,CIZ1,VIM,BAZ2A,SGTB,PPP2CA,MINK1,CRK,KDM3A,BLVRB,PITPNC1,RAPGEF6,CAPNS1,LTBP3,TGFBR2,ANXA7,AK5,FLI1,RELL2,MAP1A,CYP11A1,AKAP1,USP2,STK40,SCRN1,EML3,ETV5,CHPF2,TRIM8,TRPV3,GAPDH,DTX2,MAP2K1,PPP1R9B,LAMC1,PRDM1,NCDN,VDR,CLSTN3,DCN,MAPK3,NLN,ROM1,NTRK2,PTPRH,PCDH9,CORO1C,SYNPO,RTN4,ENDOU,LMNA,ISG20,ROCK2,PLCD1,ID1,TAGLN2,FAM178B,IGFBP6,HS3ST2,DNM1,T…
V$NFKB_C	203	-2.22935	0	0.0120507	GDPD5,PCBP4,TCTA,SESN2,GNAO1,LYPLA2,RGL1,SH2B3,TINAGL1,LIX1L,MAML2,SUN2,TNFSF15,NFKBIB,CDK6,CCL22,RIN2,SOBP,PNKD,S100A10,CDC37,MLLT6,BCL2L1,AKR1B1,CUEDC1,RHOG,PLA1A,NFKB2,ARPC5,CCDC107,PIGC,IRF1,CXCL10,PPP1R13B,MNT,EGR3,GADD45B,STX4,PTGES,TAZ,STAT6,IER5,IL2RA,GRK5,MAP3K8,CDC14A,IL27RA,TSNAXIP1,ICAM1,NDRG2,BHLHE40,S1PR2,PTPRJ,HSD3B7,TRIM47,ITGB8,GNG4,BCL3,BMF,ID2,SNX15,JAK3,SLAMF8,KCNT2,ARHGAP8,CD…
V$AP1_Q4	207	-2.22626	0	0.011979	YIF1A,ATXN7L2,ZNF436,REXO2,C11orf49,COL27A1,ZBTB2,FGF11,ARRDC4,CYFIP1,HDAC3,NRAS,RBBP7,CIZ1,VIM,LCLAT1,BAZ2A,KDM3A,ELK3,AP2A2,PITPNC1,RAPGEF6,CAPNS1,LTBP3,TGFBR2,ANXA7,AK5,RELL2,MAP1A,RPL27A,AKAP1,USP2,ATXN7L1,STK40,SCRN1,EML3,ETV5,CHPF2,TRIM8,TRPV3,CCL22,BMP2,GAPDH,DTX2,CD151,MAP2K1,TRIB1,PPP1R9B,LAMC1,PRDM1,VDR,CLSTN3,MAPK3,ROM1,PTPRH,PCDH9,CORO1C,SYNPO,HSPB7,RTN4,BAG2,ENDOU,CDKN1A,NEK6,PDE4D,L…
V$SRF_01	36	-2.19786	0.00558659	0.0137421	ACTR3,TGFB1I1,HOXB4,CFL1,CAP1,WDR1,CALD1,MRVI1,STX10,CD248,THBS1,MUS81,EGR3,TAZ,TPM1,TNMD,IER2,ASB2,KCNMB1,EGR2,JUNB,EGR1,FOS
CCCNNGGGAR_V$OLF1_01	251	-2.10667	0.002	0.0235903	CBX6,TNIP1,KDM3B,REPIN1,HIC2,ROBO3,EFS,SGK2,LRP1,RAB10,FOXJ2,MYO19,MESDC1,HEBP2,SMPD3,ZNF436,CHRDL1,ARID1A,MTMR14,FGF11,LRIT3,CYB561D1,DTX3,NUP62,CDON,CLVS1,FKBP2,TRMT112,BAZ2A,FCHSD2,C1orf21,SLC25A28,MTX1,LIMK2,VASP,DMPK,ELK3,EPHB3,LASP1,UNG,POGK,PTHLH,CALM1,ESAM,ZDHHC14,DUSP22,MAGED2,UBTF,TNKS1BP1,P4HTM,C2CD2L,MECOM,BAHD1,PLXDC2,JARID2,PCBP4,GNAO1,PRR14,PLEKHA6,HPCA,ATF5,TRIM8,VAT1,SYTL2,SORBS3…
V$ICSBP_Q6	202	-2.09632	0.01	0.0243264	USP28,ELK4,CITED4,TNFSF13B,CREBZF,TCF15,IFI35,SYNE2,ATP11C,LRMP,EIF5A,ST3GAL4,ZEB2,HMCN1,ISG15,GATA6,TAP1,WIBG,RBCK1,FAM53B,HNRNPD,VGLL4,SYNCRIP,FNBP1L,PPP2R5C,PRDX5,RRBP1,TUBB6,TEK,PTK2,PSMA3,TOR1AIP1,ITPR1,HDAC4,IL18BP,BATF2,DLG2,DTX3L,WDPCP,EPN1,NDRG3,CPEB4,B2M,PHF6,UBA7,CYB561D1,KDM2A,NPAS3,HOXA13,PRKD2,RAD51AP1,CABLES1,TRMT112,HOXB7,RBM39,USP18,DNAH6,SP110,MSX1,NFKB1,LY75,IFIT3,RAPGEF6,CSAD,…
V$ETS2_B	235	-2.07887	0.00806452	0.0261931	GMPR2,C22orf29,L3MBTL2,BAZ2A,FURIN,VASP,ACTR3,FAM110A,CRK,TMEM204,DGKZ,EFNB3,ESAM,PAX6,TMEM154,STX5,RGS12,DOCK4,CPNE8,FLI1,GPR107,PCDH1,ZNF35,DAB2IP,ARAP3,MAP3K11,NEDD8,IRAK4,WDR81,TEAD3,LYL1,ZNF532,CLSPN,CAMK1D,CTCF,ITGB7,VWA5A,KDM6A,KCNMB3,RTKN,PNKD,ARHGDIB,S100A10,ARHGEF15,PPP1R9B,LYN,IMPDH1,KLF12,CUEDC1,KLF9,SEMA4C,CD248,TMEM100,IL11RA,APBA1,DPP3,CRTC2,CORO1C,SIPA1,DLGAP4,SSBP4,LIMD2,ZNF276,M…
V$AP1_Q6_01	198	-2.05522	0.00387597	0.0285637	RAB30,SYNGR1,ZBTB43,DYRK1A,GRIA1,NOTCH4,RBBP7,RBM39,ITPKC,PPP2CA,DMPK,KDM3A,ELK3,SEC24D,AP2A2,VIL1,RBPJ,PITPNC1,CAPNS1,FBRS,ANXA7,CPNE8,NFATC4,AK5,MAP1A,SCRN1,TSKU,CHPF2,TRIM8,VAT1,TRPV3,NDUFA13,GPX1,GAPDH,LAMC1,PRDM1,CLSTN3,DCN,MAPK3,PTPRH,TLL1,PCDH9,RIMS1,HSPB7,GIT1,DMKN,LMNA,ROCK2,ABHD4,RAP1GAP2,RGS2,TAGLN2,SLC26A1,CAPN12,LRRN4CL,EFNA1,PKN3,LAPTM5,TUBA1C,TRIM47,SEMA6B,SQSTM1,NUAK1,HCLS1,MCTP1,…
V$AP4_Q6_01	179	-2.02849	0.00412371	0.0328871	STIM1,RASL12,USF1,MEF2D,WDR81,ZMYND8,NOSIP,PCBP4,PNMA1,NOTCH1,ACTB,VWA5A,C19orf55,HPCA,DVL3,NANOS1,LNX1,TGIF1,CDC42SE1,TRIM8,PDGFB,KCNMB3,SYTL2,WNT2B,HN1,RTKN,ZNF668,METTL8,CHRD,GPR37L1,MASP1,KCNS3,RBMS3,IGF1R,LGALS1,MLLT11,CD72,ZMIZ1,MYO7A,TFAP4,DLL4,TAZ,KLF13,ERF,MYH3,USP54,MYC,GRK5,NUMBL,MPPED2,CBFA2T3,EFNA1,TMEM184A,SH3BP1,MYLK,PTPN7,RIN1,HSD3B7,GAS7,TUBB2B,LPHN3,TPPP3,ITPR3,CSF1R,TNNC2,TUBA4…
V$SRF_Q4	169	-2.02042	0.00584795	0.0334605	HOXB4,AARSD1,MAP1A,MRGPRF,CFL1,NR2F2,TRIM46,AKIRIN2,KBTBD12,RHOJ,ACTB,DVL3,TGIF1,ASPH,FOXP1,CALD1,COL23A1,DCUN1D3,NR2F1,STX10,THBS1,MUS81,TAGLN,SRF,RIMS1,EGR3,TAZ,TPM1,CSRP1,DUSP5,MAPKAPK2,ZNF513,ROCK2,MID1,TMOD1,TPM3,BLOC1S1,MYO1E,MYLK,DGKG,MAP2K6,RASSF2,ELF4,NUAK1,NPM3,MCL1,NLGN3,TNMD,SGK1,DUSP6,NPAS2,KLF6,FST,TPM2,EFHD1,EMILIN2,JPH2,EDN1,ZNF485,SCUBE3,IER2,RASD2,KCNMB1,DUSP2,CTGF,EGR2,NPR3,JUN…
V$PEA3_Q6	217	-1.98907	0.00607287	0.0398081	PAX6,STX5,PDIK1L,POLD4,ACSL5,BDNF,PBXIP1,CPNE8,CTBP2,MARVELD1,TXNIP,FLI1,ZNF202,DDX23,POLR2L,ARHGAP20,TMEM206,ZCCHC24,C2CD2L,FUCA1,GPN2,IRAK4,GDPD5,CAP1,CAMK1D,MMRN2,CDC42SE1,TRIM8,SELL,LRFN4,MR1,ARHGDIB,SFXN3,LAMC1,UNC93B1,RPS6KA4,HHEX,RHOG,SORL1,MLLT11,SELP,DPP3,CRTC2,SIPA1,ADRBK1,IL18,FCGR3A,CTTNBP2NL,DUSP5,MAPKAPK2,ABLIM1,CTSS,GPR137B,LTBR,IL2RA,CALHM2,CDC14A,SLC2A3,KCNQ1,CD5,ADAMTS4,TCIRG1,R…
V$NFAT_Q4_01	201	-1.96886	0.00856531	0.0436633	BNC2,MBNL2,ZHX2,MAP2K3,SDCBP,CHRDL1,NR5A2,PHF6,E2F3,ZNF768,ZBTB2,PPAN,HNRNPH3,DTX3,ZNF710,MAST2,ZBTB5,LIMK2,PACSIN2,ELK3,DDX3X,KLF5,FOXO4,PTHLH,KCNJ8,RAPGEF6,FAM175B,SLC4A2,FLI1,PRRG4,GPR107,HOXB4,PAK1IP1,MRGPRF,ID3,GTF2E1,USP2,WDR81,ZMYND8,JARID2,TCTA,UTP18,EXT1,FLOT1,TMEM54,B4GALT5,PPM1D,SORBS3,STIP1,FOXP1,UXS1,PRDM1,STC2,MAN1A1,AKR1B1,CUEDC1,CREB5,ECEL1,HOXB2,CD72,CTSK,TMEM108,TFAP4,RNF220,ADR…
V$CACCCBINDINGFACTOR_Q6	219	-1.95589	0.00385356	0.0464967	GNB2,EIF4E,SLC9A3R1,F11R,EIF1,FXR2,PIP4K2B,CDK4,ZNF384,SEPT7,LDB1,LMO3,PRKAG1,MYO1C,LRP1,PTCH1,TMEM88,ZHX2,HOXB5,GNAI2,YARS,GLB1L,ADRA2C,FGF11,PABPN1,CCDC71,KDM2A,RAB30,MICALL1,HOXC6,PHF12,DYRK1A,EXOC6,FKBP2,SPRY4,ZFX,SGTB,LIMK2,CRK,FOXO4,PTGDS,CALM1,SRSF5,MSL3,FBRS,ID3,CASKIN2,JUP,ADAMTSL3,JARID2,PCBP4,UTP18,GNAO1,ZNF532,ETV5,GEMIN7,SH3GLB2,TRPV3,RARG,OTUB1,RTKN,BMP2,SOX15,AHNAK,PMP22,NINJ2,MEA1…
V$SRF_C	165	-1.95013	0.00202429	0.0468835	PLCB3,RAB30,PHF12,RUNDC1,RBBP7,MANEAL,ACTR3,DMPK,MYL12A,CRK,TGFB1I1,LTBP1,DNAJB4,MYL9,HOXB4,AARSD1,MAP1A,MRGPRF,CFL1,NR2F2,TRIM46,WDR81,ABL1,RHOJ,CAP1,ACTB,DVL3,ZNF408,SUN2,FOXP1,CALD1,SPAG7,DCUN1D3,MRVI1,NR2F1,STX10,CD248,KCTD15,PRKAB2,THBS1,MUS81,TAGLN,SRF,SIPA1,EGR3,TAZ,DUSP5,ZNF513,ROCK2,CDC14A,TPM3,MYO1E,PLN,PDLIM7,MYLK,GFPT2,RASSF2,DUSP6,NPAS2,KLF6,POPDC2,FHL2,EFHD1,EMILIN2,JPH2,LCP1,DUSP10…
TGASTMAGC_V$NFE2_01	147	-1.94627	0.00785855	0.0467345	RAB3D,AKT3,CMAS,MFN2,ABCF3,WDFY3,TTC1,FLT1,EIF4E,MAP4,CLIC1,RIT1,PFN1,PSMD1,FBXO30,PSMA3,ABCB6,TECPR1,PSMD7,SH3BGRL2,ENO3,E2F3,FGF11,SYT2,HDAC3,RBBP7,BAZ2A,ITPKC,VASP,PPP2CA,DYNC1H1,SEC24D,CPNE8,RELL2,GSTP1,C2CD2L,AKIRIN2,EML3,ETV5,ENO1,TINAGL1,MMRN2,CHPF2,VAT1,GAPDH,DTX2,MAP2K1,PEA15,PPP1R9B,ADCK4,CD44,PRDM1,NCDN,VDR,ROM1,ABI3BP,LAMA3,TLL1,P2RX6,SYNPO,BAG2,PDE4D,ADAM15,PLCD1,ABHD4,SLC26A1,HS3ST2…
V$CP2_01	191	-1.93788	0.00585938	0.0475315	HR,ZC3H10,PANK2,BRSK1,MCMBP,NACC1,GFOD2,HDAC9,MAPKAP1,EPC1,DCAF17,BRE,ACBD5,PAK2,EIF1,SF1,VAPA,RPSA,ETV3,VAMP2,USP1,CEBPB,RHOA,SLC25A35,RAB10,CALM3,SPOCK2,HEBP2,ARF3,ALOX12,RPL41,ZNF710,RAB30,FKBP2,ANKRD13B,LAMB2,TSC22D4,PDE2A,NLGN2,KIF1C,EWSR1,TGFB1I1,PTOV1,ODC1,FGD4,PAX6,LTBP3,CREB3L2,BZRAP1,GLYR1,MAP1A,CRMP1,TNKS1BP1,DAB2IP,PSMA5,VEZF1,PCIF1,E2F4,WDR81,SLC39A13,ZNF532,ETV5,RBM6,ENO1,SOCS1,TGIF…
V$STAT6_02	212	-1.93648	0.0102459	0.0466951	SESTD1,LUC7L,ZDHHC8,GPS2,MTUS1,CPEB4,PATL1,SDCBP,LNX2,ARID1A,HOXA2,STK4,COX17,TSEN54,LRIT3,CTNNB1,PHF12,TTC13,NOTCH4,TSC22D4,C5orf64,VASP,FAM110A,CRK,GRIN2B,CPA3,LY75,PITPNC1,DOCK4,BDNF,BZRAP1,FLI1,ZNF202,HOXB4,CASKIN2,ARAP3,CXorf36,USP2,GSC,GPN2,RHOJ,CAMK1D,CTCF,MAP3K3,VAV3,GPX1,RIN2,TRAF3,SNX8,PSTPIP2,BMP2,NPRL2,MLLT6,HHEX,CCDC41,TLL1,PDLIM2,CD200R1,CRTC2,SIPA1,WNT5A,PDE4D,CTTNBP2NL,ERF,SLC38A2…
GGGNNTTTCC_V$NFKB_Q6_01	110	-1.89413	0.0131086	0.0582222	FHL3,PFN1,TNIP1,BCL6B,TCEA2,NRIP2,SMPD3,BNC2,ENO3,CPEB4,ARID1A,E2F3,RBMS1,EHD1,G3BP1,BATF,MSX1,LASP1,BIRC3,WRAP53,TNKS1BP1,NR2F2,GDPD5,TP53,ZNF532,SH2B3,FAM192A,LIX1L,MAML2,RELB,TNFSF15,PLXNB1,PNKD,RPS6KA4,NFKB2,MYADM,KCNS3,CCDC107,BMP2K,TNFRSF1B,GEM,STX4,PTGES,STAT6,IER5,TFEC,TPM3,CSF2RB,HIVEP1,S1PR2,TRIM47,BCL3,RASSF2,TUBA1A,CD86,MT2A,JAK3,CSF1R,SLAMF8,CD74,MSC,CD70,IL6,FGF1,GREM1
V$IRF_Q6	204	-1.89373	0.00994036	0.0570001	NEDD4,ATP13A1,NFATC1,IRF9,RAPGEF6,GSDMD,ZNF366,ACSL5,FLI1,GRIA3,MOV10,DNASE1L3,HOXB4,CBX4,PSMA5,ZCCHC24,MAP3K11,ATXN7L1,USF1,KCNQ4,GRIPAP1,EXT1,ETV5,KLHL13,SH2B3,ADORA3,ITGB7,SOCS1,MAML2,TNFSF15,SELL,CASP7,RARG,IFIT2,CDK6,SLC40A1,HOXB3,PARP12,UBE2L6,CXCL10,THBS1,SLC11A2,F3,TMEM108,SLC39A7,RTN4,PTMA,SLC15A3,PCDHGC3,STAT6,PSMB10,NOD2,ADAM15,SEMA3A,BCOR,ETV6,PLXNC1,C15orf41,ZBP1,PRDM16,TCIRG1,PTPRO,…
V$PXR_Q2	190	-1.89128	0.00959693	0.0565632	TMEM88,BNC2,MBNL2,PSME1,CCDC141,NR5A2,UBXN10,SSBP3,ZNF768,FGF11,SMAD1,SLC38A6,SAT1,SYNGR1,CDK2AP1,CSRNP3,CABLES1,FKBP2,RPS6KA5,CDK2,GRIN2B,PLEKHA1,LSMD1,PLXNA2,BDNF,FBRS,MPP2,ZDHHC7,GRIA3,GLYR1,ITSN2,TAOK3,MAP1A,GTPBP1,NLK,PYGL,AKIRIN2,LMO4,SCRN1,EML3,ZNF532,ETV5,CHST11,FSTL1,SYTL2,TNFSF15,RARG,SHC1,PRRX1,RAB5C,SEMA4A,MPZL3,CYTH3,APP,ARNTL,MLLT6,PRSS12,CREB5,ROM1,IL11RA,NXPH3,KLF7,CNIH3,DLGAP4,ZN…
V$HEN1_02	153	-1.87991	0.00806452	0.0596076	CBX6,ZNF384,RAB1A,MOSPD1,BCL6B,TMEM189,CALM3,TECPR1,POFUT1,OLFML2A,HOXB5,ENO3,PSME1,PCGF1,ARFIP2,RBX1,BAZ2A,CDK2,DAAM1,ALX3,CCDC106,STAT3,AMPD2,NEDD4,PTGDS,ATP13A1,ZNF574,DOCK4,PARP8,CLINT1,MAP1A,CBX4,MRGPRF,JOSD1,TRIM46,VAMP1,TMEM79,BAHD1,OSBPL10,ETV5,RELA,TGIF1,CDC42SE1,PDGFB,SOBP,FAM131A,UNC119,FES,IRF2BPL,MGAT1,BCAS4,SMG5,IMPDH1,PPTC7,LOXL4,CAPN5,MLLT11,DUSP7,ADAMTS2,ZNF232,LOXL1,RIMS1,DPF3,T…
STTTCRNTTT_V$IRF_Q6	156	-1.87426	0.00594059	0.0602932	ELK4,TNFSF13B,NFIX,EVL,TCF15,SYNE2,LRMP,VAMP5,ASXL1,EIF5A,XAF1,ISG15,CITED2,CDK12,GATA6,IL17RC,ZNF503,TRIM21,TAP1,EDIL3,RBCK1,CASZ1,GRAP2,FAM53B,VGLL4,CHCHD1,CASP1,TCF12,SRSF6,PTK2,PSMA3,PSME2,USP44,HDAC4,IL18BP,BATF2,DTX3L,PSME1,B2M,E2F3,YWHAG,DYNLT1,UBA7,HOXA13,PRKD2,USP18,SLC25A28,MSX1,NEDD4,NFATC1,ZDHHC14,IFIT3,RAPGEF6,GSDMD,ZNF366,RNF31,MOV10,CBX4,PSMA5,MAP3K11,GSC,USF1,KLHL13,PIK3R3,HIP1R,Z…
V$AML_Q6	198	-1.85923	0.00808081	0.064448	TRIB1,HMHA1,RBM14,HAPLN3,MKL1,CNNM4,BOC,PTPRS,CREB5,CTSK,ZFHX3,PDZD2,TSPAN17,PTK2B,SHKBP1,TMEM86A,NEK6,AP1G2,CYGB,BLOC1S1,IL7R,SLC2A3,RBL1,EVI2A,VASN,LIF,PER1,PTPN7,RIN1,CCR1,ARHGAP27,HPCAL1,SASH3,RNF43,SLA,NLRP3,RGMA,CHAD,DOK2,BATF3,EPB41L3,IL18RAP,CD6,CCL2,KCNN4,CFP,BMP7,CD28,FOXF2,LCK,CYR61,GALNT12,SGIP1,DUSP2,DUSP1,MMP9,WISP2,SHOX2,CD69,TACSTD2,PDLIM3,RGS1
V$LBP1_Q6	162	-1.84412	0.00772201	0.0688266	CLIP1,ZCCHC24,TRIM46,CAMK2G,VAMP1,TMEM79,DPCD,STIM1,TRIM62,USF1,MEF2D,LMO4,RELA,PLEKHA6,KCNIP2,VWA5A,KCNN3,HPCA,CDC42SE1,TRIM8,SYTL2,NOVA1,MACROD1,SMG5,GPR37L1,LOXL4,MLLT11,ZMIZ1,PCDH9,MYO7A,DPP3,SH3BGRL3,USP54,PTGFRN,GRK5,BCL7A,IGFBP6,DOCK9,RCSD1,MPPED2,EFNA1,RIN1,SMAP2,SGCG,TUBA1A,LRFN5,SYTL1,CACNB2,RUNX3,ERP27,KCNA2,SELPLG,PPM1J,ZBTB16,TNNT3,LCK,SCN3B,FGR,BRSK2,GJC2,SGIP1,EGR2,WNT10B,TNNI2
V$PAX_Q6	191	-1.80798	0.015534	0.0824102	METAP1,TBC1D17,NUFIP2,THAP7,SPATS2,EBF1,ITGA7,PTK7,KIAA1033,DNTTIP1,VPS37B,MOB3C,EME1,TNFSF10,BCL2L2,GPR85,KDM4B,UBE2H,TAL1,PPP1R12A,MRPL27,RCL1,CALCOCO1,FGF14,LUZP1,ZDHHC24,PPA1,TGFBR1,BTG1,BCL9L,ZEB2,TBCC,YPEL4,PPARD,BZW1,GRAP2,PPID,GNB4,AMD1,EPT1,JAG1,TLE3,CHML,MOSPD1,LDB1,CHD2,EGLN2,P4HA2,PPARGC1B,DLG2,LUC7L,IRX3,IMMP1L,DLG3,CHRDL1,ADRA2C,TSEN54,FEZ2,RFX5,GRIA1,A2M,LMAN2,MRPL40,BATF,OSBPL9,NE…
V$NFE2_01	209	-1.80253	0.010352	0.0832674	PHF23,DCTN2,VAPA,MAP4,TOB1,CLIC1,RIT1,FHL3,ANGPT1,PSMA1,PSMA3,ABCB6,ICAM2,PSMD7,COL5A3,YIF1A,ATXN7L2,NDRG3,REXO2,MEPCE,YWHAG,FGF11,CDK9,SYT2,HDAC3,MAST2,SYNGR1,ATL1,FHIT,NOTCH4,RBBP7,BAZ2A,ZNF830,VASP,PPP2CA,DYNC1H1,DOC2A,POLD4,ANXA7,CPNE8,RBPMS,RELL2,MAP1A,NLK,VEZF1,GSTP1,WDR81,SCRN1,EML3,ENO1,TINAGL1,MMRN2,CHPF2,VAT1,TRAF3,GAPDH,DTX2,LAMC1,PRDM1,NCDN,CLSTN3,RHOG,ROM1,TLL1,PCDH9,P2RX6,MNT,BAG2,C…
GTGGGTGK_UNKNOWN	210	-1.79967	0.0185567	0.0832062	MTUS1,ZHX2,GNAI2,CHRDL1,COL27A1,MEPCE,CACNA1A,ARPC2,ZSCAN20,ATL1,GRIA1,RUNDC1,EXOC6,A2M,ANKRD13B,NCK2,TRAF3IP1,FAM110A,MINK1,DOC2A,SP2,PTHLH,KREMEN1,ITGA2,RUNX2,AMMECR1L,HOXB4,AARSD1,CASKIN2,CTNNA3,PRKCE,PRX,BAHD1,ZMYND8,PCBP4,UTP18,BUD31,TMEM54,NADK,SOCS1,FSTL1,BCS1L,PDGFB,TRPV3,CCL22,PRRX1,POP5,CYTH3,FES,SOX15,DCUN1D3,APP,CHRD,KLF12,CUEDC1,SEMA4C,THRA,SLC25A12,DCN,PHOSPHO1,RBMS3,DYNLL1,ITPRIPL1…
V$TEL2_Q6	207	-1.79698	0.0162933	0.0830082	MARK3,TRAPPC1,CTR9,INO80E,DDX50,RLIM,ZNF800,UBE2N,ITFG1,FIBP,WIBG,ARAP1,ARHGAP1,ZNF646,AMD1,RPF1,PSMC2,ZBTB41,C16orf71,CHMP1B,SLC9A3R1,ERH,SEC24C,TCF12,ZNF384,HM13,PSMD13,LYRM1,PTK2,CHD2,MCRS1,PAFAH1B2,RNF6,PLCG1,ZDHHC5,DNAJC14,DDIT3,BIN3,PPP4C,NASP,SYVN1,ZNF768,PPIL1,ZNF687,ARFIP2,ANKS3,RALB,RNPS1,TRIM41,GMPR2,PIH1D1,FURIN,GGT7,TMEM69,HIRIP3,CSAD,CD2BP2,ACSL5,CPNE8,KAT5,CNTROB,CLINT1,CMTM6,FAM96…
GCGNNANTTCC_UNKNOWN	110	-1.79523	0.0199203	0.0822933	TGIF2,CACNA2D2,SUMO1,PNPLA8,DIABLO,MAP3K7,SPRY2,SPTY2D1,GABARAP,RWDD4,TBC1D17,NRGN,NEDD1,VPS13B,DDX24,RPE,TAF11,ZCCHC9,SIN3A,NDOR1,C1orf122,SF3B1,SP3,SYNJ1,RNF168,CELF1,ZBTB11,NAA60,DHX30,HCCS,BZW1,AP4B1,PCYT1A,HSPE1,AMD1,CBX3,APPL1,TAX1BP1,DCTN2,ADSL,TMUB2,ZNF653,SRP14,CHERP,PAFAH1B2,HNRNPA2B1,ZNF79,CHUK,NIN,TSEN54,SNRPC,NRAS,MADD,TMEM203,ZBTB3,GLTSCR2,TBPL1,CRK,IFI27L1,MOGS,CASKIN2,NLK,E2F4,EIF…
V$CEBP_01	197	-1.7783	0.020202	0.0885878	WWP2,HOXB3,SIAE,RNF19A,PRDM1,RBM14,NCDN,CSK,SPA17,SKAP1,VGLL3,THBS1,PCDH9,ST5,MNT,RIMS1,TPM1,TSHZ3,ARHGAP6,DOCK9,SEMA3A,DZANK1,NCKAP5,EVI2A,FAM180A,PLXNC1,OSR2,IL20RB,BCL11B,TNMD,ABI3,CACNB1,MTSS1,ARAP2,LRFN5,CD86,PALLD,HPCAL1,NPAS2,SLC24A4,GCNT2,NR4A3,ANGPT2,RNF43,S100A9,PRELP,PLEK,SPINK5,NFKBIZ,ADM,RAMP1,SGIP1,DUSP2,GNGT2,MYOCD,EGR2,SHOX2,ENAM,CACNA2D3,NPR3,FIBIN,TACSTD2
V$NERF_Q2	213	-1.75962	0.0118812	0.0960882	COLQ,TRMT2A,CREB3,CLVS1,RBBP7,BAZ2A,FURIN,ACTR3,FAM110A,GGT7,ELK3,SECISBP2,PAX6,STARD8,SHROOM1,POLD4,FBRS,CPNE8,EBAG9,SLC4A2,UBTF,GPR107,ARHGAP20,ARAP3,NLK,ADAMTSL3,BAHD1,ZMYND8,FAM160A2,CAP1,LYPLA2,C2orf42,EML3,LYL1,CAMK1D,MMRN2,SLX4,HN1,ARHGDIB,FASTKD5,GMFB,PPP1R9B,ATP1A1,LYN,TFRC,RPS6KA4,SEMA4C,XKR8,MAPK3,ROM1,TENC1,SKAP1,FBLIM1,IL11RA,DPP3,EGR3,KLF13,LIMD2,ZNF276,PIK3CG,MID1,IKBKB,GPR132,GSDM…
V$NFKB_Q6_01	181	-1.75659	0.0125	0.0959798	RBPJ,DUSP22,ILK,GNB1,BIRC3,BDNF,ACAP3,WRAP53,NLK,VEZF1,NR2F2,MAP3K11,GDPD5,TP53,PCBP4,SH2B3,LIX1L,MAML2,RELB,TGIF1,CDC42SE1,SUN2,TNFSF15,NFKBIB,RIN2,PNKD,RHOG,NFKB2,CCDC107,MLLT11,PPP1R13B,RNF220,BMP2K,GADD45B,TNFRSF1B,PTGES,STAT6,IER5,ATP1B1,IL2RA,GRK5,ELMO1,IL27RA,ICAM1,NDRG2,HIVEP1,S1PR2,TRAF4,PTPRJ,HSD3B7,TRIM47,GNG4,BCL3,BMF,NFKBID,RASSF2,DUSP6,JAK3,SLAMF8,KCNT2,RNF43,ARHGAP8,RASGRP4,CXorf21…
V$ZIC3_01	199	-1.71715	0.0221328	0.116026	BECN1,ZNF462,RAB1B,CXXC5,RBM12,PTK7,ERBB3,GNAS,RHBDL3,BCL2L2,GPR85,NFRKB,GPRC5C,LOXL3,TAL1,THAP3,CETN3,REL,PPP1R16B,MAP4K2,ZFP91,PI4KB,LRP8,CYYR1,ANP32A,OGT,DHX30,NDUFA4L2,ZNF503,CASZ1,STX16,NEGR1,EXTL3,CTDSP1,SYNCRIP,ZMYND11,ANGPTL2,RASAL2,ATP2B4,ZNF384,GEMIN4,LRP1,PTCH1,CPNE1,MCRS1,ITPR1,HEBP2,RAB11A,MTUS1,ATXN7L2,LITAF,RAC1,PHF6,CYB561D1,PPP1R8,RBMS1,MAST2,PHF12,MB21D2,ANKRD13B,FANCD2,RBM39,NL…
V$RP58_01	155	-1.70929	0.0270793	0.118592	KLF5,LRRC42,LTBP1,CALM1,TGFBR2,PARP8,CREB3L2,UBTF,RUNX1,PCDH1,MRGPRF,TNKS1BP1,PNMA1,DAPK1,TSKU,SH3GLB2,PDGFB,RARG,WNT2B,LRRC1,FOXP1,DTX2,COL7A1,PPP1R9B,CDC42EP2,NTRK2,TLL1,ADAMTS2,SIPA1,NXPH3,TFAP4,HSPB7,HGF,ENDOU,KLF13,COL16A1,COLEC12,CMKLR1,UBQLNL,CBFA2T3,CD79B,PPRC1,CNPY3,FAM180A,RCOR2,S1PR2,GFPT2,PMF1,GAS7,NUAK1,ATOH8,WNT2,RDH5,CACNB2,PRG4,FGF9,SRPX2,WNT9A,TLR7,ATF3,CILP,SCN2B,ADAMTS10,SHOX2,…
V$AREB6_02	181	-1.69755	0.022449	0.123858	CTCF,PRPH,NRF1,VAT1,EPN2,GPX1,LGI2,NOVA1,FAM131A,WWP2,IRF2BPL,SIAE,TRIB1,PRDM1,BCL2L1,RFFL,SRSF7,KCNIP4,SPA17,RIMS1,DLL4,VKORC1L1,ERBB4,C11orf35,TBX19,FADS3,PDE7A,TAGLN2,LRCH4,SEMA3A,EFNA1,LLGL2,CAMKK1,ITGA3,TSPAN33,TUBA1C,ADAM11,DGKG,EYA2,SLC23A3,LPCAT3,BMF,MAP2K6,EGLN3,SAMD12,RGMA,ZNF296,WNT9A,LCP1,PROX1,SPEG,EDN1,TUBA4A,OSR1,GPR97,LAMC2,NRP2,AXIN2,RTN1,WNT10B,FAM81A,FOS
V$PPARA_02	100	-1.69037	0.0234375	0.12669	ANKS1B,CBX6,POGZ,PRKAG1,CHD2,DLG2,POFUT1,EPN1,YARS,LCOR,WDR20,PHF12,PHKG2,ZNF41,KIF1C,ACOT8,GIGYF1,CREB3L2,MAP3K11,TMEM79,PRX,BAHD1,ZNF689,ABL1,EML3,PDGFB,INCA1,ZBTB17,TRIB1,PPP1R9B,SMG5,PPTC7,ROM1,LOXL4,MAFB,NXPH3,MNT,RTN4,ERF,CORO6,ARF6,RTN2,PPM1N,TSNAXIP1,SEMA3A,ZSWIM3,C19orf57,ADAP2,RIN1,EPHB1,LAMA5,NLGN3,TNXB,WNT4,SERPINF2,BIN2,PKP3,DHH,ESRRG
RAAGNYNNCTTY_UNKNOWN	112	-1.65754	0.0324427	0.147495	DLG2,FAM193B,YWHAQ,DYSF,JMJD6,LCOR,NNMT,EXOC6,LMO2,FCHSD2,TMEM150A,CRIM1,ZHX3,RNF181,BDNF,PBXIP1,CPNE8,ID3,ZNF689,ZNF541,KBTBD12,CIRH1A,MAFG,ACTB,TGIF1,PDGFB,ZNF688,REEP4,ATF4,ADAMTS6,FBLN5,KLF7,RIMS1,PTMA,PALMD,SEMA7A,TBX19,ZFP36L1,CTSS,ARHGAP6,PELO,PPARGC1A,SCN3A,PTPN7,ULK3,ENPP2,TUBA1A,DIAPH1,ZFPM1,WNT2,TLE4,TMTC2,FST,AGAP2,RUNX3,S100A9,SCUBE3,FOXF2,ESRRG,TMEM35,SFRP2
V$SMAD4_Q6	178	-1.64445	0.0345489	0.15532	RASAL2,VAPA,ANKS1B,PRRC2C,AMMECR1,SRSF6,LDB1,PRKAG1,MCRS1,SLC25A35,HNRNPK,FASTK,RPS6KA3,RPS8,BNC2,ATXN7L2,SYVN1,UBE2E1,ARID1A,SSBP3,YPEL1,ATP2A2,TSEN54,PSMC5,FAM83F,ZNF710,CLVS1,PFN2,PHF12,AP2M1,CRK,TMEM69,CALM1,STX5,MAF,POLD4,PARP8,FBRS,NFATC4,FLI1,PTBP2,CASKIN2,VEZF1,USP2,APBB1,BAHD1,WDR81,ZMYND8,LMO4,MMP11,PCBP4,FMO2,KAZN,TBCB,TRIM8,CDK6,TRAF3,CALD1,TOMM40L,NR2F1,VDR,HHEX,ARHGEF19,KCTD15,NFKB2…
V$MYOGENIN_Q6	187	-1.64023	0.0483559	0.155787	CDON,GFRA1,PICALM,TTC13,RUNDC1,MANEAL,DAAM1,DMPK,LRP10,ELK3,RPLP1,DGKZ,IGSF3,MBD6,RAB35,UBTF,ITSN2,CHRNE,AARSD1,MAP1A,ZCCHC24,JUP,VEZF1,STIM1,CCNL2,TRIM62,KCNQ4,STK40,POLR3GL,KCNIP2,PIP4K2A,TGIF1,TRIM8,TRPV3,EPN2,EFNA4,RTKN,MACROD1,TEAD4,GPR37L1,LOXL4,FBLIM1,CIC,CNP,SIPA1,COL4A4,RARA,RNF220,DLL4,AXL,DPF3,ERF,ZFP36L1,SH3BGRL3,ATP1B1,ALDH1A2,PLEKHA4,DOCK9,ARHGAP33,NBL1,PTPRJ,ADAM11,SMAP2,CRIP2,CACN…
V$TATA_01	149	-1.63041	0.0346154	0.161233	DDX5,TPM1,ABLIM1,MYH3,MAT2A,MID1,ZFP36L2,EGFL7,ECE2,NDRG2,IL10,PDLIM7,PANK1,LIF,ERRFI1,GCH1,ADAM11,ARHGEF38,MRPS18B,HBEGF,NEFH,ADAMTS15,KLF2,AGT,TNNC2,EDN1,TUBA4A,CDC25B,CXCR4,ESRRG,LHX6,MYH1,ANGPT4,CILP,EGR2,CRYAB,TRDN,RGS1
V$E47_02	181	-1.62659	0.0358566	0.161979	DDAH2,UBXN10,PCYOX1L,HES6,FGF11,TSEN54,TRAM1,RUFY3,HDAC3,ZNF710,ARSG,GRIA1,DALRD3,RRM2B,LMO2,BAZ2A,DMPK,ALX3,DNAH17,FGD4,GJA4,MIEN1,RELL2,CASKIN2,NAA15,WDR6,MEF2D,WDR81,LYL1,ZNF532,PNMA1,KLHL13,S1PR1,SYTL2,GNA12,PARD6A,MGAT1,MLLT6,STC2,BCL2L1,NCDN,CUEDC1,MKL1,PPTC7,THRA,PODXL,TMEM100,IRF1,BMX,SASH1,UNC5B,GIT1,TPI1,TICAM1,ARID5A,USP54,MYC,NUMBL,MPPED2,CHRNB1,EHD4,ARL4A,GLI1,MAPK12,TSPAN33,HSD3B7,D…
V$GATA6_01	189	-1.61825	0.035343	0.165762	RUNX2,FBRS,RBPMS,TACC1,CMTM6,FAM96A,NR2F2,CTNNA3,GSC,OLFML3,ZMYND8,JARID2,FAM107B,LYL1,ETV5,RAI1,SKIL,CTCF,TGIF1,KDM6A,SYT7,SOBP,PRRX1,FOXP1,WWP2,HOXB3,NR2F1,KCNJ15,KLF12,TSPAN32,MASP1,CREB5,PPP1R32,SRGAP1,PCDH9,AQP1,COL4A4,GREB1,PDZD2,BMP6,UPP1,RFESD,MID1,PPARGC1A,FSIP2,ZNF219,NCKAP5,ETV6,ARHGEF10L,C15orf41,ERRFI1,WNT11,HOXA1,ARAP2,AQP3,TMEM71,TLE4,ABCB5,CACNB2,FST,ANGPT2,GABRA2,ZNF781,EPB41L3,S…
ACTWSNACTNY_UNKNOWN	84	-1.61151	0.0484211	0.168747	CNOT4,FOXO1,TBC1D10B,TOP3A,COL25A1,COL4A3BP,XPO1,FYCO1,BBX,TSPAN6,ZC4H2,POLK,APH1A,HSCB,ATL3,BCKDK,ALKBH4,TMOD3,HMBOX1,RAD54L2,SLC38A9,SLC10A7,COPG2,KBTBD6,MPP6,C19orf68,P4HB,LIG1,WDTC1,ZCCHC8,FGF14,AHCYL2,ZNF691,MYL6B,ADO,ZFYVE19,DHX30,DNAJC17,INO80E,INTS9,PSMD11,TRAF7,RFTN1,SLC9A3R1,KCNJ2,NUMB,STAU1,DNAJC14,TMEM115,GNAI2,FHIT,GMPR2,AP2M1,ARMC5,TMEM150A,GRWD1,FNTB,TMEM69,HIRIP3,CCNA2,LRWD1,MSL3,…
V$MYOGNF1_01	32	-1.60791	0.0493097	0.169574	GBA2,PPM1L,KLF7,ROCK2,MYLK,IGSF22,ITGB8,BMF,EMP1,NOV,MTSS1,IER5L,GNGT2
V$CDC5_01	181	-1.60425	0.0421687	0.170353	INO80B,PIK3R3,SAMSN1,ZNF827,TGIF1,PBX2,SOBP,NOVA1,PRRX1,FOXP1,CALD1,WDR27,FES,FNBP1,HSPA2,H3F3B,ARNTL,LYN,FAM122C,KLF12,VDR,KCTD15,ADAMTS6,CREB5,TENC1,RARA,DLL4,SLC27A4,SLCO2A1,PCDHGC3,NEK6,CTTNBP2NL,LMNA,ABLIM1,COL16A1,TMSB4X,ZBTB20,PPARGC1A,MN1,BCOR,FYN,OSR2,C15orf41,UNC13D,ERRFI1,BCL11B,INPP4B,GK,ENPP2,LRFN5,TLE1,VSTM2L,PDGFA,GPC3,UCHL1,SCUBE3,DGKB,CACNA1C,ESRRG,PPP2R2B,EGR2,KLF4,RGS1
V$STAT1_03	199	-1.60238	0.0318725	0.169503	RAB8B,NUDCD1,SIN3A,ZNRF1,INO80D,CHMP2A,ERG,GSPT1,TJAP1,POLR1B,PI4KB,PRPF38B,CHD4,HSD11B1L,EIF4G1,PCF11,CSNK1A1,PSMC3,BCLAF1,INTS9,C19orf70,SYMPK,HDAC9,SNX17,COX8A,UBE2N,MPI,MON1A,STX16,HSPE1,EXTL3,DLL1,FEM1A,CBX3,APPL1,TTC1,RPL28,RDH11,SPTLC2,SKA2,SEC14L2,ZNF570,BRCA1,SMPD3,HNRNPA2B1,SRSF2,APBA3,MRPL54,EIF2B4,ZNF571,SYNE1,TCERG1,E2F3,CSRNP2,GSK3A,PABPN1,MYH10,STX6,EP300,GRIA1,ADAM22,RAPH1,CCR4,IT…
V$SP1_Q6_01	204	-1.59619	0.0479042	0.171489	ECE1,FKBP8,GLTP,SDHAF2,XPR1,DDB1,STARD13,UPF2,EPS15,DNAJC4,LZTS2,PIAS3,NFAT5,PLEKHM1,CRY1,TMED10,DET1,NUFIP2,ERC1,C11orf30,RHBDL3,BCL2L2,SCYL1,CXCL12,PSMC6,RTF1,C1orf122,ZNF48,BRI3BP,MAP4K2,POLR2I,IDH3A,FLII,ANP32A,BCL9L,SPAST,MAP2K7,DAK,OAZ2,POLR3E,GOLGA3,PIAS1,MAZ,PTPN2,PGF,ELAC2,SNAPIN,ULK1,PEX14,APLP2,ACBD5,RAB2B,PHF23,TMUB2,SEC24C,PIP4K2B,ADSS,LYRM1,VAMP2,LDB1,MYO1C,ME3,ELL,CALM3,TRIM28,MYO1…
V$SP1_Q2_01	203	-1.59184	0.0535332	0.172945	SDHAF2,STARD13,UPF2,PIAS3,NFAT5,NCOA6,TM9SF3,GABARAP,CRY1,FAM117B,DDX6,LINS,DET1,TADA3,ARPC4,PPP2R3A,SH3BP5,SNX18,ERC1,ERBB3,BAD,C11orf30,ASB7,TAL1,RTF1,ERG,DNMT3A,MAP4K2,FBXL19,POLR2I,ZFP91,PI4KB,KCNB1,SP3,ANP32A,SRR,SNX2,BCL9L,NDUFA4L2,OAZ2,CTR9,PTPN2,FBXO34,HIPK1,SEP15,ZNF414,APLP2,PHF21A,RANBP10,SMG6,RAB2B,PHF23,IRF2BP1,PIP4K2B,HCFC1R1,TCF12,LYRM1,GGA1,BCL6B,VAMP2,LDB1,ADAM10,TRIM28,EGLN2,FAF…
V$ATF4_Q2	211	-1.57982	0.0436508	0.181074	KCNJ2,TSC22D2,CHD2,PNRC1,HP1BP3,MESDC1,MRRF,HNRNPA2B1,PSMD7,RAB7A,MBNL2,ZHX2,ZNF711,SYT2,ZNF687,SMAD1,ZFYVE27,RFX5,ATF1,KLHL18,AHR,BAZ2A,AP2M1,ITPKC,TAB2,PTPRU,KDM3A,DDX3X,ZZEF1,LTBP1,MAF,UBQLN2,KAT5,MTF1,DDX51,MPP2,AMMECR1L,RBBP8,MRGPRF,JOSD1,USP2,STIM1,BAHD1,PPP2R5B,LMO4,EML3,ENO1,RAI1,TMEM54,CTCF,RELB,SIK1,CCDC130,HN1,FAM131A,HNRNPAB,RBP5,IRF2BPL,TRIB1,CTC1,ADCK4,GPR56,RPS6KA4,HHEX,NOC4L,CLSTN…
V$TEF1_Q6	167	-1.57827	0.0611855	0.179964	DENND1B,RASAL2,PRRC2C,ZNF384,ETV3,POGZ,DEDD,VANGL1,IL18BP,CD109,DLG2,BRMS1,UBXN10,PADI2,ARID1A,NNMT,SYT2,MAST2,RAB30,EHD1,MADD,JAM3,C1orf21,MTX1,KIF1B,MDK,POGK,DPM3,POLD4,BDNF,PBXIP1,PRRG4,EPS8L2,MRGPRF,TNKS1BP1,USP2,OLFML3,ITGB1,SLC39A13,KCNIP2,TINAGL1,CDC42SE1,SYTL2,SHC1,PRRX1,HDGF,PEA15,LAMC1,RBM14,NFKB2,THBS3,SWAP70,LOXL4,MLLT11,ZMIZ1,SIPA1,ST5,TMEM86A,CTTNBP2NL,LMNA,SH3BGRL3,MAPKAPK2,IER5,AT…
V$STAT3_01	19	-1.57236	0.0772532	0.183229	PROS1,IRF1,APBA1,SERPING1,ELMO1,ICAM1,TRAF4,CCL2,MAFF
YCATTAA_UNKNOWN	389	-1.57234	0.0488722	0.18091	CHCHD7,SLC5A2,DOCK11,PHF21A,PCK1,DLL1,HNRNPD,CKAP4,ACBD5,COL4A6,PSMC2,EXPH5,PRKCSH,MGAT5B,UNC13B,PRDX5,AMMECR1,KLHL5,ACPL2,NUDT21,RAB5B,CTDSP2,PTK2,LMO3,LRCH1,CDC6,PTCH1,ALG13,PRKAB1,BATF2,DDX49,DLG2,FAM193B,SRSF2,ADRA1B,TMEM88,BNC2,MBNL2,ZHX2,HOXB5,TMEM164,PATL1,ERN1,SSBP3,ARHGAP22,WNK1,HOXA2,PHYHIPL,NECAP1,CYB561D1,GNRH1,COPE,NPAS3,COLQ,RBMS1,POLE2,RAB30,RTN4RL1,RPS6KB2,NRAS,CSRNP3,LARGE,CACNG8…
V$HNF4_Q6	191	-1.55903	0.0610998	0.189187	ATF4,PRDM1,MAN1A1,IMPDH1,CBX7,PROS1,SLC25A14,TGFB1,GBA2,ENOX2,PTPRH,PPP1R13B,ARHGEF37,RARA,PCDHGC3,TSHZ3,ZNF513,MID1,PELO,CCDC51,TAGLN2,ITGA5,ITGA3,KIRREL3,TUBA1C,BMF,MAP2K6,ID2,ELF4,EMP1,HBEGF,AQP3,CACNB2,SUSD2,DZIP1L,C1S,TLE1,NPNT,EMX2,SLC7A8,CCDC136,PROX1,RNF5,PANX2,IER5L,SPINT1,ASB2,ADM,KIAA0040,SEMA3B,SFRP2,CTGF,SP140,PLS1,CACNA2D3,DACT2
ARGGGTTAA_UNKNOWN	90	-1.55057	0.0752033	0.194218	ABI2,CDK2AP1,ITPKC,DMPK,H2AFX,ACTR1A,TGFB1I1,KCNJ8,BLVRB,MAF,RHEBL1,FLI1,CRMP1,ZNF532,ZNF827,S1PR1,PDGFB,RARG,RTKN,ADCK4,KLF12,NCDN,AXL,CYP26B1,ATP1B1,B3GNT7,HIVEP1,GLI1,GAS7,RGS6,LAMA5,NLGN3,HES1,MRPS18B,CD86,SLC24A4,FGF9,CELSR3,TUBA4A,DUSP10,PAMR1,PKP3,SAMD3,FLNC
V$NRSF_01	35	-1.54902	0.0560928	0.193267	BDNF,TAOK3,APBB1,ZNF335,KCNIP2,PAQR4,SFXN3,DPH2,SARM1,GABRB3,CDK5R1,HES1,NEFH,FGD2,DNER,CDKN2B,SCN3B,KCNH4
V$MAZ_Q6	161	-1.54898	0.0419287	0.190974	CSDE1,SETDB1,ZFP91,WAC,NFYC,HMGN2,PHC2,CREM,CELF1,PACSIN3,DDX50,ZNF503,EIF4G2,LRRC20,DNAJB12,FAM53B,PHF21A,RERE,ARHGEF2,UBR4,FNBP1L,HNRNPR,FHL3,ATP2B4,POGZ,PRMT6,CPSF7,CLSTN1,ATXN7L2,PATL1,YARS,GABPB2,ARID1A,SSBP3,C11orf84,ZNF687,PIP5K1A,SYT11,ARFIP2,GFRA1,PLCB3,STX6,RFX5,SCUBE2,NRAS,MGEA5,FKBP2,PPOX,HNRNPF,MDK,MLLT10,PAX6,STX5,BDNF,MOV10,ZCCHC24,TRIM46,CAMK2G,APBB1,KCNQ4,SESN2,POLR3GL,PLEKHA6,EN…
V$TTF1_Q6	197	-1.53847	0.0597938	0.198377	C14orf119,FBXL19,UST,GPR27,RBM26,DCTN1,CHD4,ELK4,CDK5,RNF219,PTRF,CLDN15,TXNDC12,WASF2,RBKS,SGK494,DAK,AP4S1,PRR14L,PELI3,DUSP14,MAZ,EIF2AK3,PGF,FZD7,OGFOD1,IGF2R,HIGD1B,BRE,FLT1,EIF4E,C12orf65,PPFIBP1,ACIN1,ERH,MAP4,ALG12,LRRN2,GDAP2,CPNE1,HERPUD2,CRELD2,CNOT2,HEBP2,FAM193B,TMEM88,COL5A3,BNC2,HOXB5,ERN1,SDF2L1,SYT17,HOXA13,ZFYVE27,PICALM,HOXC6,SCARF1,SPRY4,CRK,KLF5,ZNF521,PITPNC1,SLC4A2,PTBP2,DA…
TGGNNNNNNKCCAR_UNKNOWN	317	-1.51965	0.0648855	0.212917	TINAGL1,LIX1L,KCNN3,PBX2,C15orf52,TBCB,PDGFB,TNFSF15,SLC31A2,RIN2,PLXNB1,BLCAP,MGAT4A,CYTH3,SOX15,MACROD1,MRVI1,RBM14,NR2F1,ADAMTSL2,CUEDC1,KANK2,ARHGEF19,PPTC7,FAM118B,GPR126,PRSS36,NTNG2,CREB5,MAPK3,NLN,SWAP70,SIPA1,WNT5A,YPEL3,GABRP,SLCO2A1,PCDHGC3,SEMA3C,ISYNA1,USP54,MID1,ATP1B1,LOX,STARD3,PELO,FADS3,ANXA3,ELMO1,OSBPL7,SH3TC1,PPARGC1A,LRRN4CL,NCKAP5,EHD4,BHLHE40,PDLIM7,VASN,TRAF4,ALDH3B1,SH2D…
V$AP2_Q3	196	-1.51639	0.062249	0.213473	HIC1,HEBP2,POFUT1,SH3BP5L,RAB7A,RPS6KA3,YWHAQ,ZNF576,FOSL2,ADAM23,LCOR,ADRA2C,CSRNP2,CDK9,RPL41,CREB3,PLCB3,MGEA5,MRPL40,GPRC5B,LIMK2,PITPNC1,PDE6D,MAF,POLD4,VPRBP,RAB35,EBAG9,ABCF2,UBTF,FLI1,AMMECR1L,MOV10,H1FX,PCIF1,CTSA,E2F4,MECOM,USF1,EML3,ZNF335,GORASP2,CTCF,DSP,MAP3K3,RELB,NRF1,C15orf52,MEX3B,PDGFB,TSPAN7,ANKZF1,SYT7,VEGFB,ABHD1,RPS6KA4,UBL3,ROM1,NEURL2,TGFB1,IGF1R,MAFB,CNP,RNF220,MNT,RIMS1…
V$MYOD_Q6	170	-1.50427	0.0704225	0.223126	PCDH1,CASKIN2,NLK,USP2,NAA15,C2CD2L,CCNL2,USF1,MMP11,KCNQ4,POLR3GL,DCLK2,CDK2AP2,IGF2,KCNN3,NRF1,PDGFB,TRPV3,SELL,HN1,MLLT6,ADAMTSL2,SEMA4C,GHDC,FBLIM1,SIPA1,COL4A4,MYOZ3,RNF220,VKORC1L1,STX4,DPF3,ARID5A,ERBB4,MID1,ATP1B1,PPARGC1A,CHRNB1,EFNA1,SSH2,NBL1,ARL4A,PTPRJ,MDGA1,TRIM3,RIN1,RASGRF2,ADAM11,GK,GATA2,EPDR1,NR4A3,TAGAP,ITPR3,PAK3,ST3GAL5,WWC1,SPI1,DEF6,PROX1,OSR1,ITGB4,PSTPIP1,TMEM35
KRCTCNNNNMANAGC_UNKNOWN	16	-1.50055	0.0733198	0.22457	PRRC2C,HIST1H2BK,PCGF1,ZNF710,NOTCH4,HIST1H1C,PLXNB1,HIST1H2BN,C17orf62,CDK15,ABTB2,HIST1H2BC
CAGNWMCNNNGAC_UNKNOWN	37	-1.49266	0.0642023	0.22951	MGAT5B,PFN1,COL5A3,PHYHIPL,MAPK11,ZWILCH,SLC25A28,BDNF,KCNIP2,HPCA,PAQR4,ANKZF1,SIGIRR,DPH2,SARM1,CDK5R1,TSPAN33,AOC2,NEFH,FGD2,DNER,SCN3B,KCNH4,CCL21
V$RORA2_01	113	-1.48868	0.0737864	0.230888	LRRN2,ANGPT1,RNF144B,KDM3B,C1GALT1C1,MARCKS,FAM193B,TAF5L,SYNE1,CHRDL1,LNX2,SORBS2,CACNA1A,SPSB3,GRIA1,MGEA5,PPP2CA,NUBP2,PBXIP1,KAT5,MPP2,GLYR1,CMTM6,NLK,APEX2,CDR2L,NAA40,PCBP4,CDYL,SPTAN1,HPCA,GPRIN3,C1QTNF4,TSPAN7,ASPH,SLC4A7,ARNTL,KCTD15,HOXB2,C1QTNF3,NMT2,SHKBP1,ZFP36L1,EPHA3,STEAP4,AP1G2,KCNAB3,GABRB2,SEMA3A,NRL,MYLK,LRRC8A,NTM,ATP8B2,NPAS2,TLE4,SLA,PIM1,RYR1,OPN1SW,KLF4,ADCYAP1,CNTN6
V$COUP_01	193	-1.48073	0.0717132	0.236091	EFNB3,ACOT8,MLLT10,PAX6,PITPNC1,CREB3L2,PAM16,TAOK3,WRAP53,DAB2IP,NR2F2,MAP3K11,DUSP3,NDST2,CCDC65,TP53,FAM192A,ZNF827,POLD1,SNRNP70,PDGFB,LRFN4,SHC1,ACOT7,SOBP,GAPDH,POU5F1,EXOSC7,SCNM1,MLLT6,ATF4,NR2F1,AP1B1,NCDN,PPTC7,BOC,TIMELESS,C19orf66,PAK4,ABI3BP,IRX6,SLC11A2,CIC,IFFO1,ZBTB40,DPF3,NEK6,LMNA,EXD3,SMYD5,BRPF1,LGI4,ID1,RTN2,PPARGC1A,ZSWIM3,TRAF4,LMX1B,PRDM16,ITGA3,KYNU,BMF,PCDH7,GYS2,TNFRSF1…
V$AREB6_03	196	-1.47881	0.0880503	0.235321	LYL1,SMTN,BUD31,ZEB1,IGF2,S1PR1,NRF1,VAT1,KCNJ11,GNA12,SH2D3C,SLC48A1,PARD6A,APP,CUEDC1,MKL1,ELL3,PPTC7,SRSF7,THRA,GPR126,GHDC,SEMA3F,SKAP1,SHKBP1,SSBP4,C11orf35,NUMBL,BCL7A,ELMO1,LRCH4,CHRNB1,LLGL2,GLI1,TSPAN33,LSP1,ARHGEF38,DGKA,TOX2,RIMKLA,NR4A3,LSR,FST,PDGFA,FGF9,NPNT,RHBDF2,RGMA,ADAM12,SPEG,PAQR5,CCDC64,PLCB2,OSR1,PPM1J,LAMC2,CXCR4,ITGB4,TNNT3,SCN3B,FGR,FAIM3,PDE1C,NGFR,RNF182,PDE11A
V$STAT4_01	202	-1.47796	0.105364	0.233634	ACTN1,ABCB1,CD109,SESTD1,EML4,ZDHHC8,MTUS1,CPEB4,SDCBP,YARS,LNX2,ARPC2,TSEN54,LRIT3,FEZ2,CTNNB1,RBMS1,HOXC6,GRIA1,NRAS,NOTCH4,TTYH2,EPM2A,C5orf64,LIMK2,GRIN2B,NEDD4,CPA3,PITPNC1,PDE6D,FAM175B,DOCK4,RUNX2,BDNF,SLMAP,FLI1,MLXIP,HOXB4,PCDH1,TNKS1BP1,CASKIN2,USP2,MECOM,GSC,LRRC16A,TRIM62,RHOJ,SH2B3,FAM192A,VAV3,GPX1,RIN2,HOXB3,HHEX,UBL3,TLL1,PDLIM2,CTSK,CD200R1,TFAP4,PDZD2,HSPB7,SMOX,RHOQ,PDE4D,ERF,S…
CCCNNNNNNAAGWT_UNKNOWN	81	-1.47398	0.0792453	0.235182	FIZ1,PREPL,CHD6,TIA1,BRD3,NR2F6,KAT7,PPP2R3C,HIF1A,CNOT1,ITCH,PRKACA,AKAP12,PDGFRA,MORN4,MITF,SNX5,HSPG2,BAD,NOB1,THAP3,C9orf72,KPNA6,B3GALT6,ECH1,TJAP1,GIT2,ATP5G2,DNAJC7,DEPTOR,PSMB5,IGF2R,TMUB2,SEPT7,TBC1D14,THAP1,ACTN1,RPS6KA3,HOXB5,CPEB4,RALY,PRKD2,LMO2,ADCY2,RILPL2,ZNF174,FOXO4,IRF9,NLK,SEC23B,UFD1L,USF1,ZMYND8,OSBPL11,FLOT1,ZNF524,CNR1,PTBP1,MLLT6,NCDN,STX10,IRX6,CORO6,AP1G2,INHBA,ITGA5,TS…
TTANWNANTGGM_UNKNOWN	48	-1.47222	0.0868687	0.234345	RPL27A,TMEM62,OLFML3,TGIF1,PBX2,FOXP1,PRDM1,ADAMTS6,PDP1,TBX19,ABLIM1,TPM3,MPPED2,LIF,JAKMIP2,EOMES,CCDC109B,IGSF1,FOXF2,CKMT2,ESRRG,ADCYAP1
V$TAL1BETAITF2_01	192	-1.46826	0.0767635	0.236194	ZFP36L1,ZNF513,BRPF1,MID1,LEF1,NUMBL,SLC9A9,ELMO1,ZBTB20,CBFA2T3,CD79B,EHD4,C19orf57,RCOR2,ARL4A,C15orf41,RAB27A,TRIM3,TSPAN33,BCL11B,SMAD3,ARHGEF38,ELF4,HOXA1,SCN1B,TMEM71,PRG4,ATP8A1,FGF9,PAK3,INMT,WWC1,ZNF485,DUSP10,CPE,ASB2,PDLIM4,RNF182,MYOCD,RASL11B,SHOX2,FLNC,C9orf139,HSD11B1
V$AREB6_04	203	-1.4654	0.073501	0.236617	LMO4,PCBP4,EML3,DCLK2,PIK3R3,SH2B3,HIP1R,NEDD9,TGIF1,CLMP,WNT2B,LGI2,M6PR,FES,PPP1R9B,WBP2NL,PRDM1,KLF12,PXN,MAPK3,ROM1,FBLN5,SWAP70,IGF1R,SLA2,MAFB,ST5,KLF7,SLCO2A1,STAT6,ARF6,TRIM14,TAGLN2,CMKLR1,IL7R,FSIP2,FZD1,EFNA1,FAM180A,LRRC8A,SHC3,KLHL17,ESPNL,BMP4,BMF,PCDH7,JAKMIP2,CLEC7A,DUSP6,ATOH8,HPCAL1,WNT4,KIAA0226L,WNT2,CIITA,TRAF3IP3,FGF9,DEF6,EDN1,NXF3,LMOD1,ESRRG,CHST1,CTGF,KCNK5,CRYAB,MMRN1,J…
V$AHRARNT_01	108	-1.46165	0.0764818	0.238316	KIAA1199,SRRM2,ELK3,UGGT1,PAX6,PITPNC1,MAGED2,BDNF,TACC1,RUNX1,MOV10,WSB1,MAEA,PCDH1,HK2,VEZF1,SESN2,GNAO1,RBM6,MEMO1,TMEM53,MEX3B,PDGFB,RARG,CDK6,SHC1,SOBP,STC2,SPEN,OPA3,TGFB1,KLF15,PDP1,TFAP4,EGR3,DLL4,ANKS1A,CYP26B1,ZBTB20,PPRC1,RGS6,KLF10,NLGN3,HES1,SGK1,HPCAL1,WNT4,ABTB2,CTGF
V$COREBINDINGFACTOR_Q6	213	-1.45531	0.0909091	0.24246	BOC,PTPRS,RHOG,KCTD15,UBL3,THBS3,DYNLL1,SLA2,CRTC2,ZFHX3,PDZD2,PTK2B,GPR171,TMEM86A,TAZ,JDP2,CYGB,BLOC1S1,IL7R,SLC2A3,ARHGAP33,EVI2A,VASN,LIF,RIN1,SLC37A2,ENPP2,RASSF2,EMP1,SCNN1A,CCR1,HPCAL1,NR4A3,TAGAP,SASH3,RNF43,S100A9,RGMA,CHAD,BATF3,EPB41L3,CCL4,FCER1G,CD6,LY9,CD28,NFKBIZ,FOXF2,SGIP1,TIGIT,BMPR1B,SHOX2,CCL3,CACNA2D3,CD69,TACSTD2,RGS1
ATTCTTT,MIR-186	223	2.82368	0	0.00331178	CADM2,DDX3Y,COL3A1,PLP1,VEGFA,KCND2,PAPPA,LPHN2,HOXB8,IGF2BP2,TRPS1,SUCLA2,NR3C2,MBNL1,OSGIN2,CALB1,KIAA1324L,ZFHX4,OSBPL8,ZMYM2,BAZ2B,PSPH,NME7,RAB21,PARG,GTDC1,EIF4E3,SRPK2,STAG2,TMED7,TRPC1,UBE2B,RBFOX2,EIF3A,MTPN,CSNK2A1,CPEB3,PRDM10,RB1CC1,PDS5B,CAST,MAP3K2,ZFAND3,DNM3,ZNF608,PDGFC,PPP1CC,SLC25A3,HOOK3,PDS5A,ICMT,FRMD4A,TRAPPC8,SMAD6,RNF11,UPF1,LRBA,PPM1B,SEC62,ZHX1,FAM175A,TBL1XR1,RIOK3,ZCC…
GCATTTG,MIR-105	144	2.67414	0	0.00336274	IGF1,BTBD11,KIAA0408,FAIM2,CXXC4,NRXN1,PPP3R1,FAM126B,MYLIP,PRICKLE2,ARRDC3,SATB2,PTPRG,ACVR2A,NEDD4L,CDK14,PCCA,RYBP,NBEA,RAD52,PDE1B,ETV1,NF2,SGCD,PTPN13,EIF3A,HDHD2,SLC31A1,LDLRAD3,RB1CC1,ITM2B,MAP3K2,SSPN,KALRN,EXTL2,SMNDC1,GPCPD1,CELF2,CCDC3,LIN54,TBL1XR1,MXI1,PRDM8,TULP4,TP53INP2,SP4,FNDC3A,SOX6,PAN3,MIER3,SON,GABARAPL2,MEF2C,TEX2,TRA2B,RAB2A,GOLT1B,YTHDF3,SPATS2L,USP15,CDKN1B,MORF4L2,COQ10…
CTTGTAT,MIR-381	181	2.62888	0	0.00224183	COL3A1,ANO4,GAS2,NRXN1,INSIG1,ABCA1,KIAA2022,MPHOSPH9,NHS,GJA1,SEMA6D,BHLHE22,ACSL3,NFIA,B3GNT5,RNF144A,KCTD3,NAP1L5,SATB1,ACVR2A,LPHN1,AZIN1,MEIS2,R3HDM1,LRRC16B,CLIP3,UBE4A,STX12,NBEA,FAM117A,UBR3,VCPIP1,C10orf12,GTF2I,ZNF770,EIF3A,FAM134C,RNF2,NAMPT,HBP1,ZFPM2,PDS5B,RRAGB,MED13,KALRN,ZFAND3,DHX40,SNRNP40,UBR5,PDGFC,SNRK,SMEK2,ANKRD50,KPNA3,PDS5A,RNF13,ARID4B,NDUFAB1,MED14,KHDRBS1,SOX4,UBR1,SEP…
TCTGATA,MIR-361	77	2.57251	0	0.0024883	PLP1,VEGFA,LGR4,CALCRL,DOCK3,CTNND2,TWIST1,RANBP17,NHS,GPHN,PRICKLE2,GOLGA4,MEOX2,RAD21,SND1,SLC1A3,POLR2M,CAMK2D,CPOX,MYCBP,ZFPM2,KPNB1,RRAGB,UBR5,ATPAF1,RPA1,MXI1,C3orf58,ZNF362,ARMC8,SON,MTMR4,SREK1,YWHAB,NFAT5,UBE2K,ADD3,PATZ1,MED13L,CRY1,RAD23B,STX7,LUC7L3,ACTG1,BTF3,FGF7,PEX5,ERG,SCAF8,QKI,MAGI1,RAD23A,USP42,ZNF655,LARP4B,MTRR,CREBBP,NUP153,DENND1B,MEX3C,PDE4B,RHOA,CALM3,CPSF7,STAU1
CATGTAA,MIR-496	154	2.46922	0	0.0061876	CDKN2C,PAX3,STON1,DDX3Y,LRRTM2,LRRN3,PDE3A,YPEL5,PPP3R1,SLC26A7,DMD,GJA1,SEMA6D,SATB2,HMGCS1,RAD21,MEIS2,ZMYM2,KIAA1217,UBE2W,NBEA,TMEM47,ROBO1,VCPIP1,PHF14,ZNF507,LEMD3,CAPRIN1,PRDM10,RSBN1,ADNP2,ITM2B,UBR5,SETD2,ARID4B,MTMR6,COX5A,KHDRBS1,SLC25A16,TOMM70A,MTDH,SEPT11,LDB2,SEC62,YAF2,NAV3,CHD7,VAMP3,REV1,DR1,MIER3,TIA1,MEF2C,TECPR2,PAIP1,MAPK9,KBTBD8,PTPN11,YTHDF3,YWHAZ,DACH1,SKP1,TMEM33,COL15A1…
CTTTGTA,MIR-524	377	2.43152	0	0.00674994	RCAN2,STAT4,CRHBP,CRISPLD1,RARB,UNC79,ID4,DKK2,ORMDL3,PPP1R1B,GPR180,LGR4,LPHN2,TCF7L2,ABCA1,GNAI1,PALM2,HOXB8,KIAA2022,NHS,TBL1X,IGDCC4,TRPS1,COL14A1,DCLK1,PCDH17,NFIA,HEPACAM,SOX9,TGFB3,TUFT1,WHSC1L1,KIAA1429,SLC1A3,IRX5,HOXC8,SLC6A6,NRK,BAZ2B,TEAD1,TP53INP1,STRBP,RAB21,NBEA,QSER1,GTDC1,LINGO1,METTL9,TRIM23,PTPN13,MTPN,ICK,HADHB,CPEB3,RSBN1,DACT3,PDCL,KALRN,DHX40,HECTD1,DDHD1,LTN1,ZBTB6,PPP3CA,…
ACTGAAA,MIR-30A-3P,MIR-30E-3P	171	2.43117	0	0.00578566	MED12L,RARB,NRCAM,ACACA,MACROD2,LIN7A,PITX2,LRRTM2,PTEN,YPEL5,NR3C1,NHS,SIX4,SFRP1,SLC25A33,CCDC6,AKAP9,C7orf60,MEOX2,KIAA1324L,KIAA0232,SCAMP1,POLR2M,FBXW7,TMEM47,ZFYVE9,SH3GLB1,DBF4,ROBO1,VCPIP1,FAM49A,TOP1,PURA,DLST,CDC37L1,CAPRIN1,FXR1,PAIP2,CDC40,SEPW1,PBRM1,CELF2,ATXN1,ARID4A,MAPK6,PPP2R5E,DNAJC27,RBM45,TCF7L1,RBMX,TOMM70A,ORC5,ANTXR2,TBL1XR1,ERMP1,CNPY2,FNDC5,PRKAA1,RALA,GALNT1,SRSF10,HIRA…
ATAAGCT,MIR-21	100	2.43109	0	0.00506246	GPR64,PLAG1,PITX2,GLCCI1,MATN2,SOX5,CNTFR,PCDH17,RMND5A,PCSK6,SATB1,MBNL1,PIK3R1,FBXO11,PER2,UBE4A,NF2,UBR3,SPRY1,STAG2,NFIB,PPARA,PHF14,CPEB3,LEMD3,DNAJC16,ZNF654,PPP3CA,PBRM1,AP1AR,PCBP1,TRAPPC8,NTF3,ARHGAP24,FUBP1,CHD7,RNFT1,RNF111,TRPM7,KRIT1,SOX6,PAN3,SMAD7,BTBD3,SRSF3,THRB,ZNF704,MRPL9,SPRY2,UBE2D3,SCML2,PDCD4,EPHA4,SKI,PELI1,WWP1,MPRIP,SSFA2,CASKIN1,CREBL2,PCBP2,RNF103,MTAP,RHOB,ELF2,ACBD5…
TTGCACT,MIR-130A,MIR-301,MIR-130B	345	2.42732	0	0.00449996	CSMD1,ENPP5,SMOC1,MED12L,ESR1,TMEM50B,LDLR,DOCK3,ABCA1,BMPR2,ACSL1,MPHOSPH9,NHS,SOX5,GJA1,BHLHE41,PPARG,TRPS1,LONRF1,SFMBT1,RAI2,PTP4A1,NR3C2,RHOT1,PHACTR2,ARRDC3,PHF3,HECW2,MBNL1,PTPRG,MAPRE3,LNPEP,MIB1,SLAIN1,WHSC1L1,C7orf60,MEOX2,LCORL,FAM73A,ABCB7,DCBLD2,ROBO2,BRWD1,R3HDM1,STC1,TP53INP1,MAP3K9,SYBU,ZNF784,IKZF4,NME7,NBEA,ZFYVE9,UBE2D1,ROBO1,PRKD3,PRR5L,SMAD5,MFSD6,ITFG3,MID1IP1,CCDC126,ARFIP1…
ATGTTAA,MIR-302C	199	2.38548	0	0.00504064	CADM2,PTPN3,DDX3Y,WNT3,ACACA,NRIP1,CTNND2,PPP3R1,TBL1X,KLHDC10,ATP2C1,GPHN,GPC4,NR3C2,PHACTR2,KLHL24,B3GNT5,PCSK6,MBNL1,C1QTNF7,UBB,AZIN1,CAND1,MEIS2,TEAD1,GPRASP2,FAM117A,FZD4,UBR3,SPRY1,VCPIP1,SUV39H2,PPARA,FAM49A,PHF14,HDHD2,ZFPM2,FXR1,MED13,STRN,ARID1B,PPA2,SIRT1,IRS2,PCBP1,PDS5A,RNF13,PPP2R5E,MTMR6,FBXO21,EIF4A2,RNF11,CDK19,VEZT,SAMD8,GABPA,MATR3,PANK3,CGGBP1,SP4,ZMYND19,UBQLN1,ACBD3,CPEB2,C…
ATACTGT,MIR-144	175	2.25949	0	0.0124368	PAX3,RARB,IDH2,PLAG1,LGR4,GLCCI1,PAPPA,CALCRL,SLC7A11,NR3C1,C19orf73,PCDH18,PALM2,PPP3R1,FAM126B,DMD,SFRP1,SEMA6D,ARID5B,PTP4A1,SUCLA2,ARRDC3,GATA3,SMARCA1,KIAA0232,MEIS2,UBE4A,ARID2,SLC12A2,UBR3,PPARA,HSF2,MTPN,PURA,HDHD2,CPEB3,CAV2,FBXO32,ARFGEF1,CCNE2,NGFRAP1,RHOBTB1,CELF2,PDE7B,ATXN1,MAPK6,AFF4,MED14,FOXO1,C11orf57,CDK19,MEIS1,ANTXR2,TBL1XR1,APPBP2,NAV3,SP4,ACSL4,FBXW11,PKNOX1,RNF111,ACBD3,FN…
AACATTC,MIR-409-3P	132	2.23105	0	0.0140972	IGF1,PAX3,GPR88,MMD,ACACA,PALM2,TWIST1,KIAA2022,GJA1,SEMA6D,MSTN,C20orf112,HS3ST3B1,ELOVL4,OSGIN2,SEMA4F,HMGN1,CDK14,MEOX2,MON2,BPNT1,SETBP1,PTPLAD1,LIN7C,RHOF,SCHIP1,ZBTB6,PBRM1,SLC39A10,MTX3,NIPBL,ARCN1,MET,PTPRF,BRF2,KCTD12,CTNND1,SEC62,YPEL2,EIF4B,MATR3,PUM2,MAL2,EYA4,BET1,ZNF580,RSF1,SOX6,SRSF11,ZNF280D,TBC1D15,SRSF3,AMFR,ARHGEF18,CHMP2B,HNRNPU,GNPDA2,RPS6KB1,EDEM3,IP6K2,AKAP12,VAMP4,EAF1,CL…
TTTGTAG,MIR-520D	286	2.1481	0	0.0242526	SCD,IGF1,EGFLAM,CRHBP,SMOC1,GPM6B,STON1,NRXN3,UNC79,DKK2,ACACA,HFM1,KIF11,SLC35F1,TCF7L2,CCND1,ABCA1,KIAA2022,NAT8L,IGDCC4,BHLHE41,TRPS1,PTPRZ1,PHLPP1,DCLK1,HOXD3,PTP4A1,PTN,SLAIN1,MDM1,ZFHX4,COCH,SLC1A3,CAND1,BRWD1,ZMYM2,BAZ2B,TEAD1,PLEKHH3,PCMTD1,STX12,UBE2W,NBEA,TMEM47,CCT8,RDX,METTL9,VCPIP1,DCP2,EIF3A,FBXO22,PURA,ABHD3,MTF2,CLNS1A,RSBN1,TXN2,LPP,MAP3K2,ANKRD10,PDCL,LRP11,POLR2B,USP47,UBR5,KDE…
CCAGGTT,MIR-490	55	2.1238	0.0021097	0.0266676	ACACA,NRIP1,PAPPA,SCN4B,NHS,OXR1,SLC1A3,SLC6A6,GTDC1,TAF5,PBRM1,SETD2,AVL9,PCBP1,PPME1,SLC39A14,NPM1,C3orf58,UBFD1,PAXIP1,TNKS2,C16orf72,MBLAC2,DDX17,PATZ1,SZT2,NR2C2,AHCTF1,FAM76A,CAMTA1,RAB1B,NUFIP2,ZNF395,SMG1,PAPOLA,FBXL19,TGFBR1,OGT,SLC35A4,ETF1
ACATTCC,MIR-1,MIR-206	275	2.09664	0	0.030296	IGF1,PAX3,RCAN2,RARB,MMD,ACACA,BAG4,VEGFA,KANK4,SLC35F1,KIAA2022,GJA1,SFRP1,SEMA6D,C20orf112,HS3ST3B1,ARRDC3,PHLPP2,NAP1L5,HMGCR,PTPRG,KIF2A,HMGN1,CDK14,ZMAT3,MEOX2,ABCB7,AZIN1,MON2,PSD3,FBXW7,SMAP1,UBE4A,CEBPZ,ARID2,BPNT1,SETBP1,POLA1,PTPLAD1,LIN7C,AKAP11,SLC44A1,CLTC,RSBN1,SLC25A22,MIPOL1,RSBN1L,KTN1,E2F5,UBR5,SLC7A6,ZBTB6,PBRM1,CLCN3,SMEK2,ATG14,SLC39A10,RNF13,ARCN1,C2orf69,MET,TMCC1,HIAT1,C5o…
CAGTGTT,MIR-141,MIR-200A	277	2.08692	0.00567108	0.0302471	STAT4,GPM6B,RARB,KIAA0408,AK4,ACACA,PLAG1,NMNAT2,PITX2,NRXN1,PAPPA,YPEL5,HLF,GPC2,TRHDE,CTNND2,TMEM135,SLC16A7,SOX5,IGF2BP2,FRMD6,PHLPP1,RMND5A,SIM2,PTP4A1,PHLPP2,CPD,MBNL1,PTPRG,ACVR2A,MIB1,C3orf67,MDM1,FAM46C,STAT5A,TP53INP1,ITSN1,CAMSAP2,USP9X,RAB38,TOP1,MTPN,SLC6A9,CSNK2A1,YTHDC1,ST3GAL3,NAMPT,SLC39A9,LPP,MMP16,PDS5B,SPRYD3,KALRN,CCNE2,STRN,DMXL1,STK35,SIRT1,IRS2,EXOC5,HOXA11,APBB2,ATXN1,SLC2…
GTACAGG,MIR-486	50	2.06026	0.00392157	0.0331185	SMOC1,CADM1,UNC5C,ID4,PTEN,DOCK3,C19orf73,AFF3,PIK3R1,FGF13,IRX5,MAML3,TXLNG,ARHGAP5,TBX2,CELF2,FOXO1,PUM2,REV1,ARMC8,RBBP6,MARK1,SRSF3,G3BP2,GAB2,NFAT5,MAP3K7,NCOA6,PPP3CB,SLC10A7,BTAF1
ACTGCCT,MIR-34B	184	2.04912	0.00196078	0.0333744	CAPN6,ACACA,VEGFA,STK39,PIEZO2,PALM2,HOXB8,CTNND2,ACSL1,FAM126B,MLLT3,ARRDC3,MYCBP2,PTPRG,LPHN1,TMCC3,HOXC8,STC1,TFDP2,ARID2,STRBP,ITSN1,RDX,NAV1,MARCH5,IRF6,CPEB3,MED13,DHX40,ARID1B,CELF2,LMAN2L,PPP1CC,FRMD4A,ICA1,ARID4B,CNOT4,MARCH6,MET,AP2S1,JAZF1,SOX4,MTDH,SDHC,VEZT,EVI5L,ARL5B,NAV3,OCRL,MOB1B,VAMP3,CREB1,ZNF580,AP3M1,RALA,RALGPS2,TRIM2,ZNF148,BTG2,PAK1,HMBOX1,ARNT2,LRP6,YWHAZ,CACNA2D2,ZZZ3,T…
CTGTTAC,MIR-194	85	1.99184	0.00403226	0.0443082	SOCS2,DMD,TRPS1,MIB1,RAB6B,C7orf60,ZFHX4,MEIS2,FBXW7,ARID2,ITSN1,UBR3,TRIM23,MID1IP1,TRIP12,ARHGAP5,RSBN1,PDHB,RSBN1L,GLIS3,EXOC5,HOOK3,ERGIC2,CDK19,WAPAL,SEPHS1,PAN3,RAB11FIP2,CHD6,ZNF25,CEP350,SUMO2,TAF4,C18orf25,NFAT5,BCL2L11,CTDSPL2,SNX1,TTC7B,ZNF395,SPCS2,AP1G1,NUDC,BTBD7,TARDBP,PTPN12,DNMT3A,TJAP1,QKI,CHD4,CHD9,NCL,PITPNM2,MRPL35,SUFU,SDC4,GIPC1,YTHDF1,CHD1,STX16
TTTGCAC,MIR-19A,MIR-19B	447	1.98435	0.00792079	0.0434403	KCNA4,CSMD1,ENPP5,IGF1,ANO3,IGFBP3,SMOC1,MED12L,DDX3Y,WNT3,ID4,ESR1,LIN9,SDC1,ELOVL5,SLC35F1,DOCK3,HLF,B3GALNT2,ABCA1,BMPR2,MPHOSPH9,NHS,SLC26A7,SOX5,ATP2C1,GJA1,MYLIP,TRPS1,CNTFR,LONRF1,SFMBT1,CS,PRICKLE2,C3orf70,RAI2,PRUNE2,NCALD,PTP4A1,PHF13,ARRDC3,CCND2,HECW2,MBNL1,PTPRG,LNPEP,ESRP2,ST8SIA4,MIB1,RAB33B,SLAIN1,FAM46C,RAB18,WHSC1L1,C7orf60,REEP3,PHLDA3,NAPB,ABCB7,DCBLD2,ROBO2,BRWD1,MON2,MAPK14,…
CATTTCA,MIR-203	249	1.96952	0.00203666	0.0454253	LPIN1,PTPN3,RARB,PCSK2,ID4,GPR180,NMNAT2,PPAP2B,GLCCI1,INSIG1,MYEF2,ITPR2,SLC1A2,FAM126B,CCNG1,IGFBP5,TRPS1,CNTFR,PRICKLE2,PTP4A1,GLRB,MBNL1,PTPRG,ACVR2A,SLC4A4,KIF2A,CCNC,PLEKHG3,PHLDA3,LMBRD2,PRKG1,OSBPL8,R3HDM1,WBSCR17,PDSS2,ARID2,NBEA,ZMYM4,SLC12A2,DPY19L4,ETV1,UBR3,DNMT3B,SEMA5A,CCDC15,TAF5,CAPRIN1,CAB39,SLC39A9,LPP,KPNB1,ZNF608,IRS2,ATP5G3,NAA30,ZRANB2,ATG14,HOOK3,AFF4,MED14,PLAA,ADK,KHDRBS…
TTTTGAG,MIR-373	194	1.94877	0.00402414	0.0494426	ALK,EPB41L4B,ORC2,PLAG1,NMNAT2,ELOVL5,GNAI1,PALM2,TRHDE,TMEM163,ARID5B,PTP4A1,SOX9,SENP1,GOLGA4,ADRBK2,SLC4A4,SLAIN1,FBXW7,BAZ1A,DSCAML1,VPS26A,PTPLB,SH3GLB1,NF2,NAV1,CFL2,ARFIP1,HOXA3,EPHB2,ARHGAP5,IPO5,ARFGEF1,ZFAND3,CLASP1,ALDH18A1,SCYL2,SMNDC1,TMEM167B,KDELR1,PPP3CA,NAA30,MPP5,ARID4A,KPNA3,FRMD4A,FBXO28,C2orf69,KCTD12,SOX4,XPO1,TBL1XR1,ZC3H6,ADRA1A,PKNOX2,BUB3,ARMC8,KRIT1,NDFIP1,CHST2,SETD3,E…
GTACTGT,MIR-101	226	1.94591	0.00801603	0.0484434	EYA1,DDX3Y,CADM1,UNC79,HAS2,SOCS2,GREB1L,LRRN3,PALM2,TMEM135,SIX4,IGFBP5,GJA1,LONRF1,ADCY6,MMP15,SOX9,MBNL1,SMARCA1,ZFHX4,DCBLD2,ROBO2,NRK,STC1,FEM1C,FBXW7,PHLDA1,SLC19A2,MTMR2,UBE2D1,FZD4,SRPK2,STAG2,SUB1,PIK3C2B,RRM1,TMEM161B,PPFIA1,ICK,CPEB3,KIAA1244,KPNB1,EZH2,STIM2,ZFAND3,FZD6,USP47,EXOC5,CLCN3,SETD2,SLC39A10,ATXN1,REV3L,RANBP9,C1orf52,TSC22D1,TLK2,C3orf58,TULP4,PANK3,CTTNBP2,BZW2,PIEZO1,UBR…
AAGCCAT,MIR-135A,MIR-135B	280	1.9423	0.0020202	0.0474218	NDRG4,RIMS2,GPM6B,DDX3Y,RARB,ANO4,SLITRK6,SLC35F1,MYEF2,ANK3,BMPR2,PHLDB2,IGF2BP2,SEMA6D,CCNG2,LONRF1,C3orf70,PRUNE2,ARID5B,NR3C2,PDE8B,GLRB,CCND2,RNF144A,PHLPP2,CPD,GATA3,LMBRD2,EVI5,SLC25A5,BRWD1,NDFIP2,IL6ST,ARL6,NBEA,B4GALNT1,PRKD3,ARHGEF6,TRIM23,TRPC1,CACNA1D,SLC44A1,PGGT1B,HPS5,KALRN,RBAK,MSX2,STK35,EXTL2,YBX2,SNRK,SIRT1,ZBTB44,PPP1CC,ZRANB2,ATG14,PDE7B,KPNA3,SGMS1,FRMD4A,TRAPPC8,KCTD1,NUCK…
ATGTTTC,MIR-494	134	1.94072	0.00994036	0.0459718	ELOVL3,MMD,HAS2,ACACA,PITX2,PRTG,CERS6,ELOVL5,NAALADL2,BMPR2,KIAA2022,DMD,MYLIP,TRPS1,PRICKLE2,ZNRF2,CCND2,FBXO11,CKS1B,HMGCS1,DCBLD2,ARNT,NBEA,DSCAML1,NF2,CAMK2D,MYLK4,ZRANB3,ARHGAP5,RB1CC1,DNAJA2,PCOLCE,CELF2,SMARCE1,ANKRD50,SGMS1,ARID4B,VPS26B,SLC25A16,WAPAL,EBF3,ARHGEF12,FUT8,CGGBP1,SP4,ARHGEF17,UBFD1,API5,TACC2,EIF5,RNF20,SON,TMED2,C16orf72,WDR44,MORF4L2,ZZZ3,C5orf24,PPP1R21,UBE2K,SZT2,CUL4A…
GTATTAT,MIR-369-3P	167	1.94037	0.00582524	0.0444579	EYA1,PKIA,MMD,LPHN2,BMPR2,DMD,TMEM117,TRPS1,FOXN2,STYX,GLRB,MBNL1,ACVR2A,CEP41,OXR1,SMARCA1,AP2A1,ZFHX4,VEGFC,BAZ2B,ARID2,RAB3GAP2,SRPK2,MYLK4,CFL2,ICK,TAF5,ST3GAL3,RSBN1,ZFPM2,MED13,CCNE2,PIKFYVE,SIRT1,SETD2,SLC39A10,PDE7B,ARID4A,TRAPPC8,RNF13,NIPBL,FOXO1,RNF11,ATMIN,CDK19,SOX4,MEIS1,YAF2,FAM135A,PCDH19,CASK,CHD7,MAL2,ZCCHC11,CD2AP,FBXW11,BACE1,DR1,RAB11FIP2,CNBP,FNIP1,DNAJB5,PAXIP1,BCAS1,ARHGAP…
ACCATTT,MIR-522	140	1.92922	0.00606061	0.0455732	GPM6B,PLAG1,NMNAT2,TMEM2,MYEF2,CSPG5,NHS,MAN1A2,CNTFR,BHLHE22,ARID5B,CCND2,CPD,SOX9,MBNL1,MYCBP2,AKAP9,PRKG1,ALS2CR11,FEM1C,TGDS,ARID2,ETV1,TCFL5,TOP1,RNF2,CAPRIN1,ZC3H7A,ARHGAP5,RSBN1,HBP1,SLC39A9,KPNB1,EIF2A,SLC7A6,CELF2,SMEK2,ZRANB2,RBMX,MTDH,EVI5L,SP4,TOPORS,TRPM7,C15orf27,APH1A,TMEM168,CBLL1,ACAP2,PTPN11,YWHAZ,UBE3A,ARHGAP29,GAB2,CAPN3,ZC3H11A,CDS2,HMGXB4,DOCK7,CDV3,DNAJC25,SH3BP5,NAB1,AQP9,…
TGCACTT,MIR-519C,MIR-519B,MIR-519A	374	1.8979	0.00207039	0.0528946	ENPP5,IGF1,MAP3K5,SMOC1,RORB,PKIA,DDX3Y,EPB41L4B,HAS2,MACROD2,TMEM50B,KCND2,PTPN4,PRR15,BMPR2,SLC1A2,FAM126B,FAM13A,TBL1X,SOX5,ATP2C1,POLQ,BHLHE41,FRMD6,SEMA4B,SFMBT1,STYX,HOXD8,SNX16,NFIA,MBNL1,MAPRE3,PIK3R1,MIB1,SLC2A4RG,TNFRSF21,SLAIN1,FBXL5,MAP7,FAM46C,C7orf60,ZFHX4,DCBLD2,BRWD1,R3HDM1,STC1,CLIP4,TEAD1,MAP3K9,SYBU,IKZF4,NBEA,RAD52,ZFYVE9,SMAD5,MFSD6,CFL2,PLEKHA3,USP3,NKIRAS1,EFNB1,ABHD3,CDC37…
GTGCCAT,MIR-183	155	1.87493	0.0134875	0.0584709	KCNK2,TET1,IDH2,PLAG1,PTPN4,YPEL5,NR3C1,ABCA1,PALM2,PHLDB2,BNIP3L,FRMD6,SEMA6D,FOXN2,IRS1,PRUNE2,MBNL1,ACVR2A,LPHN1,SLAIN1,OSBPL8,GREM2,ZMYM2,PEX19,THEM4,SPRY3,TMED7,CFL2,PLEKHA3,ICK,MAPK8IP1,SLC44A1,ZFPM2,USP47,RHOBTB1,CELF2,CLCN3,MTMR6,YES1,MXD4,ANKRD13C,FOXO1,TUB,MAL2,RALGDS,RCN2,SOX6,DTNA,AP3M1,RALA,PAM,SRSF11,MEF2C,DAP,PLAGL2,SERP1,C16orf72,MAP3K4,POLR2D,LRP6,SCYL3,ARHGEF18,DGCR2,KLHL3,ZNF59…
GTTAAAG,MIR-302B	58	1.84729	0.0119522	0.0653582	LPIN1,WNT3,NRXN3,CTNND2,ATP2C1,PDK2,TCTEX1D1,ROBO2,BCL6,STAG2,TMEM45A,ATXN1,KPNA3,ARID4B,AFF4,HOXA5,KHDRBS1,RANBP2,CPEB2,ACVR1,CNBP,PAXIP1,PLAGL2,AP1S1,C5orf24,PDGFRA,DDA1,GGNBP2,MLEC,AP1G1,PKP1,DAZAP1,SYNJ1,NRP1,ANK2,SPAST,ASXL1,TRAF7,FAM188A,DOLPP1,SIPA1L2,PURB,RAB14,ING3,FAM168B,SRSF2,EPC2
GTTTGTT,MIR-495	207	1.82749	0.0127389	0.0709987	SCD,CPNE4,IGF1,RORB,HMGCLL1,DDX3Y,CADM1,EPB41L4B,RGS17,ACACA,GLCCI1,NR6A1,FAM126B,BAI3,SOX5,BHLHE41,SEMA6D,RAI2,CDH13,HOMER1,SOX9,SATB1,ABCA2,TNFRSF21,MDM1,PER2,HOXC8,MAML3,PLEKHH3,DCAF6,HSDL2,VCPIP1,STAG2,CD164,IREB2,CPEB3,YTHDC1,EPHB2,ARHGAP5,VDAC2,RSBN1,ZFAND3,DHX40,STRN,PPP3CA,CELF2,NAA30,MAPK6,SGMS1,ANKRD13C,NRBF2,NHLRC3,MARCH7,APPBP2,CYB5B,PPP6C,MORF4L1,ZNF362,SP4,SUPT16H,REV1,ARMC8,SOX6,AP…
ATAGGAA,MIR-202	93	1.82361	0.00828157	0.0704706	KIAA0408,ESR1,BAG4,PTEN,HLF,ACSL3,SNX16,SENP1,ESRP2,MIB1,FAM46C,ROBO2,RAD52,EIF4E3,CPEB3,LEMD3,LDLRAD3,ZFAND3,ATXN1,MAPK6,RNF11,SMG7,PGAP1,APPBP2,YAF2,ZNF362,LBR,ACVR1,EI24,ANP32E,RASA1,USP15,RNF121,USP8,UBE2K,EAF1,TRIM33,MED13L,CCDC88A,RAB22A,CNN3,BICD2,GPBP1L1,ZNF652,MED1,TARDBP,LUZP1,SPRED1,ERBB2IP,BTG1,KIAA1715,FAM76B,BCL2,CBL,CREBBP,MSL2,TYW5,ATP2B4,TCF12,PPP5C,NDRG1,ACTN1,MARCKS,ARSB,RPS6KA…
GTGTCAA,MIR-514	51	1.82172	0.0182556	0.0693203	NRXN3,PTEN,NR3C1,PPP3R1,BAALC,PRICKLE2,ARRDC3,SVIL,PTPRG,RAB3A,BRWD1,PCCA,FAM117A,FZD4,PIK3C2B,AR,CCNE2,EXOC5,IGBP1,AFF4,DHX57,NAV3,USO1,TRIM2,MYO1B,ZNF282,C7,TAL1,ARFGAP2,TSPAN9,OAZ2,PPP2R1A,RNF19B,TAOK2,ZBTB41,TCF12,CARM1,PPIL1,NCOA7,SYT11,RBX1,ENAH,FOXO4,EIF4ENIF1,UBQLN2,CPNE8,AGAP1
TCTAGAG,MIR-517	36	1.81734	0.0157791	0.0690559	KCND2,PAPPA,TWIST1,TMEM117,HLTF,MSTN,CS,LYSMD1,CBX8,PLEKHA3,SECISBP2L,CELF2,SLC39A10,ARIH1,HMGN3,GTF3C4,TP53INP2,PKNOX1,RND3,HOXA4,CUL3
CACTTTG,MIR-520G,MIR-520H	183	1.79331	0.0257426	0.0778146	BAI2,VEGFA,GREB1L,ABCA1,SLC1A2,DAPK2,TBL1X,DMD,TRPS1,PRICKLE2,PLOD2,CCND2,SATB2,SENP1,SLC2A4RG,CKS1B,C7orf60,AZIN1,TP53INP1,MAP3K9,UBE2W,NBEA,VPS26A,LINGO1,USP9X,CFL2,PTPN13,MYCBP,SLC6A9,EFNB1,EPHB2,MIPOL1,ZFAND3,TBX3,ZBTB6,PPP3CA,NAA30,APBB2,ATXN1,KPNA3,SMAD6,ARID4B,AFF4,FOXO1,SLC39A14,JAZF1,KHDRBS1,GTF2IRD2,YPEL2,EBF3,PRKAR2A,CEP57,PPP6C,ZNF362,TP53INP2,GOLGA7,ARMC8,FNDC3A,MARK4,SMAD7,TMEM168,D…
GCAAAAA,MIR-129	164	1.79209	0.0158416	0.0764443	PDZRN4,PIEZO2,XKR4,DOCK3,BMPR2,PTPRZ1,HOXC10,SFMBT1,PTP4A1,NR3C2,PIK3R1,OXR1,FIGN,NRG2,MEIS2,PSD3,FBXW7,TP53INP1,BCL6,ARNT,RAB21,VPS26A,SLTM,HNRNPA1L2,ETV1,NPEPPS,PAPD5,MARCH5,TMTC4,RSBN1,ARL5A,LSM12,ZNF608,CELF2,UBE2R2,PDS5A,SGMS1,ZBTB10,HOXC4,NIPBL,KCTD1,CTNND1,C11orf65,SOX4,SH3KBP1,MEIS1,YAF2,SLC25A27,MATR3,CHD7,SP4,ACSL4,FNDC5,GALNT1,NEBL,TBC1D15,BPTF,TGIF2,VCP,ETS1,ZNF385A,RPS6KB1,FAM160B1,E…
CAGTATT,MIR-200B,MIR-200C,MIR-429	412	1.77829	0.017094	0.0796912	SCD,SPTB,KCNK2,ACE2,PKIA,DDX3Y,ORMDL3,MMD,ACACA,NRIP1,VEGFA,KCND2,CERS6,PPAP2B,RDH10,HLF,NR3C1,ANK3,PALM2,SLC1A2,CTNND2,FHOD1,OCLN,BHLHE41,PTPRZ1,SEMA6D,CNTFR,RHOT1,SEC23A,AFF3,NFIA,NAP1L5,SLC38A4,SLC14A1,ACVR2A,NDN,CEP41,OXR1,SLC16A12,NAPB,EVI5,BRWD1,AMBRA1,SLC6A6,SCAMP1,BAZ2B,HS2ST1,TEAD1,FBXW7,PCMTD1,PHACTR3,ARID2,RAB21,UBE2W,ZMYM4,UBE2D1,LIN7B,CFL2,PTPN13,UBE2B,FERMT2,ICK,PENK,HDHD2,CAB39,ADI…
TGCTTTG,MIR-330	262	1.75879	0.0311891	0.0858092	PDGFD,ZFY,CRISPLD1,MYEOV,NRXN3,ESR1,MACROD2,PPP1R1B,PTPN4,IRX2,FBXL17,BMPR2,PALM2,NAT8L,TRPS1,GPHN,DCLK1,MAP2K5,C5orf15,RAI2,PRUNE2,ZNRF2,STYX,RHOT1,PHLPP2,MBNL1,SCOC,WHSC1L1,BRWD1,PRKG1,HOXC8,TEAD1,SYBU,COL6A3,STRBP,METAP2,GPRASP2,QSER1,SPRY3,NF2,SRPK2,DCP2,MTPN,PURA,TAF5,TRIP12,C12orf23,DHX40,PAIP2,LTN1,ZBTB44,NAA30,APBB2,SLC25A3,CEP170,TDG,TRAPPC8,AFF4,C11orf57,MTDH,PPM1B,SMG7,SEC62,YPEL2,ANTX…
AAAGACA,MIR-511	158	1.74981	0.018595	0.0873448	EYA1,GFAP,DDX3Y,PAX8,NRXN3,HAS2,SOCS2,KCNE1,HLF,CCND1,ENPP4,SCN4B,HLTF,GJA1,SEMA6D,MSTN,PHLPP1,SPTBN4,PCDH17,RHOT1,KLHL24,SATB2,MIB1,FGF13,CDK14,SOX12,KIAA1429,ROBO2,SLC6A6,ZDHHC21,METAP2,FAM117A,PSMD10,MYCBP,THOC5,TAF5,CAPRIN1,CLTC,DCTN4,LPP,MAP3K2,ZNF654,SMARCE1,TRAPPC8,ZADH2,CNOT4,REV3L,CDK19,AGBL3,EYA4,ARHGEF17,GEMIN2,BUB3,ACE,SLC22A17,FNDC5,TIAL1,TRIM2,ATL2,RAB2A,CEP350,YY1,RPS6KB1,EDEM3,DYR…
TTGCCAA,MIR-182	289	1.74908	0.026	0.0855751	RET,CADM2,HMGCLL1,BTBD11,NRCAM,MMD,RGS17,ACACA,BAG4,TMEM50B,LPHN2,INSIG1,ANK3,PCDH18,SLC1A2,PPP3R1,FAM126B,PLD1,BHLHE41,BHLHE22,NAP1L1,PCDH17,TAF15,ADCY6,PRUNE2,NCALD,PHF13,PC,ARRDC3,SATB2,RAB6B,WHSC1L1,C7orf60,EVI5,MEIS2,KIAA1217,FEM1C,POLR2M,FBXW7,TP53INP1,PCMTD1,TMEM47,CAMSAP2,RDX,EIF3A,BCL2L13,SLC39A9,MMP16,FXR1,KTN1,PAIP2,DMXL1,KDELR1,DENR,RHOBTB1,ATXN1,UBE2R2,KPNA3,SGMS1,TSNAX,VPS26B,CDC27,…
ATAACCT,MIR-154	54	1.73002	0.027833	0.092328	CADM2,PAPPA,COPS2,EVI5,OSBPL8,HDHD2,E2F5,PPP1CC,CNOT4,RNF11,MARCH7,PKNOX2,ADNP,FNIP1,PLAGL2,KAT7,C6orf120,UBE2D3,VPS4B,CTDSPL2,HNRNPA0,UBE2D2,AQP9,CUL2,WAC,OGT,PHF20,FGFR1OP2,ZFC3H1,TRIB2,KHNYN,MAP4,HNRNPR,TCF12,RAB5B,KPNA1,BRCA1,MTUS1,SOCS5,CATSPER2,DOCK1,HNRNPH1,DYRK1A,UBE2A,PCNA,GNB1,MAF,ATP2B1,FOXN3,CAMK2G
TATCTGG,MIR-488	53	1.7297	0.0275049	0.0903168	RCAN2,NRXN3,NRIP1,SLC2A1,SATB2,LPHN1,KIAA1429,STC1,FBXW7,PDSS2,CPEB3,CAB39,C12orf23,ZBTB44,NAV3,NPM1,PCDH19,TOPORS,ADNP,FANCI,MIER1,CHMP7,YTHDF3,YWHAB,C6orf120,CNN3,LIFR,SIAH1,CEBPA,AKIRIN1,DCAF11,ZFP91,CDK13,CREM,NCOA1,MLX
GACTGTT,MIR-212,MIR-132	132	1.72948	0.0257511	0.0883643	NDRG4,KCNK2,USP9Y,NMNAT2,PALM2,KLHDC10,SOX5,TAF15,PRICKLE2,NCALD,MYCBP2,TIMM9,CDK14,WHSC1L1,AZIN1,BRWD1,OSBPL8,FEM1C,ARHGAP32,ARID2,GTDC1,SPRY1,RDX,USP9X,CFL2,MMP16,FXR1,DNAJA2,PAIP2,SLC30A6,SIRT1,CELF2,ATXN1,AFF4,DHX57,TCF7L1,SAP30L,EIF4A2,SOX4,ZNF644,FUBP1,SEPHS1,PSMD12,ZCCHC11,RFX3,SOX6,TRIM2,RASA1,BTG2,FAM91A1,HNRNPU,TAF4,SEMA4G,DNAJB14,HMGXB4,CBX1,BNIP2,CTDSPL2,AKIRIN1,PAPOLA,BTBD7,DYNLL2,TJ…
CTTTGCA,MIR-527	201	1.72556	0.0185567	0.0879956	GPR64,ENPP5,COL1A1,WNT3,EPB41L4B,PTEN,DAPK2,FAM78B,MYLIP,SEMA6D,DCLK1,SFMBT1,ZNRF2,NCALD,NR3C2,SATB2,TBX15,MBNL1,ESRP2,RAB33B,PHLDA3,MAPK14,TEAD1,NBEA,ROBO1,FZD4,SRPK2,TRIM23,STAG2,MYLK4,PRC1,CRISPLD2,SMARCA2,RSBN1,HBP1,ZFPM2,OGDH,DNAJA2,DHX40,PBRM1,NAA30,PDE7B,ATXN1,KPNA3,PPP2R5E,ARID4B,SEPT11,ANTXR2,MORF4L1,OCRL,ACSL4,UBFD1,RNF111,RPP14,API5,FYTTD1,FNDC3A,PAN3,DTNA,MIER3,TAPT1,GADD45A,MMP24,ACV…
CACTGTG,MIR-128A,MIR-128B	280	1.72289	0.0242915	0.0871115	FADS1,RORB,COL3A1,NTRK3,ELOVL6,PTPN4,PDE3A,RASGEF1B,FAM126B,NHS,NEO1,SEMA6D,SPTBN4,IRS1,LRR1,RAB11FIP1,ELOVL4,RNF144A,CPD,CABP1,PIK3R1,ACVR2A,CCDC6,C7orf60,MME,EVI5,RGL2,MAPK14,KIAA0232,BAZ2B,IKZF4,LETMD1,RYBP,UBE2W,MDFI,ARHGEF6,STEAP3,DCP2,FAM134C,AK2,EPHB2,SEC61A1,SMARCA2,RSBN1,MIPOL1,MED13,STIM2,HECTD1,PAIP2,STK35,UBR5,ARID1B,DCP1A,SIRT1,PPP1CC,PDE7B,SLC25A3,MAPK6,SGMS1,FRMD4A,ARID4B,AFF4,ZADH…
TGCCTTA,MIR-124A	499	1.71602	0.0257937	0.0882101	SCD,CAPN6,KCNK2,EYA1,LPIN1,AAK1,GPM6B,BTBD11,KIAA0408,DHCR24,CNTN1,SLITRK6,MACROD2,GAS2,PIEZO2,DIAPH2,ELOVL5,NR3C1,PLEKHH1,PALM2,SCN4B,ACSL1,KIAA2022,SIX4,DMD,MLLT3,NAV2,IGDCC4,MYLIP,TRPS1,SEMA6D,LONRF1,GPC4,SLC16A14,KLHL24,CCND2,PCSK6,RNF144A,HEPACAM,SOX9,THAP2,ACVR2A,ABCA2,CCDC6,TMCC3,MAP7,MOCS1,RAB43,SOX12,KIAA1324L,LMBRD2,BRWD1,MAPK14,BAZ2B,STC1,PIK3CA,TFDP2,TEAD1,SUCLG2,ETV1,SGCD,DYNLT3,STAG…
AATGTGA,MIR-23A,MIR-23B	360	1.69705	0.0354331	0.0952633	GPR64,CAPN6,KCNK3,EYA1,MAP3K5,CA2,PKIA,CADM1,NRXN3,ELOVL6,HAS2,ANO4,TMEM2,PRTG,LGR4,NRXN1,LPHN2,KIAA0922,DOCK3,CCND1,NR6A1,CCNG1,BNIP3L,TFPI2,GJA1,SEMA6D,AUH,PLAGL1,NAP1L1,GPC4,COL4A5,ATP11B,PHACTR2,SEC23A,SATB2,NAP1L5,SATB1,SLC4A4,MSMO1,CCDC6,FBXO11,PPIF,AZIN1,ROBO2,BRWD1,OSBPL8,MEIS2,AMBRA1,GREM2,NRK,ZMYM2,NDFIP2,TEAD1,CLDN12,TNK2,STX12,RYBP,STARD5,UBE2D1,ETV1,MDFI,CSNK2A2,TMED7,IDH1,TOP1,EIF3A…
ACACTAC,MIR-142-3P	114	1.68589	0.019802	0.0987432	PRLR,UTY,MMD,SLC7A11,ANK3,TRPS1,SIK2,ARID5B,ACVR2A,RGL2,STX12,BAZ1A,CFL2,STRN3,PPFIA1,HECTD1,SGMS1,XPO1,MORF4L1,FBXO3,TP53INP2,VAMP3,SYPL1,ACSL4,GTF2A1,AKT1S1,FNDC3A,CPEB2,CSTF3,ATF7IP,KAT7,RAB2A,ITGAV,PUM1,MORF4L2,TMEM59,DCUN1D4,INPP5A,EDEM3,RICTOR,TMEM200B,HMGB1,DIRC2,APC,ASB7,TWF1,SMG1,BOD1,TFG,CCNT2,BACH1,C9orf72,ERG,PSIP1,BTBD7,RLF,S1PR3,TARDBP,SPRED1,TGFBR1,CLTA,BRWD3,TAOK1,ARL15,BCLAF1,RAB…
CTCTATG,MIR-368	33	1.6667	0.02537	0.106161	RGS4,UTS2,SATB2,FEM1C,NFIB,SMARCA2,SGMS1,AFF4,RNF11,EYA4,CSTF3,MMP25,MEF2C,SRSF3,DACH1,CAPN3,ZDHHC1,VPS54,PARD3B,MMP19,ASXL1,TM2D1,FBXL3,PTGES2,RASAL2,SEPT7,ZNF146,CABLES1,GRB2,SET
GCTTGAA,MIR-498	98	1.66459	0.034	0.105163	CCNE1,CADM2,COL1A1,EPB41L4B,KCND2,PALM2,SIX4,GJA1,C5,ARRDC3,PIK3R1,DCBLD2,PSD3,ITSN1,FERMT2,HBP1,KPNB1,CHODL,ANKRD28,LSM12,SNRK,PPP3CA,EXOC5,ATPAF1,STXBP5,RNF11,YPEL2,MEIS1,MOB1B,TMEM55A,PKNOX2,FYTTD1,DTNA,SRSF10,PAM,C16orf72,AGBL5,MORF4L2,SREK1,TMED10,RAB22A,MAB21L1,DICER1,RNF125,IRF2,SS18L1,CCNT2,SPRED1,UBE2J1,ABTB1,CELF1,NCOA1,ZEB2,RBM24,SSFA2,CAPZA2,BACH2,HIPK1,TSC22D3,RAB6A,CHTF8,FAM178A,PDE…
ACTGTGA,MIR-27A,MIR-27B	405	1.64592	0.0430328	0.113521	KCNK2,EYA1,RCAN2,PTPN3,PKIA,CADM1,DKK2,MMD,GALNT3,PLAG1,NRIP1,MATN3,GREB1L,STK39,NRXN1,PAPPA,EDNRA,SLC35F1,PDE3A,SLC7A11,ABCA1,PLEKHH1,PALM2,SLC1A2,HOXB8,FAM126B,FAM13A,FOXP2,NHS,CCNG1,NAV2,NEO1,TBX5,PPARG,SFRP1,SEMA6D,LONRF1,PCDH17,ADCY6,PRICKLE2,AQP11,IRS1,RMND5A,RAB11FIP1,RNF144A,SATB2,PHLPP2,SLC38A4,BRPF3,CABP1,ACVR2A,RAD54B,SMARCA1,ZFHX4,KLHL4,EVI5,RGL2,MAPK14,MEIS2,NRK,FBXW7,UBE4A,ARID2,RYB…
CAGCTTT,MIR-320	205	1.63918	0.0499002	0.115145	PLAG1,TMEM2,PALM2,CDH20,KIAA2022,MLLT3,SEMA6D,COPS2,RAI2,ARID5B,SATB2,NAP1L5,LPHN1,TNFRSF21,FBXO11,RAB18,AZIN1,SMAP1,HSPB6,MSI2,TMEM47,CAMSAP2,STAG2,METTL10,TAF5,CAB39,MMP16,TMEM106B,CLASP1,PPM1A,TSPYL5,RHOBTB1,ATG14,ATXN1,TDG,ICA1,KDM5A,AFF4,YES1,RBM45,TROVE2,HELZ,TOMM70A,MTDH,XPO1,PPM1B,SDHC,SMG7,TBL1XR1,MXI1,SERBP1,PCDH19,TLK2,DPY30,EYA4,ARL8B,PAN3,DTNA,GPBP1,KLHL36,AP3M1,MIER3,MIER1,SON,BMPR1…
TAATAAT,MIR-126	179	1.63872	0.0510204	0.113159	EYA1,DDR1,COL1A1,PCSK2,LIN9,PLAG1,VEGFA,KCND2,MATN3,MYEF2,TMEM135,BAI3,BHLHE41,FGFRL1,TRPS1,SEMA6D,PHLPP1,GMPPB,HS3ST3B1,UHRF1BP1L,HECW2,GHR,CTAGE5,ZFHX4,AZIN1,STC1,CEPT1,TMEM47,CDCA7,RAD51B,TMED7,USP3,LPP,MMP16,HECA,MAP3K2,COBLL1,CLASP1,CELF2,PDE7B,NFS1,PPP2R5E,EIF4A2,ERGIC2,RNF152,CDK19,WAPAL,ARHGEF12,PRDM8,MAT2B,FNDC3A,GPBP1,RAB11FIP2,NDFIP1,C15orf27,TMED2,SLC35A3,SYAP1,SPAG9,TBC1D15,C16orf72,…
TGAATGT,MIR-181A,MIR-181B,MIR-181C,MIR-181D	407	1.62666	0.0337553	0.117855	DDX3Y,EPB41L4B,ESR1,PLAG1,GPD1L,PRTG,NRXN1,MIP,HLF,NR3C1,BMPR2,PALM2,PPP3R1,ACSL1,NR6A1,KIAA2022,FAM126B,TBL1X,BAI3,SOX5,IGF2BP2,PNRC2,TOM1L1,LONRF1,CDH13,NCALD,ARRDC3,PHF3,CPD,AKAP6,SENP1,ARSJ,ACVR2A,DOPEY1,ST8SIA4,FBXO11,SCOC,FIGN,PER2,RAD21,LMBRD2,ROBO2,EN1,BRWD1,HOXC8,OSBPL8,BAZ2B,STC1,MAPT,PHLDA1,NPEPPS,PLEKHJ1,MFSD6,SRPK2,GHITM,UBE2B,PLEKHA3,MTPN,LIN7C,LEMD3,CAPRIN1,IPO5,RSBN1,LPP,KPNB1,ARL…
AGCACTT,MIR-93,MIR-302A,MIR-302B,MIR-302C,MIR-302D,MIR-372,MIR-373,MIR-520E,MIR-520A,MIR-526B,MIR-520B,MIR-520C,MIR-520D	281	1.62477	0.0385356	0.116808	CADM2,SLC2A4,MED12L,TET1,ORMDL3,ESR1,PLAG1,VEGFA,CERS6,SDC1,HLF,CCND1,ABCA1,PPP3R1,PRR16,LYPD6,POLQ,NEO1,TRPS1,RAB11FIP1,CCND2,PHLPP2,SENP1,OXR1,FBXO11,FAM46C,MFAP3L,REEP3,ANO6,OSBPL8,CLIP4,FEM1C,TP53INP1,BCL6,UBE2W,DCAF6,FAM117A,ETV1,UBR3,CDCA7,NFIB,C10orf12,CFL2,TBC1D8B,ATAD2,UBE2B,PLEKHA3,FAM134C,PURA,SLC6A9,AK2,RSBN1,ZFPM2,RB1CC1,ZNF654,DNAJA2,DHX40,DDHD1,E2F5,ZBTB6,CELF2,ATXN1,ARID4A,UBE2R2,…
GTGCAAA,MIR-507	106	1.59537	0.0408163	0.131938	TET1,UNC79,CDKN1C,RGS17,ANO4,KCND2,MIP,NELL2,KIAA2022,SEMA6D,LONRF1,HECW1,MBNL1,CCDC6,FBXW7,RAB21,SLTM,STAG2,METTL10,SECISBP2L,RSBN1,OLFML2B,PJA2,USP47,PBRM1,SGMS1,MDM2,REV3L,LPGAT1,MTDH,MEIS1,TBL1XR1,PCDH19,ZER1,MOB1B,FAM179B,NDFIP1,TIAL1,PPP1CB,MFN1,RPS6KB1,SREK1,PARP16,DNAJC13,GGNBP2,MED13L,CNOT7,RAB22A,MAB21L1,BICD2,TSPYL4,XPO4,GTF2H1,FAM43A,AKIRIN1,CHD9,SP3,PCF11,SUV420H1,DHX30,NCOA1,MARK3,R…
ACTACCT,MIR-196A,MIR-196B	117	1.59132	0.0554455	0.131577	COL1A1,COL3A1,COL1A2,LRRC17,DOCK3,IGDCC4,COL14A1,CPM,NAP1L1,SNX16,CPD,ACVR2A,LCORL,SOX12,HOXC8,RGL2,NRK,HMGA1,ZDHHC21,RDX,ACER2,SLC31A1,EXOC3L1,SCHIP1,LTN1,TSPAN12,GPCPD1,HOXA5,C11orf57,PCDH19,TRERF1,CASK,RIOK3,RANBP2,CCDC47,PBX3,FNIP1,TSPAN18,ARHGAP28,SSR1,GAN,USP15,CDKN1B,HOXA7,ING5,ABCB9,EPS15,PDGFRA,RICTOR,BIRC6,NR2C2,CDV3,HOXB6,DICER1,SOCS4,ERLIN2,RCC2,BACH1,ERG,PPP1R16B,RBM26,NRARP,C14orf28…
CACTGCC,MIR-34A,MIR-34C,MIR-449	233	1.57541	0.0393375	0.139305	GPR64,CAPN6,PKIA,BTBD11,RGS17,VEGFA,LGR4,ARHGAP26,CTNND2,ACSL1,FAM126B,SLC2A13,MLLT3,SEMA4B,CNTN2,SATB2,SATB1,AKAP6,OSGIN2,SEMA4F,BRPF3,LPHN1,SEMA5B,SLC2A4RG,TMCC3,SAR1A,FIGN,RAB43,ZFHX4,EML5,STC1,TFDP2,KIAA1217,MAPT,BCL6,ITSN1,ZMYM4,SPRY3,NAV1,MARCH5,STRN3,PPFIA1,TAF5,PLOD1,CPEB3,FGD6,SEC61A1,DNAJC16,NRIP3,CCNE2,E2F5,ALDOA,STK35,PGM1,CELF2,LMAN2L,PPP1CC,FRMD4A,ARID4B,CNOT4,MET,AP2S1,SOX4,SDHC,VE…
ACCAAAG,MIR-9	427	1.56104	0.0621359	0.146206	TRIM55,RIMS2,RET,DIO2,PCSK2,ID4,GALNT3,ACACA,CALB2,INSIG1,MUM1L1,KIF21A,PHLDB2,RANBP17,SIX4,CCNG1,IGF2BP2,FRMD6,MAN1A2,SEMA6D,FOXN2,SFXN2,CNTFR,AUH,ESYT1,NAP1L1,OTUD7B,RNF150,NID2,SNX16,ELOVL4,PCSK6,RNF144A,HECW2,MBNL1,SENP1,BRPF3,LPHN1,ST8SIA4,CCDC6,TNFRSF21,MAP7,FAM46C,UBASH3B,C4orf46,UBE4B,AMBRA1,SLC6A6,STC1,SLC9A1,KIAA1217,FGF12,SIX5,IKZF4,BCL6,SLC19A2,SNX7,PARG,NEK1,SGCD,PPARA,RBFOX2,MTPN,PU…
TCTATGA,MIR-376A,MIR-376B	69	1.55504	0.0607843	0.147689	SLITRK6,MACROD2,PLAG1,GPR180,SIDT2,GPC6,FBXO11,SCOC,BRWD1,PDE8A,RYBP,DSCAML1,NFIB,FERMT2,CRISPLD2,PEX12,SMARCA2,SGMS1,NIPBL,DCAF5,EIF4B,RAPGEFL1,ADNP,RPL5,BPTF,NUPL1,CAPN3,CAPZA1,TRIM13,BCL2L11,VPS54,HNRNPA0,UBE2D2,MBD5,KPNA4,NRP1,ANK2,LARP4,NDST1,GRIN3A,TM2D1,PTGES2,ZMYND11,ZBTB7A,RAB1A,SLC6A1,SEPT7,CSNK1G3,CEBPB,PLEKHA5,GRIK2,RBMS1,ATP6V1G1,PDIA6,ENAH,KHDRBS3,INSIG2,COPS7A,FAM175B
TACAATC,MIR-508	53	1.55353	0.0551181	0.146258	MSTN,SATB1,HMGN1,SUB1,TNPO1,RSBN1,HBP1,CLASP1,PIKFYVE,ZBTB44,RANBP9,ARHGEF12,ADNP,BMI1,DHDDS,SREK1,CPNE2,NONO,EIF3J,RAD23B,MITF,CTDSPL2,ARPP19,ABLIM3,FGF7,SMG1,LAMTOR3,TAB3,SRSF1,DNAJB1,GLCE,NDST1,PHTF2,SMEK1,RNF103,UBP1,PURB,VAPA,SEPT7,LMO3
TAGCTTT,MIR-9	198	1.55098	0.0440613	0.14569	CRISPLD1,ELOVL6,SLITRK6,NR3C1,PCDH18,CTNND2,PPP3R1,SRCIN1,GPHN,SFMBT1,AFF3,CCND2,NAP1L5,SENP1,GOLGA4,MIB1,CEP41,MAP7,SMARCA1,C18orf32,ZFHX4,TCEA1,OSBPL8,PDK1,STC1,KIAA1217,TEAD1,TP53INP1,PCMTD1,UBE2W,ZMYM4,TMEM47,STAT1,VCPIP1,CFL2,DCP2,STRN3,FBXO22,CPEB3,RBBP5,ARHGAP5,SMARCA2,DNAJC16,ZFPM2,MMP16,KPNB1,FXR1,PDS5B,CKAP5,ANKRD10,PALM2-AKAP2,CELF2,MPP5,ATXN1,ATMIN,JAZF1,SOX4,ZHX1,FYCO1,YAF2,PCDH19,CA…
ATTACAT,MIR-380-3P	84	1.5474	0.0456349	0.145681	UTY,PAX8,NRXN1,MLLT3,TRPS1,STYX,MBNL1,FIGN,C7orf60,KLHL4,STC1,FGF12,RAB21,UBR3,STAG2,NAMPT,ZFPM2,LTN1,CNOT4,RANBP9,PGM2L1,TBL1XR1,PCDH19,ZCCHC11,SP4,BMI1,FNDC3A,CSTF3,MEF2C,EPB41L1,ITGAV,YTHDF3,RC3H1,CHMP2B,CUL5,KITLG,C6orf141,HERC4,USP49,BIRC6,APAF1,ZNF423,IRF2,HIVEP2,ZNF207,RBM26,LYPLA1,SNX2,ATP11C,LARP4,HERC6,ZNF800,PHTF2,PTER,EIF4G2
ATGCTGC,MIR-103,MIR-107	191	1.52798	0.0705645	0.156867	RET,ANO3,PLAG1,FGF2,GREB1L,RGS4,LRRN3,HLF,KIF21A,GLUD2,KIAA2022,SIX4,SIK2,ZNRF2,GPC6,NFIA,SATB2,MBNL1,SLC26A10,PIK3R1,MIB1,CDK14,DCBLD2,ZMYM2,HMGA1,PSD3,FBXW7,RYBP,PTPLB,UBR3,UBE2O,TAF5,AK2,CPEB3,CAB39,CACNA2D1,RSBN1,ZFPM2,NRIP3,BAI1,PALM2-AKAP2,NF1,GPCPD1,SNRK,ZBTB10,FRMD4A,AFF4,BLMH,ZHX1,TBL1XR1,PPP6C,EIF4B,PIEZO1,SYNDIG1,SNTB2,UBFD1,ARMC8,EIF5,RAB11FIP2,ARMC1,MTMR4,ATL2,BTG2,PCGF5,C16orf72,BTR…
TACTTGA,MIR-26A,MIR-26B	268	1.52437	0.0600775	0.157151	IGF1,ATP1A2,CCNE1,ACVR1C,PLP1,NRIP1,TMEM2,LGR4,STK39,RGS4,SLC7A11,PCDH18,PLEKHH1,CTNND2,PPP3R1,PHLDB2,KIAA2022,NHS,PLOD2,ACSL3,PTP4A1,STYX,CCND2,NAP1L5,AKAP6,SLC4A4,ST8SIA4,MIB1,CCDC6,ACADSB,FBXO11,ZFHX4,UBE4B,BRWD1,STRADB,BAZ2B,NDFIP2,HMGA1,PSD3,ARID2,STRBP,SLC12A2,UBE2D1,ATF2,UBR3,C10orf12,USP9X,SENP5,PTPN13,USP3,EIF3A,PURA,NAMPT,MMP16,EZH2,KALRN,LSM12,DMXL1,INTU,ZNF608,CELF2,MAPK6,MTX2,ATPAF1,…
ACTGTAG,MIR-139	110	1.52379	0.062249	0.155145	NDRG4,SOCS2,GALNT3,GPD1L,STAU2,PDE3A,TSPAN3,DMD,SOX5,ARRDC3,HMGCR,DCBLD2,AZIN1,MEIS2,NRK,NME7,UBR3,TOP1,RSBN1L,SCHIP1,ZFAND3,ATXN1,SLC25A3,ZBTB10,FRMD4A,TROVE2,TMCC1,CDK19,SEPT11,MARCH7,DPY30,PIEZO1,CHD7,AP3M1,BTG3,SRSF10,AP1S2,PSME4,KBTBD8,FAM91A1,CACNA2D2,DDIT4,ETS1,NFAT5,PPP3CB,MORN4,CTDSPL2,SRSF4,XPO4,KIAA1033,VPS37B,DNAJC5,CDC42,RTF1,PRPF4B,HOXA9,SSX2IP,UBE2F,KPNA4,WDR47,LSM14A,TAOK1,ANK2,ZE…
ATGCACG,MIR-517B	18	1.52277	0.0724346	0.153476	NRXN1,TBX15,MEIS2,LEMD3,ADNP2,CABP7,PRDM8,MORF4L1,FAM179B,SRSF10,MORF4L2,SRSF1,PHF20,ZEB2,DGKH
TAATGTG,MIR-323	145	1.51477	0.0587045	0.156874	ANO4,CCND1,GJA1,MYLIP,SEMA6D,AUH,ATP11B,ACAT2,SATB1,SLC4A4,CCDC6,NRK,ZMYM2,HS2ST1,TEAD1,CEPT1,STX12,ZDHHC21,DHX36,TMED7,USP9X,TOP1,UBE2O,ARFIP1,RSBN1,LPP,PJA2,KIAA2018,CLASP1,STK35,INTU,CLCN3,HOOK3,KPNA3,AFF4,REV3L,VPS26B,TOP2B,OSBP,WBP2,RANBP9,ZHX1,EBF3,CXorf57,FAM135A,BET1,CREB1,FANCI,RAB11FIP2,PPP1CB,MCFD2,C16orf72,G3BP2,CDKN1B,SUMO1,SMARCAD1,ASF1A,CCDC117,DCUN1D1,NFAT5,TRIM33,RCN1,EIF3J,USP46…
ATACCTC,MIR-202	155	1.50136	0.0550098	0.164319	CSMD1,CAPN6,SLC16A10,MMD,EIF4EBP1,HAS2,LRRN3,XKR4,CCND1,NAP1L1,HECW1,NID2,CHN2,RHOT1,CCND2,ACVR2A,KIF2A,GHR,WHSC1L1,HMGCS1,DST,NRK,RORC,SMAP1,IKZF4,UBE2W,SLC25A4,RBFOX2,LEPROTL1,TAF5,CPEB3,ADIPOR2,ARL5A,LAMA1,KLHDC3,ZBTB10,RNF13,LPGAT1,YPEL2,PGAP1,ZNF644,PCDH19,GABPA,DNAJB9,ARMC8,CPEB2,RAB11FIP2,GALNT1,TMC7,BTG2,PIK3IP1,TECPR2,XRN1,KBTBD8,GTPBP2,ADAMTS9,SCYL3,HNRNPC,DCUN1D4,INPP5A,COL15A1,STARD13…
TTGGAGA,MIR-515-5P,MIR-519E	124	1.49734	0.0717054	0.164851	DDX3Y,KCND2,TMEM2,GREB1L,SLC7A11,ARRDC3,SLC4A4,SOX12,ALS2CR11,ITSN1,TMEM47,QSER1,ATXN3,ETV1,NFIB,UBE2B,ICK,TNPO1,CAB39,C12orf23,MTF2,RSBN1,ZBTB44,AFF4,MARCH6,NUP35,RBL2,C1orf213,YAF2,RIOK3,TMEM55A,SP4,NOTCH2,RPP14,CPEB2,BTG2,PLAGL2,RAB2A,PUM1,G3BP2,OPHN1,SUMO2,POU2F1,SGPL1,DONSON,DGCR2,ETS1,C18orf25,HERC4,PDGFRA,UBE2K,SCN8A,RWDD4,ETNK2,FRAS1,APLN,RAP2C,BSN,UBE2H,ZNF207,ZFP91,HNRNPUL1,AHCYL2,SRSF1…
GTGTTGA,MIR-505	91	1.49663	0.0843137	0.163036	DDX3Y,KIAA0408,ARHGAP26,YPEL5,CYP46A1,MBNL1,HUWE1,FIGN,C7orf60,MAPK14,SLC18A2,SLC12A2,UBR3,CAMK2D,SIRT3,STRN3,EIF3A,C12orf23,PALM2-AKAP2,USP47,SLC25A3,FZD8,RANBP9,KHDRBS1,VEZT,TBL1XR1,MXI1,CEP44,CGGBP1,CREB1,GPBP1,SRGAP2,SON,MKRN1,YTHDF3,H2AFV,UBE2D3,BICD2,AGFG2,OTUD4,GDA,DHRS11,GCC1,GPR85,TTBK2,RTF1,USP32,SRSF1,CANX,CELF1,NDUFA4L2,ZNF609,CITED2,HIPK1,SH3RF1,MSL2,DHX15,EPT1,ZMYND11,ALS2,CBX6,KCNJ…
TTTGCAG,MIR-518A-2	185	1.49576	0.0702479	0.161278	PAX3,BTBD11,EPB41L4B,DKK2,MMD,LRRN3,FAM78B,KIAA2022,NHS,RAI2,NR3C2,RHOT1,ARRDC3,SATB2,OSGIN2,ACVR2A,NEDD4L,FBXL5,OSBPL8,MEIS2,R3HDM1,KDM5B,HMGA1,CEPT1,RAB21,DSCAML1,SLTM,FAM117A,SRPK2,STAG2,PLEKHA3,LEMD3,SLC39A9,NCOR1,PJA2,ANKRD28,HECTD1,PBRM1,NAA30,KPNA3,RBM25,PTPRF,RNF11,KCMF1,TOMM70A,DCAF5,MEIS1,SPG20,CGGBP1,CPEB2,MIER3,TAPT1,SRSF10,GADD45A,GDF11,MKRN1,EPB41L1,PCGF5,C16orf72,YTHDF3,ITCH,XIAP,T…
ACATATC,MIR-190	53	1.47566	0.0836576	0.173144	CADM1,HAS2,ANO4,FOXP2,DMD,TRPS1,GPHN,PHLPP1,STC1,TP53INP1,TCF4,HECA,RBAK,STK35,NAV3,CHD7,YTHDF3,WDR44,CDKN1B,SMC6,HERC4,TSHZ1,CLOCK,STK24,PAPOLG,OTUD4,SRSF1,SYNJ1,TNRC6A,RLIM,BACH2,NLGN1,PHF20L1,WDFY3,TNRC6B,TBC1D14,HIATL1,ARF4,RPS6KA3,EPC2,ASAP1,ACTR3,NFASC,PTHLH,PAX6,DAG1,WSB1
GAGACTG,MIR-452	84	1.46721	0.0726915	0.176657	CADM1,EPB41L4B,FAM126B,DCLK1,PCDH17,PRICKLE2,RHOT1,SLC25A23,ACVR2A,KIF24,LPHN1,PLA2G4A,FBXO11,EEF2,EN1,HOXC8,RORC,SH3GLB1,GTDC1,NPEPPS,SLC6A9,RSBN1,ADIPOR2,TCF4,PAIP2,MAPK6,DHX57,MEIS1,ZNF644,OCRL,SLC25A27,UBFD1,MTMR4,P4HA1,TAF4,BCAS3,UBE2K,SPTY2D1,CBX1,CNOT7,CDC42EP3,RAB8B,BCL2L2,PPP1R12A,VPS37A,UTP15,OGT,PPM1G,CELF1,TLN1,GIGYF2,CTBP1,ZFC3H1,DOCK11,EIF4E,SYNCRIP,TCF12,LDB1,CPSF7,ZDHHC5,FAM53C,GK…
GTGTGAG,MIR-342	53	1.46615	0.0941176	0.175313	DDX3Y,ID4,VEGFA,BMPR2,HOXB8,TFDP2,NBEA,EDA,RSBN1,KPNB1,ARID1B,FRMD4A,CTNND1,MEIS1,FUT8,SOX6,RASA1,RPS6KB1,EFTUD1,PDGFRA,RICTOR,ZNF462,UBE2D2,UNC45A,AKIRIN1,BTBD7,UBN1,CAMKK2,DDX50,MRFAP1,RASAL2,FHL3,FAM53C,TRIOBP,E2F3,WHSC1,INO80,EP300,NDEL1,AGPAT4,RPS6KA5,TAB2,MINK1,DDX3X,ATXN2L
ACTGCAG,MIR-17-3P	92	1.46525	0.0639175	0.173606	ACACA,MACROD2,NR3C1,RHOT1,ZFHX4,MAML3,ARID2,RAB21,ITSN1,NRD1,FZD4,GTDC1,NF2,CAMK2D,ANKRD50,KPNA3,CNOT4,DHX57,KHDRBS1,VEZT,MEIS1,RNF111,ARMC8,MIER3,KAT7,HIF1A,FGFR1OP,INPP5A,PPP6R3,RGAG4,COL12A1,DDX6,ZNF462,FKBP5,EBF1,GTF2H1,CDK17,RAP2C,ZNF423,RAB8B,BTF3,SPRED2,CSDE1,EIF4G1,PARD3B,TM9SF4,OGT,YTHDF2,BRWD3,ZFR,CTR9,TRAPPC10,SMEK1,WIBG,VPS36,DCAF7,RAB6A,VGLL4,PARP6,RASAL2,MAP4,FNBP1L,USP33,MARCKS,MYO…
TGTATGA,MIR-485-3P	130	1.45064	0.0909091	0.182553	MKX,NRXN1,NR3C1,ANK3,GNAI1,KIF21A,PPP3R1,C3orf70,STYX,SOX9,TBX15,CHKA,TIMM9,AZIN1,MEIS2,MAML3,CLIP3,KIAA1217,ZMYM4,QSER1,UBR3,PIK3C2B,ZNF770,TOP1,PISD,FAM134C,ICK,CKAP5,STIM2,SNRNP40,STK35,PPM1A,SIRT1,GLS2,HOOK3,RNF13,AFF4,LIN54,YAF2,MAT2B,PUM2,SYPL1,NOTCH2,CD2AP,RFX3,API5,BMI1,DTNA
AAAGGAT,MIR-501	106	1.45045	0.0679012	0.180378	RET,LPIN1,HAS2,PLP1,ACACA,PITX2,KCND2,APOLD1,HOXB8,KIAA2022,SATB2,KIF2A,ACADSB,ROBO2,UBE4B,PDK1,BCL6,RDX,CD164,LEPROTL1,PURA,ZC3H7A,VDAC2,RSBN1,ADIPOR2,CHODL,C8orf82,CELF2,SLC25A3,PPP2R5E,NFIL3,RNF11,LPGAT1,SOX4,TOMM70A,ATP6V1H,PCDH19,SEPHS1,FAM179B,SYNC,TAPT1,PPP1CB,MEF2C
CAGTCAC,MIR-134	41	1.43385	0.0788382	0.190113	VEGFA,ACSL1,AFF3,MBNL1,TRMT11,SLC25A5,PSD3,STRBP,ZFPM2,MED13,CELF2,KPNA3,SMAD6,TSC22D1,TAPBP,CPEB2,KAT7,FAM91A1,SMARCAD1,C6orf120,PATZ1,EIF3J,PPP1R12A,PPP1R7,ETF1,VGLL4,HIC2,CSNK1G3,BANF1,ZDHHC9,UBAP2,SRSF2
TGGTGCT,MIR-29A,MIR-29B,MIR-29C	436	1.42936	0.0824524	0.190967	NDRG4,RET,IGF1,CRISPLD1,COL1A1,MED12L,COL3A1,LPL,RARB,DIO2,EPB41L4B,TET1,PLP1,PLAG1,VEGFA,GLIS2,GREB1L,XKR4,DIAPH2,PTEN,INSIG1,ANK3,IL1RAP,SLC1A2,MUC4,GAB1,PER3,KIAA2022,FAM126B,NCOA4,MYBL2,NAV2,RND1,MAP6,SLC16A14,COL4A5,HECW1,PRICKLE2,C5orf15,DBT,CA3,RMND5A,PTP4A1,HS3ST3B1,RHOT1,ARRDC3,CCND2,NFIA,ELOVL4,HEPACAM,HMGCR,SENP1,PIK3R1,ACVR2A,ATAD5,OXR1,RAB6B,HMGCS1,SOX12,LYSMD1,GPX7,BRWD1,C1QTNF6,EML…
TAGGTCA,MIR-192,MIR-215	39	1.41687	0.0914513	0.198709	NRIP1,TCF7,LPAR4,BHLHE22,DBT,ACVR2A,TMTC3,MIPOL1,ARFGEF1,CTNNBIP1,PPP1R3D,NIPBL,PCDH19,MTMR4,RAB2A,WDR44,RABGAP1,RB1,B4GALT2,RICTOR,DDX6,FNDC3B,PKP4,CCNT2
AAGGGAT,MIR-188	71	1.41561	0.0980769	0.197357	ELOVL6,ESR1,ACACA,PTEN,IGF2BP2,MAPK8IP2,PHACTR2,PHF3,MBNL1,FBXO11,FBXW7,NBEA,SLC12A2,TRIP12,LSM12,ZBTB44,ATXN1,KPNA3,SOX4,TOMM70A,RNF185,RNF111,FNIP1,MEF2C,TMEM30A,KITLG,TRIAP1,SNN,RICTOR,FAM117B,CXXC5,P4HB,TMEM39A,ZNF281,RAP2C,EPHA4,CCNT2,LUZP1,ZFP91,SPRED1,USP28,EFNB2,DLG5,UBE2I,IL13RA1,SELT,RSPO3,RAB14,ILF3
TCTGATC,MIR-383	33	1.4138	0.1167	0.196351	ACACA,VEGFA,SLC2A13,CTNNAL1,SOX5,DCLK1,PCDH17,ARID2,STRN3,ZNF654,UBE2R2,MAL2,SHMT2,RBM26,EYA3,ZNF410,MAPKAP1,HNRNPA1,MSL2,NUP153,IVNS1ABP,ANKRD11,EPAS1,SAMD4B,RBMS1,UGGT1,SRSF5,CD47,TAOK3,RAB8A,FOXN3
AAGCACA,MIR-218	318	1.38589	0.13035	0.217977	NDRG4,RET,PRLR,FHOD3,CADM2,CA2,GALNT13,COL1A1,MED12L,NRXN3,DKK2,ANO4,GALNT3,LGR4,PIEZO2,NRXN1,ELOVL5,HLF,TSPAN3,NR3C1,GNAI1,PALM2,SLC1A2,TRHDE,ACSL1,FAM13A,NAT8L,BAI3,SOX5,GJA1,SIK2,SFMBT1,C3orf70,TMEM163,PTP4A1,HS3ST3B1,SATB2,TBX15,MBNL1,SENP1,BRPF3,PIK3R1,LPHN1,ST8SIA4,CCDC6,LCORL,DCBLD2,ROBO2,PRKG1,SLC12A2,SLTM,HNRNPA1L2,ROBO1,FZD4,UBR3,SGCD,LRRC7,TBC1D8B,ICK,DLST,SEC61A1,ARHGAP5,ADIPOR2,ZNF65…
GGGCATT,MIR-365	96	1.38351	0.114851	0.217927	HHIP,TRHDE,PTGDR,SIX4,MYLIP,NR3C2,ARRDC3,SATB2,HMGCR,ST8SIA4,ETV1,EIF4E3,LIN7C,ANKRD28,KALRN,SNRK,REV3L,RNF152,ZNF644,TP53INP2,SNTB2,API5,DTNA,UBAC2,ACVR1,DCUN1D5,TMOD3,FAM91A1,G3BP2,ETS1,C18orf25,PCNP,ADD3,RICTOR,ENTPD7,RAB22A,RAB1B,NUFIP2,USP48,RBM12,FNDC3B,ZNRF1,ESRRA,RAPGEF4,SYNJ1,PKD2L2,YTHDF2,MAU2,MAP2K7,ANKRD17,HDAC9,HIPK1,UBP1,AKT3,LAMP2,VGLL4,ANKRD11,C16orf58,AMMECR1,SGK3,ING3,LDB1,USP33…
AGGCACT,MIR-515-3P	73	1.38306	0.117063	0.215772	SEMA6D,PCDH17,CS,PTPRG,NEDD4L,IKZF4,CACNA1D,EFNB1,CAPRIN1,DCTN4,DNAJC16,COX11,ARIH1,ZKSCAN1,MTDH,SEC62,ARHGEF12,TLK2,MTMR4,BTBD3,MKRN1,HOGA1,XRN1,GAN,CDKN1B,MAP3K7,CLOCK,BICD2,PPP1R7,QKI,LRP8,OGT,FMNL3,MMP19,PAFAH1B1,YPEL4,MBOAT2,SSFA2,FAM185A,EPB41,LARP4B,DAZAP2,UBE2Z,DLL1,DHX15,SYT1,ZBTB7A,KAT6A,TNRC6B,PAFAH1B2,IL18BP,RPS6KA3,SYNE1,STK4,CYB561D1,DYRK1A,GATAD2B,BAZ2A
TGCACTG,MIR-148A,MIR-152,MIR-148B	265	1.37854	0.127615	0.21717	RORB,MED12L,BTBD11,MMD,ESR1,SEPT4,SLC2A1,LDLR,SLC7A11,MUM1L1,ABCA1,PLEKHH1,NHS,SIX4,TRPS1,PRICKLE2,RMND5A,KLC2,PHACTR2,ARRDC3,PHF3,CPD,HECW2,RNF217,PRKAG2,FBXO11,C7orf60,MEOX2,KIAA1324L,ABCB7,CAND1,ROBO2,HOXC8,KIAA0232,STRADB,KIAA1217,TEAD1,MAP3K9,ZNF784,GLRX5,NME7,UBE2W,ARL6IP1,UBE2D1,ROBO1,PRR5L,SPRY3,ITFG3,TMED7,CFL2,ARFIP1,ZFPM2,RSBN1L,ARFGEF1,DMXL1,SCAF11,GPCPD1,ATG14,ATXN1,SLC25A3,SGMS1,CAB…
ATGAAGG,MIR-205	144	1.36501	0.10728	0.226631	MMD,LIN9,ACACA,SEPT4,PDE3B,VEGFA,ACSL1,NHS,TRPS1,SATB2,TEAD1,TP53INP1,SLTM,CAMSAP2,MID1IP1,NDUFA4,CLTC,PJA2,DMXL1,SGMS1,YES1,RTN3,CDK19,SEPT11,SMG7,TSC22D1,TBL1XR1,FRK,SP4,CPEB2,SRSF10,MTMR4,BTBD3,SCMH1,IPO7,PLAGL2,DMXL2,E2F1,BPTF,ADAMTS9,ZCCHC14,SORBS1,HERC4,NAA25,NFAT5,CDH11,TM9SF3,DDX6,SBF2,UBE2G1,WDR48,VPS54,MED1,HERC3,ERBB3,SIAH1,AP1G1,SQLE,SEPT5,QKI,CUEDC2,MAGI1,SEH1L,CANX,C12orf29,PHC2,PAF…
AAGCAAT,MIR-137	179	1.35904	0.122873	0.229563	GPR88,RORB,DIO2,KANK4,HLF,MUM1L1,BMPR2,PRR16,CCNG2,NR3C2,PHLPP2,SATB1,MIB1,OXR1,SLC25A5,MEIS2,SLC6A6,ZMYM2,MAML3,STC1,THBS4,RAB21,SLC46A3,UBR3,SGCD,METTL9,RAVER2,MTPN,FAM134C,CDC37L1,ST3GAL3,RSBN1,MMP16,MED13,PALM2-AKAP2,CLPX,GPCPD1,SNRK,SPHK2,RHOBTB1,ARID4B,MED14,EIF4A2,C11orf57,CHORDC1,ZC3H6,C3orf58,RANBP2,TMEM55A,RIMS3,SLC43A2,DR1,FNDC3A,SYNC,SON,PLAGL2,SERP1,MORC4,ABHD6,RC3H1,SGPL1,INPP5A,ZNF…
GCACCTT,MIR-18A,MIR-18B	106	1.35779	0.0960784	0.228258	IGF1,ESR1,NR3C1,GAB1,MESP1,IGF2BP2,MAN1A2,BHLHE22,PRICKLE2,SIM2,RHOT1,GLRB,SAR1A,VMA21,KDM5B,CLIP3,PSD3,CAMSAP2,NAV1,HSF2,ARHGEF5,ZBTB44,ATXN1,ANKRD50,FRMD4A,CDK19,PRKACB,RAB11FIP2,BTG3,SON,TRIM2,TEX2,HIF1A,EPB41L1,HMBOX1,KLHL20,MAP7D1,ZNF704,PIAS3,RABGAP1,NFAT5,SMAD2,ADD3,CCDC88A,ZBTB47,GCLC,ZBTB4,RAB1B,IRF2,DIP2C,CDC42,ASXL2,TARDBP,CLASP2,XYLT2,EHMT1,BRWD3,ARL15,NCOA1,PHF2,CREBL2,PHF20L1,UBE2Z,…
TCTGGAC,MIR-198	75	1.34807	0.152047	0.234872	SMOC1,NRIP1,NRXN1,SLC2A1,PTEN,KLHDC10,NNAT,RAD54B,SAR1A,FIGN,TCEA1,FAAH,HMGA1,ZNF821,LETMD1,PURA,PBX1,LSM12,TCF7L1,MET,PCDH19,SLC25A27,FUT8,ZNF362,PUM2,TOPORS,ADNP,APH1A,VCP,SUMO1,HNRNPU,HERC4,CAPN3,NR2C2,TSHZ1,MED13L,AP3B1
GTGCAAT,MIR-25,MIR-32,MIR-92,MIR-363,MIR-367	267	1.33484	0.146	0.245634	PAX3,DDX3Y,CDKN1C,RGS17,RGS3,HHIP,GPR180,COL1A2,STK39,INSIG1,BMPR2,HOXB8,SESN3,FAM126B,UGP2,MYLIP,FOXN2,RHPN2,SIM2,ARRDC3,HAND2,NFIA,ELOVL4,PHLPP2,MYCBP2,GOLGA4,CEP41,CCNC,SPRYD4,PER2,RAD21,ROBO2,ZNF287,BAZ2B,SLC9A1,TFDP2,TEAD1,FBXW7,UBE2W,DSCAML1,FAM110B,DCAF6,ATXN3,DYNLT3,NFIB,TCF21,CPEB3,RSBN1,IBTK,FXR1,PDS5B,KALRN,CCNE2,DMXL1,ARID1B,PIKFYVE,EXOC5,CDCA7L,YIPF4,SMAD6,REV3L,ERGIC2,GOLGA8B,SOX4,L…
CCTGCTG,MIR-214	200	1.33417	0.153551	0.243491	CADM1,NRXN3,SEPT4,NRIP1,PAPPA,MYEF2,TRPS1,NMB,PCDH17,TAF15,KLC2,HDLBP,NEDD4L,RAD54B,OXR1,ANO7,MAPT,FBXW5,SGCD,CRY2,ACLY,SIGMAR1,KIFC3,ZFAND3,CLASP1,LSM12,PPM1A,CELF2,SLC25A3,UBE2R2,KPNA3,HOXC4,PPME1,MARCH6,TBC1D10B,C11orf57,HMGN3,JAZF1,UGGT2,VEZT,TBL1XR1,YAF2,RIMS3,RAPGEFL1,PICK1,BACE1,FNDC5,DUSP15,MARK4,IPO7,HMG20A,PLAGL2,CPSF4,ALKBH6,C16orf72,YWHAZ,HNRNPU,ITCH,TCN2,PARP16,PARD6G,SHISA6,PDRG1,FA…
CAGCACT,MIR-512-3P	122	1.3318	0.137014	0.243067	CADM2,SLC2A4,PTPN4,DOCK3,HLF,TRHDE,BHLHE41,NEO1,ACER3,MBNL1,ESRP2,SEMA5B,CCDC6,WHSC1L1,PPFIA2,TFDP2,FEM1C,TP53INP1,ETV1,NFIB,RSBN1,RSBN1L,DHX40,USP47,PPP3CA,ATXN1,SGMS1,FRMD4A,PPP2R5E,PPME1,ANKRD13C,DNAJA3,CDK19,TP53INP2,SYNDIG1,DTNA,C15orf27,MAP2K4,TRIM2,TNKS2,C16orf72,XIAP,KLHL3,SMAD2,PLEKHM1,USP46,CAMTA1,FNDC3B,UBAP1,ZNF24,ACTG1,STK3,TAL1,NIT1,RNF38,QKI,ZFP91,SPOP,KIAA2013,PITPNM2,LSM14A,TLN1,…
GTGCCAA,MIR-96	264	1.32692	0.147705	0.245219	ALK,GPM6B,TMEM198,COBL,EPB41L4B,DHCR24,SLC25A1,NRXN1,PAPPA,XKR4,PTGER3,DLAT,ITPR2,ABCA1,SLC1A2,PPP3R1,SLC16A7,DDAH1,KIAA2022,TBL1X,BAI3,SOX5,RHPN2,PLAGL1,ADCY6,PLOD2,TMEM163,IRS1,ARID5B,PTP4A1,SNX16,SLC38A4,TBX15,BRPF3,ARSJ,CABP1,ACVR2A,ABCA2,ZFHX4,AZIN1,BRWD1,GPR124,EIF4EBP2,B4GALNT1,ABAT,CD164,SLC6A9,DENND2C,ST3GAL3,KPNB1,KIAA2018,HN1L,E2F5,STK35,RYK,AIFM3,CELF2,SLC39A10,ATXN1,YIPF4,HOOK3,CEP17…
ATGCAGT,MIR-217	100	1.32038	0.147117	0.249025	SEPT4,GREB1L,MYEF2,BAI3,PCDH17,CHN2,NFIA,ELOVL4,ACVR2A,FBXO11,STRBP,STAG2,SENP5,TMTC4,MTPN,MAPK8IP1,YTHDC1,EP400NL,SLC31A1,PDS5B,EZH2,PALM2-AKAP2,SIRT1,SLC39A10,NIPBL,EIF4A2,WAPAL,APPBP2,YAF2,GDI2,TLK2,FBXW11,TACC2,MIER3,TBC1D15,ESCO1,ATP6V1A,DACH1,CUL5,C18orf25,CAPN3,RICTOR,TM9SF3,TAF1D,HIVEP3,FNDC3B,LUC7L3,RAP2C,KCTD9,RTF1,ZFYVE20,HNRNPUL1,OGT,EHMT1,ATP11C,SENP7,FN1,STAT5B,POLG,SPOPL,DYNC1LI2,S…
GAGCTGG,MIR-337	135	-2.36483	0.0020202	0.020998	PDGFRB,RANBP10,GRK6,ZMYND11,PARP6,GRAMD1A,TMUB2,SEC24C,C16orf58,POGZ,MCRS1,USP19,UHRF2,MRPS16,BNC2,HOXB5,FAM53C,SSBP3,WHSC1,YPEL1,CPSF3L,COMMD3,SNX27,KIAA1199,LIMK2,PACSIN2,SEMA6A,NFASC,ATXN2L,DGKZ,MBD6,TXNL4B,ACSL5,DNAJB2,GLYR1,TRIM35,ARAP3,CAMK2G,VAMP1,TEAD3,B4GALT3,SH2B3,ZNF827,MAP3K3,STIP1,ACOT7,SMARCD2,TOR2A,PPP1R9B,RNF19A,CD44,CHRD,BCL2L1,LRRC4,KLF12,AP1S3,TOMM34,B3GAT3,RAB15,THRA,DPH2,ROM1…
CAGCCTC,MIR-485-5P	120	-2.05474	0.0094697	0.0758809	CELSR2,PHF21A,TAOK2,ITPRIP,SF1,TMUB2,CBX6,POU6F1,ABHD2,HIC2,FKBP4,TNRC6B,SRPK1,COPS7B,HPS4,ZDHHC5,ARL2BP,FAM53C,RAC1,YWHAG,NGEF,DCAF15,SYNGR1,ZBTB39,TTYH2,BAZ2A,SLC16A2,LAMTOR1,RBM4B,STX5,ATRN,SUGP1,RBPMS,DAG1,OXSR1,TNKS1BP1,BAHD1,MEF2D,ELMO2,TRMU,TEX261,DVL3,NRF1,LRP4,MIER2,KCNJ11,LRRC1,SLC23A2,NOVA1,CEP85,MAX,MAN1A1,TBKBP1,SYN3,PAK4,GBA2,RNF165,KDSR,ZMIZ1,SRF,GABRB3,JUND,ABCA9,PPARGC1A,FZD1,SSH…
AGGGCAG,MIR-18A	105	-1.90173	0.00965251	0.12487	RAD23B,AP3S2,ZBTB4,DLC1,ATF7,ZFYVE1,RPRD1B,HOMER2,TRIM25,QKI,LMX1A,HMGN5,OGT,PHC2,STRADA,WASF2,ZC3H10,GOT2,PRELID1,TRAF7,CITED2,SMEK1,HOXD4,UBE2Z,TRIB2,MAPK8IP3,RNF40,CRCP,KHNYN,HIC2,CALM3,SMPD3,MBNL2,FAM53C,ARID1A,KDM2A,ZFYVE27,NDEL1,SNX27,STOML1,FURIN,AGPAT4,RAPH1,CTDP1,ENC1,CSNK1D,URGCP,EPHB3,STAT3,TMEM55B,EIF4ENIF1,TACC1,DAG1,RUNX1,BAHD1,MAPKBP1,ETV5,ITGB3,ENSA,TIMP2,SERTAD2,DCUN1D3,BCL2L1,VD…
CCAGGGG,MIR-331	83	-1.76226	0.0155945	0.196416	MAP2K7,ASXL1,ZNF609,YPEL4,SNX17,LGALS3,TAOK2,GNB2,TCEANC2,FXR2,KHNYN,RAB5B,GABBR1,RAF1,PCNXL2,GNAZ,WHSC1,PABPN1,ZBTB39,SPRY4,ANKRD13B,FURIN,RIC8B,GGT7,MINK1,SEMA6A,ATXN2L,CRIM1,FAM160B2,MBD6,VPRBP,BZRAP1,DAG1,RELL2,USP2,PPP2R5B,ENSA,B4GALT5,SETD8,ALX4,SOCS1,RARG,SYT7,KSR1,KCTD15,EGR3,DLGAP4,ZNF513,LRCH4,GRASP,BAIAP2,OSR2,CACNB1,ATOH8,PTGIR,NRP2,RIMS4
	NES: nomalized enrichment score
	NOM p-value: nominal p-value
	FDR q-value: false discovery rate q-value
